# Supplementary material for: Energy stress activates AMPK to arrest mitochondria via phosphorylation of TRAK1
Source: J Cell Biol. 2026 Jan 30;225(4):e202501023. doi: 10.1083/jcb.202501023 (PMC12857616; doi:10.1083/jcb.202501023)
Supplement: Table S1 — lists primers used in this study. [file jcb_202501023_tables1.xlsx]

## Sheet: Oligonucleotides
Reagent	Source	Primer Number
To make GFP-HALO-OMP25: CTTCCGAATTCACGAGGCGACGGAG	This paper	61
To make GFP-HALO-OMP25: CCGCGGCCGCTCAGAGCTGCTTTC	This paper	63
To make pCMV-HALO-dsRED2-N1: CCTTCCTTGGATCCGTGGAAATCTCGAGCG	This paper	127
To make pCMV-HALO-dsRED2-N1: CCTTCCTTGAATTCATGGCAGAAATCG	This paper	129
To make pCMV- TOMM20(MTS)-Halo-dsRED2: CCTTCCTTAGATCTATGGTGGGTCGGAAC	This paper	162
To make pCMV- TOMM20(MTS)-Halo-dsRED2: CCTTCCTTGAATTCGAAGTTGGGGTCACTTC	This paper	163
To make TOMM20(MTS)-HaloTag-mEGFP: CCTTCCTTGGATCCGTGGAAATCTCGAGCGTC	This paper	197
To make TOMM20(MTS)-HaloTag-mEGFP: CCTTCCTTAAGCTTATGGTGGGTCGGAACAG	This paper	198
To make pchBA-meGFP-HALO-OMP25(MTS): CCTTTGTACAGCTCGTCCATGCCGAGAGTGATCCCG	This paper	217
To make pchBA-meGFP-HALO-OMP25(MTS):A24CATGGCAGAAATCGGT	This paper	218
To make pCMV-MCS-P2A-mCherry-N1: CCTTGCGGCCGCCTAGTTTCCGGACTTGTAC	This paper	370
To make pCMV-MCS-P2A-mCherry-N1: CCTTGGATCCGCGCGCGAGACGGGAAGC	This paper	371
To amplify plasmid JF128 for gibson cloning: CGGCCGGAGACCAGGTCC	This paper	415
To amplify meGFP-OMP25(mts) for gibson cloning: CTGGACCTGGTCTCCGGCCGATGGTGAGCAAGGGCGAG	This paper	416
To amplify meGFP-OMP25(mts) for gibson cloning: TGATCTAGAGTCGCGGCCGCTCAGAGCTGCTTTCGGTATC	This paper	417
To amplify plasmid JF128 for gibson cloning: GCGGCCGCGACTCTAGAT	This paper	418
To make 2X-FKBP-meGFP-OMP25mts: CCTTGGCGCGCCGCCACCATGGGAGTGCAGGTGGAAACC	This paper	475
To make 2X-FKBP-meGFP-OMP25mts: CCTTACCGGTGATCCACCGCCTCCGCTACCCTCCAGCTTCAGCAGCTC	This paper	476
To make pLVX-CAG-mito-dsRED2: CCTTGCGGCCGCAGATCCGC	This paper	518
To make pLVX-CAG-mito-dsRED2: AAGGTGTACACTACAGGAACAGGTGGTGGCGG	This paper	519
To make pLVX-hSYN-mito-dsRED2: CCTTATCGATGCTAGACTGCAGAGGG	This paper	530
To make pLVX-hSYN-mito-dsRED2: CCTTACTAGTGGTGGCGACCGGTG	This paper	531
To make pLVX-EF1a-mito-dsRED2: CCTTATCGATGAGGCCCTTTCGTCTTC	This paper	532
To make pLVX-EF1a-mito-dsRED2: CCTTACTAGTGGATCCTCACGACACC	This paper	533
To put NLS-iRFP reporter into shRNA backbone (TRC1): CAGGGGTACCTTAGCGTTGGTGGTGGGCGGCG	This paper	546
To put NLS-iRFP reporter into shRNA backbone (TRC1&TRC2): ACTTGGATCCATGCCTGCTGCTAAGAGAGTGAAACTGGATGCCACCATGGCGCGTAAG	This paper	551
To make iRFP-Trim46: TTCCTTCGCGCGCGGCCACCATGGCGCGTAAGGTCGATC	This paper	552
To make iRFP-Trim46: CCTTCCGAATTCGCGTTGGTGGTGGGCGGCGG	This paper	553
To make GFP-hMilton: CCTTGAATTCGATGGCATTGGTTTTTCAATTCGGGC	This paper	639
To make GFP-hMilton: CCTTGGATCCTTACCGTAAGCTAGTTTGTTTGGAG	This paper	640
To make Lentiviral MYC-Miro1: CCTTGAATTCGCCACCATGGAGCAGAAGC	This paper	688
To make Lentiviral MYC-Miro1: CCTTACGCGTTCATCGCTGTTTCAATAATGCTTTG	This paper	689
To make lentiviral F-tractin: CCTTACGCGT _x000B_TTACTTGTACAGCTCGTCCATGCCG	This paper	695
To make lentiviral F-tractin: CCTTGGATCCATGGCGCGACCACGGGGCG	This paper	696
To make Lentiviral mito-mRaspberry: CCTTGCGGCCGCATGTCCGTCCTGACGCCGC	This paper	705
To make Lentiviral mito-mRaspberry: CCTTTGTACATTAGGCGCCGGTGGAGTGGCGGCCC	This paper	706
To make TRAK1 S919A: GCGGAATCGCGCCTTCCCCACC	This paper	716
To make TRAK1 S919A: CGGATGCCACTATTGAGC	This paper	717
To make TRAK1 S719A: ACGGAGACTGGCCCTGGCTGAGTCC	This paper	723
To make TRAK1 S719A: GGAGTGCATGGTGTGGCC	This paper	724
To make TRAK1 S200A and S201A: GAGGAATGAGGCGGCCTCCTCAGT	This paper	725
To make TRAK1 S200A and S201A: TTCAACGGGGTTGAGCAAAC	This paper	726
To clone Myo6 into JF154: CCTTGGGCCCCTACTTTAACAGACTCTGCAGC	This paper	728
To make Fhl2-HA-P2A-meGFP(omp25mts): CCTTGGGCCCATAGCGTAATCTGGAACATCG	This paper	729
To make Fhl2-HA-P2A-meGFP(omp25mts): CCTTAGATCTATGACTGAACGCTTTGACTGCCACC	This paper	730
To clone Myo6 into JF154: CCTTGAATTCGATGGAGGATGGAAAGCCCG	This paper	731
To make TRAK1 T834A: CGAGAGCCAGGCCGACGTGTC	This paper	732
To make TRAK1 T834A: CTGCTGCGGACGTTCTTTTCTC	This paper	733
To put NLS-iRFP reporter into shRNA backbone (TRC2) CCTTACGCGTTTAGCGTTGGTGGTGGGCG	This paper	738
To make Lentiviral Fhl2-HA-P2A-mitomeGFP: CCTTACTAGTATGACTGAACGCTTTGACTGCC	This paper	741
To make Lentiviral Fhl2-HA-P2A-mitomeGFP: CCTTACGCGTTCAGAGCTGCTTTCGGTATCTC	This paper	742
To make Lentiviral meGFP-Myo6: CCTTACTAGTATGGTGAGCAAGGGCGAGG	This paper	743
To make Lentiviral meGFP-Myo6: CCTTCGCGCGCGCTACTTTAACAGACTCTG	This paper	744
Multiple Cloning Site Gene fragment: CCTTGCGGCCGCGCTAGCGCTACCGGACTCAGATCTCGAGCTCAAGCTTCGAATTCTGCAGTCGACGG TACCGCGGGCCCGCGCGCGGGATCCACGCGTCCTT	This paper	N/A
