# Supplementary material for: Energy stress activates AMPK to arrest mitochondria via phosphorylation of TRAK1
Source: J Cell Biol. 2026 Jan 30;225(4):e202501023. doi: 10.1083/jcb.202501023 (PMC12857616; doi:10.1083/jcb.202501023)
Supplement: Table S2 — lists phosphoproteomics data. [file jcb_202501023_tables2.xlsx]

## Sheet: combined_modified_peptide
Peptide Sequence	Modified Sequence	Prev AA	Next AA	Start	End	Peptide Length	Charges	Assigned Modifications	Protein	Protein ID	Entry Name	Gene	Protein Description	Mapped Genes	Mapped Proteins	20221108_SG_Jill_TRACK1_Sample10_Slot2-29_1_8060 Spectral Count	20221108_SG_Jill_TRACK1_Sample1_Slot2-33_1_8065 Spectral Count	20221108_SG_Jill_TRACK1_Sample2_Slot2-37_1_8069 Spectral Count	20221108_SG_Jill_TRACK1_Sample3_Slot2-28_1_8059 Spectral Count	20221108_SG_Jill_TRACK1_Sample4_Slot2-35_1_8067 Spectral Count	20221108_SG_Jill_TRACK1_Sample5_Slot2-30_1_8061 Spectral Count	20221108_SG_Jill_TRACK1_Sample6_Slot2-31_1_8062 Spectral Count	20221108_SG_Jill_TRACK1_Sample7_Slot2-36_1_8068 Spectral Count	20221108_SG_Jill_TRACK1_Sample8_Slot2-32_1_8063 Spectral Count	20221108_SG_Jill_TRACK1_Sample9_Slot2-34_1_8066 Spectral Count	20221108_SG_Jill_TRACK1_Sample10_Slot2-29_1_8060 Intensity	20221108_SG_Jill_TRACK1_Sample1_Slot2-33_1_8065 Intensity	20221108_SG_Jill_TRACK1_Sample2_Slot2-37_1_8069 Intensity	20221108_SG_Jill_TRACK1_Sample3_Slot2-28_1_8059 Intensity	20221108_SG_Jill_TRACK1_Sample4_Slot2-35_1_8067 Intensity	20221108_SG_Jill_TRACK1_Sample5_Slot2-30_1_8061 Intensity	20221108_SG_Jill_TRACK1_Sample6_Slot2-31_1_8062 Intensity	20221108_SG_Jill_TRACK1_Sample7_Slot2-36_1_8068 Intensity	20221108_SG_Jill_TRACK1_Sample8_Slot2-32_1_8063 Intensity	20221108_SG_Jill_TRACK1_Sample9_Slot2-34_1_8066 Intensity	20221108_SG_Jill_TRACK1_Sample10_Slot2-29_1_8060 MaxLFQ Intensity	20221108_SG_Jill_TRACK1_Sample1_Slot2-33_1_8065 MaxLFQ Intensity	20221108_SG_Jill_TRACK1_Sample2_Slot2-37_1_8069 MaxLFQ Intensity	20221108_SG_Jill_TRACK1_Sample3_Slot2-28_1_8059 MaxLFQ Intensity	20221108_SG_Jill_TRACK1_Sample4_Slot2-35_1_8067 MaxLFQ Intensity	20221108_SG_Jill_TRACK1_Sample5_Slot2-30_1_8061 MaxLFQ Intensity	20221108_SG_Jill_TRACK1_Sample6_Slot2-31_1_8062 MaxLFQ Intensity	20221108_SG_Jill_TRACK1_Sample7_Slot2-36_1_8068 MaxLFQ Intensity	20221108_SG_Jill_TRACK1_Sample8_Slot2-32_1_8063 MaxLFQ Intensity	20221108_SG_Jill_TRACK1_Sample9_Slot2-34_1_8066 MaxLFQ Intensity
AGFAGDDAPR	AGFAGDDAPR	K	A	19	28	10	2		sp|P60709|ACTB_HUMAN	P60709	ACTB_HUMAN	ACTB	Actin, cytoplasmic 1	ACTA1, ACTA2, ACTC1, ACTG1, ACTG2, POTEE, POTEF, POTEI, POTEJ	sp|A5A3E0|POTEF_HUMAN, sp|P0CG38|POTEI_HUMAN, sp|P0CG39|POTEJ_HUMAN, sp|P62736|ACTA_HUMAN, sp|P63261|ACTG_HUMAN, sp|P63267-2|ACTH_HUMAN, sp|P63267|ACTH_HUMAN, sp|P68032|ACTC_HUMAN, sp|P68133|ACTS_HUMAN, sp|Q6S8J3|POTEE_HUMAN	2	4	1	0	1	1	1	2	0	1	28510.6	50398.2	27861.3	8594.53	21657.8	18291.9	35497	18046.1	0	31527.2	28510.6	50398.2	27861.3	8594.53	21657.8	18291.9	35497	18046.1	0	31527.2
IWHHTFYNELR	IWHHTFYNELR	K	V	85	95	11	3		sp|P60709|ACTB_HUMAN	P60709	ACTB_HUMAN	ACTB	Actin, cytoplasmic 1	ACTA1, ACTC1, ACTG1, POTEE, POTEF, POTEI, POTEJ, POTEKP	sp|A5A3E0|POTEF_HUMAN, sp|P0CG38|POTEI_HUMAN, sp|P0CG39|POTEJ_HUMAN, sp|P63261|ACTG_HUMAN, sp|P68032|ACTC_HUMAN, sp|P68133|ACTS_HUMAN, sp|Q6S8J3|POTEE_HUMAN, sp|Q9BYX7|ACTBM_HUMAN	0	0	0	1	0	0	0	0	0	0	0	0	0	29492	0	0	0	0	0	0	0	0	0	0	0	0	0	0	0	0
TTGIVMDSGDGVTHTVPIYEGYALPHAILR	TTGIVM[15.9949]DSGDGVTHTVPIYEGYALPHAILR	R	L	148	177	30	3,4	6M(15.9949)	sp|P60709|ACTB_HUMAN	P60709	ACTB_HUMAN	ACTB	Actin, cytoplasmic 1	ACTG1	sp|P63261|ACTG_HUMAN	1	0	0	5	0	0	0	0	0	0	7389.61	0	0	70657.9	0	0	0	0	0	0	8212.76	0	0	35133	0	0	0	0	0	0
DLTDYLMK	DLTDYLM[15.9949]K	R	I	184	191	8	2	7M(15.9949)	sp|P60709|ACTB_HUMAN	P60709	ACTB_HUMAN	ACTB	Actin, cytoplasmic 1	ACTA1, ACTA2, ACTBL2, ACTC1, ACTG1, ACTG2	sp|P62736|ACTA_HUMAN, sp|P63261|ACTG_HUMAN, sp|P63267-2|ACTH_HUMAN, sp|P63267|ACTH_HUMAN, sp|P68032|ACTC_HUMAN, sp|P68133|ACTS_HUMAN, sp|Q562R1|ACTBL_HUMAN	0	0	0	1	0	0	0	0	0	0	0	0	0	8504.72	0	0	0	0	0	0	0	0	0	0	0	0	0	0	0	0
GYSFTTTAER	GYSFTTTAER	R	E	197	206	10	2		sp|P60709|ACTB_HUMAN	P60709	ACTB_HUMAN	ACTB	Actin, cytoplasmic 1	ACTG1	sp|P63261|ACTG_HUMAN	3	1	0	3	0	0	1	0	0	0	48273.1	12027.1	0	17816.8	11028.8	12512	46966.5	0	0	0	48273.1	12027.1	0	17816.8	11028.8	12512	46966.5	0	0	0
LCYVALDFEQEMATAASSSSLEK	LC[71.0371]YVALDFEQEM[15.9949]ATAASSSSLEK	K	S	216	238	23	2,3	12M(15.9949), 2C(71.0371)	sp|P60709|ACTB_HUMAN	P60709	ACTB_HUMAN	ACTB	Actin, cytoplasmic 1	ACTG1, POTEE	sp|P63261|ACTG_HUMAN, sp|Q6S8J3|POTEE_HUMAN	1	0	0	2	0	1	0	0	0	0	0	0	0	0	0	0	0	0	0	0	0	0	0	0	0	0	0	0	0	0
SYELPDGQVITIGNER	SYELPDGQVITIGNER	K	F	239	254	16	2		sp|P60709|ACTB_HUMAN	P60709	ACTB_HUMAN	ACTB	Actin, cytoplasmic 1	ACTA1, ACTA2, ACTBL2, ACTC1, ACTG1, ACTG2, POTEE, POTEF, POTEKP	sp|A5A3E0|POTEF_HUMAN, sp|P62736|ACTA_HUMAN, sp|P63261|ACTG_HUMAN, sp|P63267-2|ACTH_HUMAN, sp|P63267|ACTH_HUMAN, sp|P68032|ACTC_HUMAN, sp|P68133|ACTS_HUMAN, sp|Q562R1|ACTBL_HUMAN, sp|Q6S8J3|POTEE_HUMAN, sp|Q9BYX7|ACTBM_HUMAN	2	2	0	3	2	1	2	0	1	1	46685.2	28318.2	0	101030	18841.7	40102.5	55129.3	12165.3	21761.4	18983.8	46685.2	28318.2	0	101030	18841.7	40102.5	55129.3	12165.3	21761.4	18983.8
DLYANTVLSGGTTMYPGIADR	DLYANTVLSGGTTM[15.9949]YPGIADR	K	M	292	312	21	2,3	14M(15.9949)	sp|P60709|ACTB_HUMAN	P60709	ACTB_HUMAN	ACTB	Actin, cytoplasmic 1	ACTG1	sp|P63261|ACTG_HUMAN	6	2	1	11	1	4	2	1	4	2	239225	29283.8	19201.1	576433	25046.5	110789	103814	17840.2	53127.3	38213.8	215602	29283.8	19201.1	524234	25046.5	102059	103814	17840.2	53127.3	38213.8
EITALAPSTMK	EITALAPSTM[15.9949]K	K	I	316	326	11	2	10M(15.9949)	sp|P60709|ACTB_HUMAN	P60709	ACTB_HUMAN	ACTB	Actin, cytoplasmic 1	ACTA1, ACTA2, ACTC1, ACTG1, ACTG2	sp|P62736|ACTA_HUMAN, sp|P63261|ACTG_HUMAN, sp|P63267-2|ACTH_HUMAN, sp|P63267|ACTH_HUMAN, sp|P68032|ACTC_HUMAN, sp|P68133|ACTS_HUMAN	2	1	0	0	0	0	0	0	0	0	16849.5	14493.7	0	30018.1	0	0	0	0	0	0	16849.5	14493.7	0	30018.1	0	0	0	0	0	0
YPIEHGIITNWDDMEK	YPIEHGIITNWDDM[15.9949]EK	K	I	71	86	16	3	14M(15.9949)	sp|P68032|ACTC_HUMAN	P68032	ACTC_HUMAN	ACTC1	Actin, alpha cardiac muscle 1	ACTA1, ACTA2, ACTG2	sp|P62736|ACTA_HUMAN, sp|P63267|ACTH_HUMAN, sp|P68133|ACTS_HUMAN	1	0	0	1	0	2	1	0	0	0	37896.1	5665.59	0	98588.5	0	19780.1	23831.1	0	0	0	37896.1	5665.59	0	98588.5	0	19780.1	23831.1	0	0	0
LCYVALDFENEMATAASSSSLEK	LC[71.0371]YVALDFENEM[15.9949]ATAASSSSLEK	K	S	218	240	23	2,3	12M(15.9949), 2C(71.0371)	sp|P68032|ACTC_HUMAN	P68032	ACTC_HUMAN	ACTC1	Actin, alpha cardiac muscle 1	ACTA1, ACTA2, ACTG2	sp|P62736|ACTA_HUMAN, sp|P63267-2|ACTH_HUMAN, sp|P63267|ACTH_HUMAN, sp|P68133|ACTS_HUMAN	2	0	0	7	0	3	0	0	0	0	45430.4	0	0	149035	0	17676.4	0	0	0	0	45430.4	0	0	127795	0	17676.4	0	0	0	0
ISGLGLTPEQK	ISGLGLTPEQK	R	Q	95	105	11	2		sp|O95831-3|AIFM1_HUMAN	O95831-3	AIFM1_HUMAN	AIFM1	Isoform 3 of Apoptosis-inducing factor 1, mitochondrial		sp|O95831-4|AIFM1_HUMAN, sp|O95831-6|AIFM1_HUMAN, sp|O95831|AIFM1_HUMAN	0	0	1	0	0	0	0	1	1	0	0	14131.5	18623.5	11698.3	0	15471.6	0	11680.3	27805.7	0	0	14131.5	18623.5	11698.3	0	15471.6	0	11680.3	27805.7	0
TGGLEIDSDFGGFR	TGGLEIDSDFGGFR	K	V	405	418	14	2		sp|O95831-3|AIFM1_HUMAN	O95831-3	AIFM1_HUMAN	AIFM1	Isoform 3 of Apoptosis-inducing factor 1, mitochondrial		sp|O95831-2|AIFM1_HUMAN, sp|O95831-5|AIFM1_HUMAN, sp|O95831|AIFM1_HUMAN	0	0	0	0	0	0	0	1	0	0	0	0	0	0	0	0	0	8977.14	0	0	0	0	0	0	0	0	0	0	0	0
FKDLGEEHFK	FKDLGEEHFK	R	G	35	44	10	2,3		contam_sp|P02769|ALBU_BOVIN	P02769	ALBU_BOVIN	ALB	Serum albumin			1	1	1	4	2	2	1	2	2	3	157168	115751	116244	122719	122165	171266	145986	108868	121626	139130	112028	81663	82120	88550.4	85210.4	119323	104541	77760.4	83008.6	99986
DLGEEHFK	DLGEEHFK	K	G	37	44	8	2		contam_sp|P02769|ALBU_BOVIN	P02769	ALBU_BOVIN	ALB	Serum albumin			0	0	0	0	0	0	0	0	1	0	0	0	0	0	0	0	0	0	0	0	0	0	0	0	0	0	0	0	0	0
LVNELTEFAK	LVNELTEFAK	K	T	66	75	10	2		contam_sp|P02769|ALBU_BOVIN	P02769	ALBU_BOVIN	ALB	Serum albumin			2	2	1	2	3	2	2	2	2	1	136400	95290.4	110599	115098	98148.2	117410	148567	77012.7	99991.9	132415	136400	95290.4	110599	115098	98148.2	117410	148567	77012.7	99991.9	132415
LVNEVTEFAK	LVNEVTEFAK	K	T	66	75	10	2		contam_sp|P02768|ALBU_HUMAN	P02768	ALBU_HUMAN	ALB	Serum albumin			0	0	0	0	0	0	2	0	0	0	0	0	0	0	0	0	179083	0	0	0	0	0	0	0	0	0	0	0	0	0
SLHTLFGDK	SLHTLFGDK	K	L	89	97	9	2		contam_sp|P02768|ALBU_HUMAN	P02768	ALBU_HUMAN	ALB	Serum albumin			2	2	1	2	1	3	2	2	1	2	78160.6	47375.5	50756	62028.5	65616.8	67364	56712	24629.8	28808.7	86743.8	78160.6	47375.5	50756	62028.5	65616.8	67364	56712	24629.8	28808.7	86743.8
YLYEIAR	YLYEIAR	K	R	161	167	7	2		contam_sp|P02769|ALBU_BOVIN	P02769	ALBU_BOVIN	ALB	Serum albumin		contam_sp|P02768|ALBU_HUMAN	1	0	0	1	0	0	1	0	0	1	139072	100981	67703.9	105902	65626.6	101917	102627	83325.5	99931.2	89360.7	139072	100981	67703.9	105902	65626.6	101917	102627	83325.5	99931.2	89360.7
AEFVEVTK	AEFVEVTK	K	L	249	256	8	2		contam_sp|P02769|ALBU_BOVIN	P02769	ALBU_BOVIN	ALB	Serum albumin			2	1	0	1	2	2	0	2	2	1	125801	90119.2	113655	113603	85385.2	110304	99906.1	99560.4	81109.7	156283	125801	90119.2	113655	113603	85385.2	110304	99906.1	99560.4	81109.7	156283
AEFAEVSK	AEFAEVSK	K	L	250	257	8	2		contam_sp|P02768|ALBU_HUMAN	P02768	ALBU_HUMAN	ALB	Serum albumin			0	0	0	0	0	0	1	0	0	0	0	0	0	0	0	0	87394.4	0	0	0	0	0	0	0	0	0	0	0	0	0
DAFLGSFLYEYSR	DAFLGSFLYEYSR	K	R	347	359	13	2		contam_sp|P02769|ALBU_BOVIN	P02769	ALBU_BOVIN	ALB	Serum albumin			1	1	1	2	2	1	1	1	1	1	49563.3	31552	25641.5	80629	50502.4	38712.3	36468.5	49668	26582.2	55313.3	49563.3	31552	25641.5	80629	50502.4	38712.3	36468.5	49668	26582.2	55313.3
RHPEYAVSVLLR	RHPEYAVSVLLR	R	L	360	371	12	2,3		contam_sp|P02769|ALBU_BOVIN	P02769	ALBU_BOVIN	ALB	Serum albumin			4	1	2	3	3	3	2	4	3	3	239784	122444	92246	202582	136928	139131	156033	144349	114096	135536	147044	75962.2	58708.3	126717	85043.9	84117.7	95712.1	89899.7	69771.6	83579.3
HPEYAVSVLLR	HPEYAVSVLLR	R	L	361	371	11	2		contam_sp|P02769|ALBU_BOVIN	P02769	ALBU_BOVIN	ALB	Serum albumin			1	0	0	0	0	0	0	0	0	0	18622.4	0	0	0	0	0	0	0	0	0	0	0	0	0	0	0	0	0	0	0
RHPDYSVVLLLR	RHPDYSVVLLLR	R	L	361	372	12	3		contam_sp|P02768|ALBU_HUMAN	P02768	ALBU_HUMAN	ALB	Serum albumin			0	0	0	0	0	0	1	0	0	0	0	0	0	0	0	0	33022.5	0	0	0	0	0	0	0	0	0	0	0	0	0
TYETTLEK	TYETTLEK	K	C	376	383	8	2		contam_sp|P02768|ALBU_HUMAN	P02768	ALBU_HUMAN	ALB	Serum albumin			0	0	0	0	0	0	1	0	0	0	0	0	0	0	0	0	11873.8	0	0	0	0	0	0	0	0	0	0	0	0	0
HLVDEPQNLIK	HLVDEPQNLIK	K	Q	402	412	11	2		contam_sp|P02769|ALBU_BOVIN	P02769	ALBU_BOVIN	ALB	Serum albumin			4	3	2	3	2	3	2	2	2	1	203929	141779	111397	256505	144597	196866	184919	126104	125068	160300	203929	141779	111397	256505	144597	196866	184919	126104	125068	160300
LGEYGFQNALIVR	LGEYGFQNALIVR	K	Y	421	433	13	2		contam_sp|P02769|ALBU_BOVIN	P02769	ALBU_BOVIN	ALB	Serum albumin			7	3	2	5	4	6	4	6	4	5	201009	101945	77260	170482	113290	128264	132882	113187	125407	147255	201009	101945	77260	170482	113290	128264	132882	113187	125407	147255
FQNALLVR	FQNALLVR	G	Y	426	433	8	2		contam_sp|P02769|ALBU_BOVIN	P02769	ALBU_BOVIN	ALB	Serum albumin		contam_sp|P02768|ALBU_HUMAN	0	0	0	0	0	0	1	0	0	0	0	0	0	0	0	0	99929.2	0	0	0	0	0	0	0	0	0	0	0	0	0
KVPQVSTPTLVEVSR	KVPQVSTPTLVEVSR	R	S	437	451	15	2,3		contam_sp|P02769|ALBU_BOVIN	P02769	ALBU_BOVIN	ALB	Serum albumin		contam_sp|P02768|ALBU_HUMAN	5	3	2	3	4	4	4	3	2	3	254956	152623	126377	182532	155290	129449	378983	122315	120545	164730	149799	86516.2	71981.4	103908	91154.1	75517.4	219593	71194.2	70088.9	95393
VPQVSTPTLVEVSR	VPQVSTPTLVEVSR	K	S	438	451	14	2		contam_sp|P02769|ALBU_BOVIN	P02769	ALBU_BOVIN	ALB	Serum albumin		contam_sp|P02768|ALBU_HUMAN	0	2	0	1	1	1	1	1	0	0	0	16935.6	0	17553.5	14963.2	15173.8	48268.6	16202.8	0	16325.6	0	16935.6	0	17553.5	14963.2	15173.8	48268.6	16202.8	0	16325.6
MPCTEDYLSLILNR	M[15.9949]PC[71.0371]TEDYLSLILNR	R	L	469	482	14	2	1M(15.9949), 3C(71.0371)	contam_sp|P02769|ALBU_BOVIN	P02769	ALBU_BOVIN	ALB	Serum albumin			0	0	0	0	1	0	0	0	0	0	0	0	0	0	0	0	0	0	0	0	0	0	0	0	0	0	0	0	0	0
KQTALVELLK	KQTALVELLK	K	H	548	557	10	2		contam_sp|P02769|ALBU_BOVIN	P02769	ALBU_BOVIN	ALB	Serum albumin			1	1	1	1	1	1	1	1	1	1	63388.9	36826.6	60961.6	65048.3	38538.1	75490.1	57151.6	41008.9	45663.7	68835.4	63388.9	36826.6	60961.6	65048.3	38538.1	75490.1	57151.6	41008.9	45663.7	68835.4
KQTALVELVK	KQTALVELVK	K	H	549	558	10	2		contam_sp|P02768|ALBU_HUMAN	P02768	ALBU_HUMAN	ALB	Serum albumin			0	0	0	0	0	0	1	0	0	0	0	0	0	0	0	0	24732.8	0	0	0	0	0	0	0	0	0	0	0	0	0
QTALVELLK	QTALVELLK	K	H	549	557	9	2		contam_sp|P02769|ALBU_BOVIN	P02769	ALBU_BOVIN	ALB	Serum albumin			0	0	0	1	1	2	1	0	0	1	64033.7	37243.8	51274.6	44239.1	41758.9	55977.6	60340.8	39378.8	42315.6	57521.5	64033.7	37243.8	51274.6	44239.1	41758.9	55977.6	60340.8	39378.8	42315.6	57521.5
QTALVELVK	QTALVELVK	K	H	550	558	9	2		contam_sp|P02768|ALBU_HUMAN	P02768	ALBU_HUMAN	ALB	Serum albumin			0	0	0	0	0	0	1	0	0	0	0	0	0	0	0	0	59002.3	0	0	0	0	0	0	0	0	0	0	0	0	0
TVMENFVAFVDK	TVM[15.9949]ENFVAFVDK	K	C	569	580	12	2	3M(15.9949)	contam_sp|P02769|ALBU_BOVIN	P02769	ALBU_BOVIN	ALB	Serum albumin			3	2	2	3	4	2	2	2	2	2	40950.4	32367.5	39250.1	35068.5	33383.9	39346.9	36961.2	20779.7	28020.7	42216.3	40950.4	32367.5	39250.1	35068.5	33383.9	39346.9	36961.2	20779.7	28020.7	42216.3
IGEHTPSALAIMENANVLAR	IGEHTPSALAIM[15.9949]ENANVLAR	K	Y	208	227	20	3	12M(15.9949)	sp|P04075-2|ALDOA_HUMAN	P04075-2	ALDOA_HUMAN	ALDOA	Isoform 2 of Fructose-bisphosphate aldolase A		contam_sp|P00883|ALDOA_RABIT, sp|P04075|ALDOA_HUMAN	0	0	0	2	0	0	0	0	0	0	0	0	0	17953.4	0	0	0	0	0	0	0	0	0	0	0	0	0	0	0	0
TVPPAVTGITFLSGGQSEEEASINLNAINK	TVPPAVTGITFLSGGQSEEEASINLNAINK	R	C	314	343	30	3		sp|P04075-2|ALDOA_HUMAN	P04075-2	ALDOA_HUMAN	ALDOA	Isoform 2 of Fructose-bisphosphate aldolase A		sp|P04075|ALDOA_HUMAN	0	0	0	1	0	0	0	0	0	0	0	0	0	26600.3	0	0	0	0	0	0	0	0	0	0	0	0	0	0	0	0
YTPSGQAGAAASESLFVSNHAY	YTPSGQAGAAASESLFVSNHAY	K	-	397	418	22	2		sp|P04075-2|ALDOA_HUMAN	P04075-2	ALDOA_HUMAN	ALDOA	Isoform 2 of Fructose-bisphosphate aldolase A		sp|P04075|ALDOA_HUMAN	2	0	0	1	0	2	1	0	1	0	39941.7	0	0	70043.1	0	20565.8	19367.7	0	15819.3	0	39941.7	0	0	70043.1	0	20565.8	19367.7	0	15819.3	0
LELSDNIISGGLEVLAEK	LELSDNIISGGLEVLAEK	K	C	21	38	18	2		sp|Q9BTT0-3|AN32E_HUMAN	Q9BTT0-3	AN32E_HUMAN	ANP32E	Isoform 3 of Acidic leucine-rich nuclear phosphoprotein 32 family member E		sp|Q9BTT0|AN32E_HUMAN	0	0	0	1	0	0	0	0	0	0	0	0	0	13117.6	0	0	0	0	0	0	0	0	0	0	0	0	0	0	0	0
QAWFIENEEQEYVQTVK	QAWFIENEEQEYVQTVK	K	S	10	26	17	2		sp|P04083|ANXA1_HUMAN	P04083	ANXA1_HUMAN	ANXA1	Annexin A1			0	0	0	1	0	0	0	0	0	0	0	0	0	15852.1	0	0	0	0	0	0	0	0	0	0	0	0	0	0	0	0
GLGTDEDTLIEILASR	GLGTDEDTLIEILASR	K	T	129	144	16	2		sp|P04083|ANXA1_HUMAN	P04083	ANXA1_HUMAN	ANXA1	Annexin A1			0	0	0	1	0	0	0	0	0	0	0	0	0	30089.4	0	0	0	0	0	0	0	0	0	0	0	0	0	0	0	0
LGEIVTTIPTIGFNVETVEYK	LGEIVTTIPTIGFNVETVEYK	K	N	39	59	21	2		sp|P18085|ARF4_HUMAN	P18085	ARF4_HUMAN	ARF4	ADP-ribosylation factor 4	ARF1, ARF3, ARF5	sp|P61204|ARF3_HUMAN, sp|P84077|ARF1_HUMAN, sp|P84085|ARF5_HUMAN	1	0	0	2	0	0	0	0	0	0	8102.82	0	0	17694.3	0	0	0	0	0	0	8102.82	0	0	17694.3	0	0	0	0	0	0
GEGAGPPPPLPPAQPGAEGGGDR	GEGAGPPPPLPPAQPGAEGGGDR	K	G	13	35	23	2		sp|Q9NVI7-2|ATD3A_HUMAN	Q9NVI7-2	ATD3A_HUMAN	ATAD3A	Isoform 2 of ATPase family AAA domain-containing protein 3A	ATAD3B	sp|Q5T9A4|ATD3B_HUMAN, sp|Q9NVI7|ATD3A_HUMAN	0	4	0	0	3	0	0	2	1	0	0	103109	0	19912	53747.7	21315.6	0	84992.7	46006.2	25236.3	0	103109	0	19912	53747.7	21315.6	0	84992.7	46006.2	25236.3
DKWSNFDPTGLER	DKWSNFDPTGLER	K	A	45	57	13	2,3		sp|Q9NVI7-2|ATD3A_HUMAN	Q9NVI7-2	ATD3A_HUMAN	ATAD3A	Isoform 2 of ATPase family AAA domain-containing protein 3A	ATAD3B	sp|Q5T9A4|ATD3B_HUMAN, sp|Q9NVI7|ATD3A_HUMAN	1	4	2	1	1	2	2	3	3	2	51430.6	125380	112922	83134.4	81872.7	81650.6	126145	151053	129961	65562.5	51430.6	93506.1	112922	63979.3	62695.8	61851.8	94398.9	114993	96174.4	65562.5
DALNLAQMQEQTLQLEQQSK	DALNLAQM[15.9949]QEQTLQLEQQSK	K	L	73	92	20	2,3	8M(15.9949)	sp|Q9NVI7-2|ATD3A_HUMAN	Q9NVI7-2	ATD3A_HUMAN	ATAD3A	Isoform 2 of ATPase family AAA domain-containing protein 3A	ATAD3C	sp|Q5T2N8|ATD3C_HUMAN, sp|Q9NVI7|ATD3A_HUMAN	3	5	3	3	4	4	3	7	5	2	55888	88416.7	69826	54410.1	61951	55410	74290.9	82788.9	79307.1	49625.5	44632.9	64991.1	55405.8	42996.6	46983.1	43979	74290.9	54557.5	56353.6	40584.6
LKEYEAAVEQLK	LKEYEAAVEQLK	K	S	93	104	12	2,3		sp|Q9NVI7-2|ATD3A_HUMAN	Q9NVI7-2	ATD3A_HUMAN	ATAD3A	Isoform 2 of ATPase family AAA domain-containing protein 3A	ATAD3B	sp|Q5T9A4|ATD3B_HUMAN, sp|Q9NVI7-3|ATD3A_HUMAN	1	3	1	2	1	2	1	1	3	1	35312.7	131368	80045.3	51625.2	53450.9	32761.9	82183.8	75117.6	107677	38619.1	35312.7	100285	60874.7	39391	53450.9	32761.9	82183.8	57340	80755.5	38619.1
LKEYEAAVEQLKSEQIR	LKEYEAAVEQLKSEQIR	K	A	93	109	17	3		sp|Q9NVI7-2|ATD3A_HUMAN	Q9NVI7-2	ATD3A_HUMAN	ATAD3A	Isoform 2 of ATPase family AAA domain-containing protein 3A	ATAD3B	sp|Q5T9A4|ATD3B_HUMAN, sp|Q9NVI7-3|ATD3A_HUMAN	0	1	0	2	1	2	0	2	2	0	0	17312.2	0	26208.6	16952.3	15337.5	0	33814.4	25675.1	0	0	17312.2	0	26208.6	16952.3	15337.5	0	33814.4	25675.1	0
EYEAAVEQLK	EYEAAVEQLK	K	S	95	104	10	2		sp|Q9NVI7-2|ATD3A_HUMAN	Q9NVI7-2	ATD3A_HUMAN	ATAD3A	Isoform 2 of ATPase family AAA domain-containing protein 3A	ATAD3B	sp|Q5T9A4-3|ATD3B_HUMAN, sp|Q5T9A4|ATD3B_HUMAN, sp|Q9NVI7-3|ATD3A_HUMAN, sp|Q9NVI7|ATD3A_HUMAN	0	1	0	0	0	0	0	0	0	0	0	20016.2	0	0	0	0	0	9331.46	0	0	0	20016.2	0	0	0	0	0	9331.46	0	0
QRYEDQLKQQQLLNEENLR	QRYEDQLKQQQLLNEENLR	R	K	139	157	19	4		sp|Q9NVI7-2|ATD3A_HUMAN	Q9NVI7-2	ATD3A_HUMAN	ATAD3A	Isoform 2 of ATPase family AAA domain-containing protein 3A	ATAD3B	sp|Q5T9A4-2|ATD3B_HUMAN, sp|Q5T9A4-3|ATD3B_HUMAN, sp|Q5T9A4|ATD3B_HUMAN, sp|Q9NVI7-3|ATD3A_HUMAN, sp|Q9NVI7|ATD3A_HUMAN	1	1	0	1	0	1	0	1	2	0	0	7418.04	0	11888.9	0	6290.84	0	14571.9	12859.8	0	0	7418.04	0	11888.9	0	6290.84	0	14571.9	12859.8	0
QQQLLNEENLR	QQQLLNEENLR	K	K	147	157	11	2		sp|Q9NVI7-2|ATD3A_HUMAN	Q9NVI7-2	ATD3A_HUMAN	ATAD3A	Isoform 2 of ATPase family AAA domain-containing protein 3A	ATAD3B	sp|Q5T9A4-2|ATD3B_HUMAN, sp|Q5T9A4-3|ATD3B_HUMAN, sp|Q5T9A4|ATD3B_HUMAN, sp|Q9NVI7-3|ATD3A_HUMAN, sp|Q9NVI7|ATD3A_HUMAN	2	4	4	1	4	3	2	4	3	2	113120	258424	273887	83037.3	162225	124140	233881	187669	204832	157852	113120	258424	273887	83037.3	162225	124140	233881	187669	204832	157852
AKAERENADIIR	AKAERENADIIR	R	E	197	208	12	3		sp|Q9NVI7-2|ATD3A_HUMAN	Q9NVI7-2	ATD3A_HUMAN	ATAD3A	Isoform 2 of ATPase family AAA domain-containing protein 3A	ATAD3B	sp|Q5T9A4-2|ATD3B_HUMAN, sp|Q5T9A4-3|ATD3B_HUMAN, sp|Q5T9A4|ATD3B_HUMAN, sp|Q9NVI7-3|ATD3A_HUMAN, sp|Q9NVI7|ATD3A_HUMAN	0	0	0	0	0	0	0	1	0	0	0	0	0	0	0	0	0	4129.28	0	0	0	0	0	0	0	0	0	0	0	0
AERENADIIR	AERENADIIR	K	E	199	208	10	2,3		sp|Q9NVI7-2|ATD3A_HUMAN	Q9NVI7-2	ATD3A_HUMAN	ATAD3A	Isoform 2 of ATPase family AAA domain-containing protein 3A	ATAD3B	sp|Q5T9A4-2|ATD3B_HUMAN, sp|Q5T9A4-3|ATD3B_HUMAN, sp|Q5T9A4|ATD3B_HUMAN, sp|Q9NVI7-3|ATD3A_HUMAN, sp|Q9NVI7|ATD3A_HUMAN	1	2	1	0	3	1	0	1	1	1	12884.1	117378	128451	0	89163.8	58583.3	29765.7	188355	128975	72023.4	12355.9	68193.4	73608.1	0	52060.6	31908.1	43611.3	110786	76440.9	40718
ENADIIR	ENADIIR	R	E	202	208	7	2		sp|Q9NVI7-2|ATD3A_HUMAN	Q9NVI7-2	ATD3A_HUMAN	ATAD3A	Isoform 2 of ATPase family AAA domain-containing protein 3A	ATAD3B	sp|Q5T9A4-2|ATD3B_HUMAN, sp|Q5T9A4-3|ATD3B_HUMAN, sp|Q5T9A4|ATD3B_HUMAN, sp|Q9NVI7-3|ATD3A_HUMAN, sp|Q9NVI7|ATD3A_HUMAN	1	0	0	0	0	0	0	1	0	0	57310.9	304451	403569	0	221351	0	340023	291167	248822	281888	57310.9	304451	403569	0	221351	0	340023	291167	248822	281888
QTVLESIR	QTVLESIR	R	T	220	227	8	2		sp|Q9NVI7-2|ATD3A_HUMAN	Q9NVI7-2	ATD3A_HUMAN	ATAD3A	Isoform 2 of ATPase family AAA domain-containing protein 3A	ATAD3B	sp|Q5T9A4-2|ATD3B_HUMAN, sp|Q5T9A4-3|ATD3B_HUMAN, sp|Q5T9A4|ATD3B_HUMAN, sp|Q9NVI7-3|ATD3A_HUMAN, sp|Q9NVI7|ATD3A_HUMAN	2	1	1	2	2	2	3	3	2	1	357552	503151	591385	308847	311158	403146	589496	676692	544968	407662	357552	503151	591385	308847	311158	403146	589496	676692	544968	407662
TAGTLFGEGFR	TAGTLFGEGFR	R	A	228	238	11	2		sp|Q9NVI7-2|ATD3A_HUMAN	Q9NVI7-2	ATD3A_HUMAN	ATAD3A	Isoform 2 of ATPase family AAA domain-containing protein 3A	ATAD3B	sp|Q5T9A4-2|ATD3B_HUMAN, sp|Q5T9A4-3|ATD3B_HUMAN, sp|Q5T9A4|ATD3B_HUMAN, sp|Q9NVI7-3|ATD3A_HUMAN, sp|Q9NVI7|ATD3A_HUMAN	4	7	4	3	4	6	5	5	6	2	450198	585231	616338	508715	419103	556044	818043	536610	749158	588545	450198	585231	616338	508715	419103	556044	818043	536610	749158	588545
NATLVAGR	NATLVAGR	K	F	266	273	8	2		sp|Q9NVI7-2|ATD3A_HUMAN	Q9NVI7-2	ATD3A_HUMAN	ATAD3A	Isoform 2 of ATPase family AAA domain-containing protein 3A		sp|Q9NVI7-3|ATD3A_HUMAN, sp|Q9NVI7|ATD3A_HUMAN	0	1	0	0	1	0	0	0	0	0	0	0	0	0	0	0	0	0	0	0	0	0	0	0	0	0	0	0	0	0
ITVLEALR	ITVLEALR	R	H	291	298	8	2		sp|Q9NVI7-2|ATD3A_HUMAN	Q9NVI7-2	ATD3A_HUMAN	ATAD3A	Isoform 2 of ATPase family AAA domain-containing protein 3A	ATAD3B, ATAD3C	sp|Q5T2N8|ATD3C_HUMAN, sp|Q5T9A4-3|ATD3B_HUMAN, sp|Q5T9A4|ATD3B_HUMAN, sp|Q9NVI7-3|ATD3A_HUMAN, sp|Q9NVI7|ATD3A_HUMAN	0	2	0	0	1	0	1	1	0	0	161056	284748	0	120595	168011	234167	371371	294086	294508	215917	161056	284748	0	120595	168011	234167	371371	294086	294508	215917
RLLSRPQDALEGVVLSPSLEAR	RLLSRPQDALEGVVLSPSLEAR	R	V	306	327	22	4		sp|Q9NVI7-2|ATD3A_HUMAN	Q9NVI7-2	ATD3A_HUMAN	ATAD3A	Isoform 2 of ATPase family AAA domain-containing protein 3A		sp|Q9NVI7-3|ATD3A_HUMAN, sp|Q9NVI7|ATD3A_HUMAN	0	2	1	2	1	1	0	1	3	0	0	14091.2	16140	17283	14091.1	16792.6	0	26669.4	27462.6	7619.31	0	14091.2	16140	17283	14091.1	16792.6	0	26669.4	27462.6	7619.31
LLSRPQDALEGVVLSPSLEAR	LLSRPQDALEGVVLSPSLEAR	R	V	307	327	21	3		sp|Q9NVI7-2|ATD3A_HUMAN	Q9NVI7-2	ATD3A_HUMAN	ATAD3A	Isoform 2 of ATPase family AAA domain-containing protein 3A		sp|Q9NVI7-3|ATD3A_HUMAN, sp|Q9NVI7|ATD3A_HUMAN	1	4	4	1	1	1	2	3	2	1	16665.5	43931.4	34557.5	11995.9	26469.4	11106.1	26616	31207.1	17328.8	16161.2	16665.5	43931.4	34557.5	11995.9	26469.4	11106.1	26616	31207.1	17328.8	16161.2
VRDIAIATR	VRDIAIATR	R	N	328	336	9	2,3		sp|Q9NVI7-2|ATD3A_HUMAN	Q9NVI7-2	ATD3A_HUMAN	ATAD3A	Isoform 2 of ATPase family AAA domain-containing protein 3A	ATAD3B	sp|Q5T9A4-3|ATD3B_HUMAN, sp|Q5T9A4|ATD3B_HUMAN, sp|Q9NVI7-3|ATD3A_HUMAN, sp|Q9NVI7|ATD3A_HUMAN	1	4	2	2	1	1	1	3	2	1	309823	388798	534872	316376	316908	382577	501397	756099	520510	394616	309823	374830	534872	316376	316908	382577	501397	756099	520510	394616
NILMYGPPGTGK	NILM[15.9949]YGPPGTGK	R	T	347	358	12	2	4M(15.9949)	sp|Q9NVI7-2|ATD3A_HUMAN	Q9NVI7-2	ATD3A_HUMAN	ATAD3A	Isoform 2 of ATPase family AAA domain-containing protein 3A		sp|Q9NVI7-3|ATD3A_HUMAN, sp|Q9NVI7|ATD3A_HUMAN	3	3	2	4	3	3	3	3	3	2	47449.2	99033.5	67712.2	53084.5	56294.1	41975.1	84059	96813.7	97255.5	39536.4	47449.2	99033.5	67712.2	53084.5	56294.1	41975.1	84059	96813.7	97255.5	39536.4
KLALHSGMDYAIMTGGDVAPMGR	KLALHSGM[15.9949]DYAIM[15.9949]TGGDVAPM[15.9949]GR	K	E	364	386	23	3	13M(15.9949), 21M(15.9949), 8M(15.9949)	sp|Q9NVI7-2|ATD3A_HUMAN	Q9NVI7-2	ATD3A_HUMAN	ATAD3A	Isoform 2 of ATPase family AAA domain-containing protein 3A	ATAD3B, ATAD3C	sp|Q5T2N8|ATD3C_HUMAN, sp|Q5T9A4-3|ATD3B_HUMAN, sp|Q5T9A4|ATD3B_HUMAN, sp|Q9NVI7-3|ATD3A_HUMAN, sp|Q9NVI7|ATD3A_HUMAN	0	1	0	0	1	0	0	1	0	0	0	12711.1	0	0	13623.9	0	0	11238.1	0	0	0	12711.1	0	0	13623.9	0	0	11238.1	0	0
LALHSGMDYAIMTGGDVAPMGR	LALHSGM[15.9949]DYAIM[15.9949]TGGDVAPM[15.9949]GR	K	E	365	386	22	3	12M(15.9949), 20M(15.9949), 7M(15.9949)	sp|Q9NVI7-2|ATD3A_HUMAN	Q9NVI7-2	ATD3A_HUMAN	ATAD3A	Isoform 2 of ATPase family AAA domain-containing protein 3A	ATAD3B, ATAD3C	sp|Q5T2N8|ATD3C_HUMAN, sp|Q5T9A4-3|ATD3B_HUMAN, sp|Q5T9A4|ATD3B_HUMAN, sp|Q9NVI7-3|ATD3A_HUMAN, sp|Q9NVI7|ATD3A_HUMAN	0	2	0	0	1	0	0	1	0	0	0	22025.6	0	15143.7	14303	0	0	14452.6	0	0	0	22025.6	0	15143.7	14303	0	0	14452.6	0	0
LFDWANTSR	LFDWANTSR	K	R	395	403	9	2		sp|Q9NVI7-2|ATD3A_HUMAN	Q9NVI7-2	ATD3A_HUMAN	ATAD3A	Isoform 2 of ATPase family AAA domain-containing protein 3A	ATAD3B, ATAD3C	sp|Q5T2N8|ATD3C_HUMAN, sp|Q5T9A4-3|ATD3B_HUMAN, sp|Q5T9A4|ATD3B_HUMAN, sp|Q9NVI7-3|ATD3A_HUMAN, sp|Q9NVI7|ATD3A_HUMAN	0	0	0	0	0	1	2	1	1	0	0	104204	163453	75146.3	69494.8	78733.5	133275	104206	100403	68241.9	0	104204	163453	75146.3	69494.8	78733.5	133275	104206	100403	68241.9
RGLLLFVDEADAFLR	RGLLLFVDEADAFLR	R	K	404	418	15	2,3		sp|Q9NVI7-2|ATD3A_HUMAN	Q9NVI7-2	ATD3A_HUMAN	ATAD3A	Isoform 2 of ATPase family AAA domain-containing protein 3A	ATAD3C	sp|Q5T2N8|ATD3C_HUMAN, sp|Q9NVI7-3|ATD3A_HUMAN, sp|Q9NVI7|ATD3A_HUMAN	0	2	0	1	0	0	0	2	1	0	0	15709.3	0	15566.9	0	10747.9	0	22429.9	12035.9	7063.62	0	13048.7	0	15566.9	0	10747.9	0	18632.6	12035.9	7063.62
GLLLFVDEADAFLR	GLLLFVDEADAFLR	R	K	405	418	14	2		sp|Q9NVI7-2|ATD3A_HUMAN	Q9NVI7-2	ATD3A_HUMAN	ATAD3A	Isoform 2 of ATPase family AAA domain-containing protein 3A	ATAD3C	sp|Q5T2N8|ATD3C_HUMAN, sp|Q9NVI7-3|ATD3A_HUMAN, sp|Q9NVI7|ATD3A_HUMAN	1	3	1	1	1	2	1	1	1	1	14775.2	34860	22267.1	14886.9	17727	16953.5	20228.2	26884.5	21251.1	13979.9	14775.2	34860	22267.1	14886.9	17727	16953.5	20228.2	26884.5	21251.1	13979.9
ATLNAFLYR	ATLNAFLYR	R	T	431	439	9	2		sp|Q9NVI7-2|ATD3A_HUMAN	Q9NVI7-2	ATD3A_HUMAN	ATAD3A	Isoform 2 of ATPase family AAA domain-containing protein 3A	ATAD3C	sp|Q5T2N8|ATD3C_HUMAN, sp|Q9NVI7-3|ATD3A_HUMAN, sp|Q9NVI7|ATD3A_HUMAN	1	3	1	2	4	3	3	3	3	1	112241	184598	184052	114859	112917	122761	294408	180370	194698	89289.9	112241	184598	184052	114859	112917	122761	294408	180370	194698	89289.9
FMLVLASNQPEQFDWAINDR	FM[15.9949]LVLASNQPEQFDWAINDR	K	I	447	466	20	2	2M(15.9949)	sp|Q9NVI7-2|ATD3A_HUMAN	Q9NVI7-2	ATD3A_HUMAN	ATAD3A	Isoform 2 of ATPase family AAA domain-containing protein 3A		sp|Q9NVI7-3|ATD3A_HUMAN, sp|Q9NVI7|ATD3A_HUMAN	0	1	0	0	0	0	0	2	1	0	0	11477.6	0	0	0	9391.51	0	15285.4	16299.4	0	0	11477.6	0	0	0	9391.51	0	15285.4	16299.4	0
INEMVHFDLPGQEER	INEM[15.9949]VHFDLPGQEER	R	E	467	481	15	2,3	4M(15.9949)	sp|Q9NVI7-2|ATD3A_HUMAN	Q9NVI7-2	ATD3A_HUMAN	ATAD3A	Isoform 2 of ATPase family AAA domain-containing protein 3A		sp|Q9NVI7-3|ATD3A_HUMAN, sp|Q9NVI7|ATD3A_HUMAN	1	2	0	0	1	1	1	1	1	0	16779	63319	0	0	14857.3	21194.6	26365.3	38612.4	21245	10495.3	16779	36838.7	0	0	14857.3	12078.8	26365.3	20371.5	21245	10495.3
MYFDKYVLKPATEGK	M[15.9949]YFDKYVLKPATEGK	R	Q	487	501	15	3	1M(15.9949)	sp|Q9NVI7-2|ATD3A_HUMAN	Q9NVI7-2	ATD3A_HUMAN	ATAD3A	Isoform 2 of ATPase family AAA domain-containing protein 3A		sp|Q9NVI7-3|ATD3A_HUMAN, sp|Q9NVI7|ATD3A_HUMAN	0	1	1	0	1	0	0	1	3	0	30758.6	30259.4	30311.2	44198.6	30393.8	33840.5	42649	63779.7	46857.1	16575	30758.6	30259.4	30311.2	44198.6	30393.8	33840.5	42649	63779.7	46857.1	16575
YVLKPATEGK	YVLKPATEGK	K	Q	492	501	10	2		sp|Q9NVI7-2|ATD3A_HUMAN	Q9NVI7-2	ATD3A_HUMAN	ATAD3A	Isoform 2 of ATPase family AAA domain-containing protein 3A	ATAD3C	sp|Q5T2N8|ATD3C_HUMAN, sp|Q9NVI7-3|ATD3A_HUMAN, sp|Q9NVI7|ATD3A_HUMAN	0	2	0	0	0	0	0	2	1	1	0	97939.1	55310.7	0	33053.3	22431.1	0	39228.4	34534.2	20752.9	0	97939.1	55310.7	0	33053.3	22431.1	0	39228.4	34534.2	20752.9
LKLAQFDYGR	LKLAQFDYGR	R	K	504	513	10	2		sp|Q9NVI7-2|ATD3A_HUMAN	Q9NVI7-2	ATD3A_HUMAN	ATAD3A	Isoform 2 of ATPase family AAA domain-containing protein 3A	ATAD3B, ATAD3C	sp|Q5T2N8|ATD3C_HUMAN, sp|Q5T9A4-3|ATD3B_HUMAN, sp|Q5T9A4|ATD3B_HUMAN, sp|Q9NVI7-3|ATD3A_HUMAN, sp|Q9NVI7|ATD3A_HUMAN	0	0	0	1	0	0	0	1	0	0	0	0	0	15940.3	0	10060.3	0	17477	0	0	0	0	0	15940.3	0	10060.3	0	17477	0	0
LAQFDYGR	LAQFDYGR	K	K	506	513	8	2		sp|Q9NVI7-2|ATD3A_HUMAN	Q9NVI7-2	ATD3A_HUMAN	ATAD3A	Isoform 2 of ATPase family AAA domain-containing protein 3A	ATAD3B, ATAD3C	sp|Q5T2N8|ATD3C_HUMAN, sp|Q5T9A4-3|ATD3B_HUMAN, sp|Q5T9A4|ATD3B_HUMAN, sp|Q9NVI7-3|ATD3A_HUMAN, sp|Q9NVI7|ATD3A_HUMAN	1	3	0	1	1	2	1	1	2	0	178936	476299	354394	161481	180829	202582	341194	266865	303317	164896	178936	476299	354394	161481	180829	202582	341194	266865	303317	164896
LAQFDYGRK	LAQFDYGRK	K	C	506	514	9	2,3		sp|Q9NVI7-2|ATD3A_HUMAN	Q9NVI7-2	ATD3A_HUMAN	ATAD3A	Isoform 2 of ATPase family AAA domain-containing protein 3A	ATAD3B, ATAD3C	sp|Q5T2N8|ATD3C_HUMAN, sp|Q5T9A4-3|ATD3B_HUMAN, sp|Q5T9A4|ATD3B_HUMAN, sp|Q9NVI7-3|ATD3A_HUMAN, sp|Q9NVI7|ATD3A_HUMAN	1	4	1	2	2	1	1	3	1	2	47263.1	88762.3	54227.7	42236.1	80451.6	39901.8	89335.7	136855	82639.2	46879.1	47263.1	56801.5	54227.7	42236.1	49161.6	39901.8	89335.7	80903.6	82639.2	46879.1
AEGPGRGDEPSPS	AEGPGRGDEPSPS	K	-	574	586	13	2		sp|Q9NVI7-2|ATD3A_HUMAN	Q9NVI7-2	ATD3A_HUMAN	ATAD3A	Isoform 2 of ATPase family AAA domain-containing protein 3A		sp|Q9NVI7-3|ATD3A_HUMAN, sp|Q9NVI7|ATD3A_HUMAN	0	1	0	0	1	0	1	5	0	0	0	156350	189760	0	149324	0	23404.5	320178	0	18093.8	0	156350	189760	0	149324	0	23404.5	320178	0	18093.8
EALNLAQMQEQTLQLEQQSK	EALNLAQM[15.9949]QEQTLQLEQQSK	K	L	73	92	20	2,3	8M(15.9949)	sp|Q5T9A4|ATD3B_HUMAN	Q5T9A4	ATD3B_HUMAN	ATAD3B	ATPase family AAA domain-containing protein 3B			0	3	1	2	0	1	0	2	1	0	0	12135.2	0	0	0	0	0	14667.8	16339	0	0	12135.2	0	0	0	0	0	14667.8	16339	0
HILLYGPPGTGK	HILLYGPPGTGK	R	T	347	358	12	2		sp|Q5T9A4|ATD3B_HUMAN	Q5T9A4	ATD3B_HUMAN	ATAD3B	ATPase family AAA domain-containing protein 3B	ATAD3C, RFC5	sp|P40937-2|RFC5_HUMAN, sp|P40937|RFC5_HUMAN, sp|Q5T2N8|ATD3C_HUMAN, sp|Q5T9A4-3|ATD3B_HUMAN	1	1	3	1	2	1	3	2	4	1	25775.5	41097.7	47359	42243.8	26436.9	33603.7	90442.9	51739.9	47025.7	47745.4	25775.5	41097.7	47359	42243.8	26436.9	33603.7	90442.9	51739.9	47025.7	47745.4
GLLLFMDEADAFLR	GLLLFM[15.9949]DEADAFLR	R	K	405	418	14	2	6M(15.9949)	sp|Q5T9A4|ATD3B_HUMAN	Q5T9A4	ATD3B_HUMAN	ATAD3B	ATPase family AAA domain-containing protein 3B		sp|Q5T9A4-3|ATD3B_HUMAN	0	1	0	0	0	1	0	1	0	0	0	3659.77	0	0	0	3250.13	0	5725.7	0	0	0	3659.77	0	0	0	3250.13	0	5725.7	0	0
ATEEISKDLR	ATEEISKDLR	R	A	421	430	10	2		sp|Q5T9A4|ATD3B_HUMAN	Q5T9A4	ATD3B_HUMAN	ATAD3B	ATPase family AAA domain-containing protein 3B		sp|Q5T9A4-3|ATD3B_HUMAN	0	1	0	0	1	0	0	1	0	0	0	8584.99	0	10595	12002	0	0	24554.4	15556.5	0	0	8584.99	0	10595	12002	0	0	24554.4	15556.5	0
EVAAFAQFGSDLDAATQQLLSR	EVAAFAQFGSDLDAATQQLLSR	R	G	392	413	22	2		sp|P25705-2|ATPA_HUMAN	P25705-2	ATPA_HUMAN	ATP5F1A	Isoform 2 of ATP synthase subunit alpha, mitochondrial		sp|P25705-3|ATPA_HUMAN, sp|P25705|ATPA_HUMAN	0	0	0	1	0	0	0	0	0	0	0	0	0	7301.05	0	0	0	0	0	0	0	0	0	0	0	0	0	0	0	0
VALTGLTVAEYFR	VALTGLTVAEYFR	R	D	282	294	13	2		sp|P06576|ATPB_HUMAN	P06576	ATPB_HUMAN	ATP5F1B	ATP synthase subunit beta, mitochondrial			0	0	0	1	0	0	0	0	0	0	0	0	0	13309.6	0	0	0	0	0	0	0	0	0	0	0	0	0	0	0	0
IPSAVGYQPTLATDMGTMQER	IPSAVGYQPTLATDM[15.9949]GTM[15.9949]QER	R	I	325	345	21	2	15M(15.9949), 18M(15.9949)	sp|P06576|ATPB_HUMAN	P06576	ATPB_HUMAN	ATP5F1B	ATP synthase subunit beta, mitochondrial			0	0	0	2	0	0	0	0	0	0	0	0	0	38698	0	0	0	0	0	0	0	0	0	0	0	0	0	0	0	0
AIAELGIYPAVDPLDSTSR	AIAELGIYPAVDPLDSTSR	R	I	388	406	19	2		sp|P06576|ATPB_HUMAN	P06576	ATPB_HUMAN	ATP5F1B	ATP synthase subunit beta, mitochondrial			0	0	0	1	0	0	0	0	0	0	0	0	0	18535.1	0	0	0	0	0	0	0	0	0	0	0	0	0	0	0	0
AGEVQEPELR	AGEVQEPELR	R	G	242	251	10	2		sp|P25311|ZA2G_HUMAN	P25311	ZA2G_HUMAN	AZGP1	Zinc-alpha-2-glycoprotein			1	1	0	0	0	1	0	0	0	0	15024.4	19078.6	0	13839.4	0	15136.9	0	0	0	0	15024.4	19078.6	0	13839.4	0	15136.9	0	0	0	0
DLTSYAINPER	DLTSYAINPER	R	F	669	679	11	2		sp|Q5T5X7|BEND3_HUMAN	Q5T5X7	BEND3_HUMAN	BEND3	BEN domain-containing protein 3			1	0	0	0	1	0	0	0	0	0	8270.08	0	0	0	10524.8	0	0	0	0	0	8270.08	0	0	0	10524.8	0	0	0	0	0
EIVQQSLSVGNFAAR	EIVQQSLSVGNFAAR	R	L	728	742	15	2		sp|Q5T5X7|BEND3_HUMAN	Q5T5X7	BEND3_HUMAN	BEND3	BEN domain-containing protein 3			1	0	0	0	0	0	0	0	0	0	6463.68	0	0	7532.39	0	0	0	0	0	0	6463.68	0	0	7532.39	0	0	0	0	0	0
AQHVFQHAVPQEGKPITNQK	AQHVFQHAVPQEGKPITNQK	R	S	49	68	20	4		sp|Q13867|BLMH_HUMAN	Q13867	BLMH_HUMAN	BLMH	Bleomycin hydrolase			0	1	0	0	0	0	0	0	0	0	0	10631.9	0	0	0	0	0	0	0	0	0	0	0	0	0	0	0	0	0	0
VEEQEPELTSTPNFVVEVIK	VEEQEPELTSTPNFVVEVIK	K	N	155	174	20	2		sp|Q07021|C1QBP_HUMAN	Q07021	C1QBP_HUMAN	C1QBP	Complement component 1 Q subcomponent-binding protein, mitochondrial			0	0	0	1	0	0	0	0	0	0	0	0	0	21978.1	0	0	0	0	0	0	0	0	0	0	0	0	0	0	0	0
EADIDGDGQVNYEEFVQMMTAK	EADIDGDGQVNYEEFVQM[15.9949]M[15.9949]TAK	R	-	128	149	22	2,3	18M(15.9949), 19M(15.9949)	sp|P0DP23|CALM1_HUMAN	P0DP23	CALM1_HUMAN	CALM1	Calmodulin-1	CALM2, CALM3	sp|P0DP24|CALM2_HUMAN, sp|P0DP25|CALM3_HUMAN	3	0	0	4	0	0	0	0	0	0	27294.3	0	0	73924.5	0	0	0	0	0	0	27294.3	0	0	60513.3	0	0	0	0	0	0
NLSVEDAAR	NLSVEDAAR	K	L	244	252	9	2		contam_sp|P04040|CATA_HUMAN	P04040	CATA_HUMAN	CAT	Catalase			0	1	0	0	0	0	0	0	0	0	0	20519.3	0	0	0	0	0	0	0	0	0	0	0	0	0	0	0	0	0	0
FNTANDDNVTQVR	FNTANDDNVTQVR	R	A	432	444	13	2		contam_sp|P04040|CATA_HUMAN	P04040	CATA_HUMAN	CAT	Catalase			0	1	0	0	0	0	0	0	0	0	0	14081.7	0	0	0	0	0	0	0	0	0	0	0	0	0	0	0	0	0	0
IIGATDSSGELMFLMK	IIGATDSSGELM[15.9949]FLM[15.9949]K	R	W	122	137	16	2	12M(15.9949), 15M(15.9949)	sp|P83916|CBX1_HUMAN	P83916	CBX1_HUMAN	CBX1	Chromobox protein homolog 1	CBX3	sp|Q13185|CBX3_HUMAN	2	0	0	1	0	0	0	0	0	0	20931.6	0	0	34895.6	0	3555.8	0	0	0	0	20931.6	0	0	34895.6	0	3555.8	0	0	0	0
LTSFIGAIAIGDLVK	LTSFIGAIAIGDLVK	R	S	26	40	15	2		sp|P78371|TCPB_HUMAN	P78371	TCPB_HUMAN	CCT2	T-complex protein 1 subunit beta			0	0	0	1	0	0	0	0	0	0	0	0	0	13824.7	0	5785.66	0	0	0	0	0	0	0	13824.7	0	5785.66	0	0	0	0
LGGSLADSYLDEGFLLDK	LGGSLADSYLDEGFLLDK	K	K	205	222	18	2		sp|P78371|TCPB_HUMAN	P78371	TCPB_HUMAN	CCT2	T-complex protein 1 subunit beta		sp|P78371-2|TCPB_HUMAN	1	0	0	2	0	1	0	0	0	0	15221.6	0	0	27453.8	0	12623	0	0	0	0	15221.6	0	0	27453.8	0	12623	0	0	0	0
MLPTIIADNAGYDSADLVAQLR	M[15.9949]LPTIIADNAGYDSADLVAQLR	R	A	445	466	22	2	1M(15.9949)	sp|P78371|TCPB_HUMAN	P78371	TCPB_HUMAN	CCT2	T-complex protein 1 subunit beta		sp|P78371-2|TCPB_HUMAN	0	0	0	2	0	0	0	0	0	0	0	0	0	30357.1	0	0	0	0	0	0	0	0	0	0	0	0	0	0	0	0
ISIPVDISDSDMMLNIINSSITTK	ISIPVDISDSDM[15.9949]M[15.9949]LNIINSSITTK	K	A	102	125	24	2	12M(15.9949), 13M(15.9949)	sp|P49368-2|TCPG_HUMAN	P49368-2	TCPG_HUMAN	CCT3	Isoform 2 of T-complex protein 1 subunit gamma		sp|P49368|TCPG_HUMAN	0	0	0	1	0	0	0	0	0	0	0	0	0	15739.2	0	0	0	0	0	0	0	0	0	0	0	0	0	0	0	0
EILSEVER	EILSEVER	K	N	344	351	8	2		sp|P49368-2|TCPG_HUMAN	P49368-2	TCPG_HUMAN	CCT3	Isoform 2 of T-complex protein 1 subunit gamma		sp|P49368|TCPG_HUMAN	0	0	0	0	0	0	0	1	0	0	0	0	0	24045.8	21912.8	17905.7	0	12270.7	14187.6	0	0	0	0	24045.8	21912.8	17905.7	0	12270.7	14187.6	0
AVAQALEVIPR	AVAQALEVIPR	R	T	401	411	11	2		sp|P49368-2|TCPG_HUMAN	P49368-2	TCPG_HUMAN	CCT3	Isoform 2 of T-complex protein 1 subunit gamma		sp|P49368|TCPG_HUMAN	1	1	0	1	1	1	1	1	1	2	17508.8	13142.6	0	30987.7	25842.5	29216.7	35932	19211	15558.8	21819.9	17508.8	13142.6	0	30987.7	25842.5	29216.7	35932	19211	15558.8	21819.9
TAVETAVLLLR	TAVETAVLLLR	K	I	470	480	11	2		sp|P49368-2|TCPG_HUMAN	P49368-2	TCPG_HUMAN	CCT3	Isoform 2 of T-complex protein 1 subunit gamma		sp|P49368|TCPG_HUMAN	0	0	0	1	1	0	0	0	0	0	0	0	0	15004.6	14132.2	0	0	0	0	0	0	0	0	15004.6	14132.2	0	0	0	0	0
VIDPATATSVDLR	VIDPATATSVDLR	K	D	164	176	13	2		sp|P50991-2|TCPD_HUMAN	P50991-2	TCPD_HUMAN	CCT4	Isoform 2 of T-complex protein 1 subunit delta		sp|P50991|TCPD_HUMAN	1	0	0	1	0	0	0	0	0	0	12647.7	2632.2	0	11188.4	0	0	0	0	0	16931.1	12647.7	2632.2	0	11188.4	0	0	0	0	0	16931.1
TDMDNQIVVSDYAQMDR	TDM[15.9949]DNQIVVSDYAQM[15.9949]DR	K	V	228	244	17	2	15M(15.9949), 3M(15.9949)	sp|P50991-2|TCPD_HUMAN	P50991-2	TCPD_HUMAN	CCT4	Isoform 2 of T-complex protein 1 subunit delta		sp|P50991|TCPD_HUMAN	1	0	0	0	0	0	0	0	0	0	12878.2	0	0	0	0	0	0	0	0	0	0	0	0	0	0	0	0	0	0	0
LVIEEAER	LVIEEAER	K	S	366	373	8	2		sp|P50991-2|TCPD_HUMAN	P50991-2	TCPD_HUMAN	CCT4	Isoform 2 of T-complex protein 1 subunit delta		sp|P50991|TCPD_HUMAN	1	0	0	0	0	0	0	0	0	1	17030.2	0	215770	212353	0	4796.91	0	253669	0	17149.9	17030.2	0	215770	212353	0	4796.91	0	253669	0	17149.9
IADGYEQAAR	IADGYEQAAR	R	V	40	49	10	2		sp|P48643-2|TCPE_HUMAN	P48643-2	TCPE_HUMAN	CCT5	Isoform 2 of T-complex protein 1 subunit epsilon		sp|P48643|TCPE_HUMAN	1	0	0	1	1	1	1	1	1	1	18892.4	22127.8	0	10692.5	23895.9	14271.2	29841.6	15615.2	14422.3	22518.6	18892.4	22127.8	0	10692.5	23895.9	14271.2	29841.6	15615.2	14422.3	22518.6
WVGGPEIELIAIATGGR	WVGGPEIELIAIATGGR	R	I	231	247	17	2		sp|P48643-2|TCPE_HUMAN	P48643-2	TCPE_HUMAN	CCT5	Isoform 2 of T-complex protein 1 subunit epsilon		sp|P48643|TCPE_HUMAN	1	0	0	1	0	0	0	0	0	0	17233	0	0	26956.8	0	0	0	0	0	0	17233	0	0	26956.8	0	0	0	0	0	0
LGFAGLVQEISFGTTK	LGFAGLVQEISFGTTK	K	D	260	275	16	2		sp|P48643-2|TCPE_HUMAN	P48643-2	TCPE_HUMAN	CCT5	Isoform 2 of T-complex protein 1 subunit epsilon		sp|P48643|TCPE_HUMAN	1	0	0	1	1	1	0	0	0	0	19179.6	0	0	38492.3	5685.23	14488.2	0	0	0	0	19179.6	0	0	38492.3	5685.23	14488.2	0	0	0	0
AQAALAVNISAAR	AQAALAVNISAAR	R	G	16	28	13	2		sp|P40227|TCPZ_HUMAN	P40227	TCPZ_HUMAN	CCT6A	T-complex protein 1 subunit zeta		sp|P40227-2|TCPZ_HUMAN	0	0	0	1	0	0	0	1	0	0	0	0	0	13970.8	0	0	0	8687.99	0	0	0	0	0	13970.8	0	0	0	8687.99	0	0
MLVSGAGDIK	M[15.9949]LVSGAGDIK	K	L	46	55	10	2	1M(15.9949)	sp|P40227|TCPZ_HUMAN	P40227	TCPZ_HUMAN	CCT6A	T-complex protein 1 subunit zeta	CCT6B	sp|P40227-2|TCPZ_HUMAN, sp|Q92526-2|TCPW_HUMAN, sp|Q92526-3|TCPW_HUMAN, sp|Q92526|TCPW_HUMAN	0	0	0	0	2	0	0	0	0	1	0	0	0	12649.6	13975	0	0	0	11518	17927	0	0	0	12649.6	13975	0	0	0	11518	17927
VATAQDDITGDGTTSNVLIIGELLK	VATAQDDITGDGTTSNVLIIGELLK	K	Q	80	104	25	2		sp|P40227|TCPZ_HUMAN	P40227	TCPZ_HUMAN	CCT6A	T-complex protein 1 subunit zeta			0	0	0	1	0	0	0	0	0	0	0	0	0	14754.8	0	0	0	0	0	0	0	0	0	0	0	0	0	0	0	0
SETDTSLIR	SETDTSLIR	K	G	200	208	9	2		sp|P40227|TCPZ_HUMAN	P40227	TCPZ_HUMAN	CCT6A	T-complex protein 1 subunit zeta		sp|P40227-2|TCPZ_HUMAN	0	0	0	0	0	0	0	0	0	1	0	0	0	0	0	0	0	0	0	11637.2	0	0	0	0	0	0	0	0	0	0
VLAQNSGFDLQETLVK	VLAQNSGFDLQETLVK	K	I	450	465	16	2		sp|P40227|TCPZ_HUMAN	P40227	TCPZ_HUMAN	CCT6A	T-complex protein 1 subunit zeta		sp|P40227-2|TCPZ_HUMAN	0	0	0	1	0	0	0	0	0	0	0	0	0	16861	0	0	0	0	0	0	0	0	0	0	0	0	0	0	0	0
APGFAQMLK	APGFAQM[15.9949]LK	K	E	8	16	9	2	7M(15.9949)	sp|P50990|TCPQ_HUMAN	P50990	TCPQ_HUMAN	CCT8	T-complex protein 1 subunit theta			1	0	0	1	0	0	0	0	0	0	16576.5	3946.47	0	15421.6	0	0	0	0	9054.01	0	16576.5	3946.47	0	15421.6	0	0	0	0	9054.01	0
HFSGLEEAVYR	HFSGLEEAVYR	K	N	21	31	11	2		sp|P50990|TCPQ_HUMAN	P50990	TCPQ_HUMAN	CCT8	T-complex protein 1 subunit theta		sp|P50990-2|TCPQ_HUMAN	1	0	0	0	0	0	0	0	0	0	19023.2	0	0	0	0	0	0	0	0	0	0	0	0	0	0	0	0	0	0	0
AIADTGANVVVTGGK	AIADTGANVVVTGGK	K	V	282	296	15	2		sp|P50990|TCPQ_HUMAN	P50990	TCPQ_HUMAN	CCT8	T-complex protein 1 subunit theta		sp|P50990-2|TCPQ_HUMAN, sp|P50990-3|TCPQ_HUMAN	1	0	0	0	0	0	0	1	0	0	16245.6	0	0	0	0	0	0	6004.66	0	0	16245.6	0	0	0	0	0	0	6004.66	0	0
TVGATALPR	TVGATALPR	K	L	327	335	9	2		sp|P50990|TCPQ_HUMAN	P50990	TCPQ_HUMAN	CCT8	T-complex protein 1 subunit theta		sp|P50990-2|TCPQ_HUMAN, sp|P50990-3|TCPQ_HUMAN	1	0	0	0	2	0	0	1	0	1	26124	0	0	0	15347.1	0	0	12863.1	0	29627.9	26124	0	0	0	15347.1	0	0	12863.1	0	29627.9
LATNAAVTVLR	LATNAAVTVLR	K	V	510	520	11	2		sp|P50990|TCPQ_HUMAN	P50990	TCPQ_HUMAN	CCT8	T-complex protein 1 subunit theta		sp|P50990-2|TCPQ_HUMAN, sp|P50990-3|TCPQ_HUMAN	1	0	0	1	0	0	0	0	1	0	19102	0	0	22591.5	0	0	0	0	22994	0	19102	0	0	22591.5	0	0	0	0	22994	0
EGVLDFNADR	EGVLDFNADR	R	L	40	49	10	2		sp|Q5JTW2-5|CEP78_HUMAN	Q5JTW2-5	CEP78_HUMAN	CEP78	Isoform 4 of Centrosomal protein of 78 kDa		sp|Q5JTW2-2|CEP78_HUMAN, sp|Q5JTW2-3|CEP78_HUMAN, sp|Q5JTW2|CEP78_HUMAN	1	2	1	1	2	1	1	1	2	1	18660.3	60600.7	51689.9	35512.2	36279.1	29683.1	43384.6	30436.9	33760.2	32648.6	18660.3	60600.7	51689.9	35512.2	36279.1	29683.1	43384.6	30436.9	33760.2	32648.6
NLELNGLILR	NLELNGLILR	K	E	124	133	10	2		sp|Q5JTW2-5|CEP78_HUMAN	Q5JTW2-5	CEP78_HUMAN	CEP78	Isoform 4 of Centrosomal protein of 78 kDa		sp|Q5JTW2-2|CEP78_HUMAN, sp|Q5JTW2-3|CEP78_HUMAN, sp|Q5JTW2|CEP78_HUMAN	0	2	0	1	0	0	0	0	0	0	0	395271	0	778957	523260	733648	0	476218	531455	564489	0	395271	0	778957	523260	733648	0	476218	531455	564489
RHEETWAESLR	RHEETWAESLR	R	Y	207	217	11	3		sp|Q5JTW2-5|CEP78_HUMAN	Q5JTW2-5	CEP78_HUMAN	CEP78	Isoform 4 of Centrosomal protein of 78 kDa		sp|Q5JTW2-2|CEP78_HUMAN, sp|Q5JTW2-3|CEP78_HUMAN, sp|Q5JTW2|CEP78_HUMAN	1	1	1	1	1	1	1	1	1	1	14095.7	18421.5	24314.3	12430.6	17956.8	28808.8	17468.7	17807.1	16365	13103	14095.7	18421.5	24314.3	12430.6	17956.8	28808.8	17468.7	17807.1	16365	13103
ALLEALETNTTLVVLDIR	ALLEALETNTTLVVLDIR	K	K	275	292	18	2		sp|Q5JTW2-5|CEP78_HUMAN	Q5JTW2-5	CEP78_HUMAN	CEP78	Isoform 4 of Centrosomal protein of 78 kDa		sp|Q5JTW2-2|CEP78_HUMAN, sp|Q5JTW2-3|CEP78_HUMAN, sp|Q5JTW2|CEP78_HUMAN	0	1	0	0	0	0	0	0	0	0	0	3326.64	0	0	0	0	0	0	0	0	0	0	0	0	0	0	0	0	0	0
TIILGSGHK	TIILGSGHK	R	G	341	349	9	2		sp|Q5JTW2-5|CEP78_HUMAN	Q5JTW2-5	CEP78_HUMAN	CEP78	Isoform 4 of Centrosomal protein of 78 kDa		sp|Q5JTW2-2|CEP78_HUMAN, sp|Q5JTW2-3|CEP78_HUMAN, sp|Q5JTW2|CEP78_HUMAN	0	1	1	0	1	0	0	1	0	0	0	21209	16538	0	5998.98	0	0	12401.2	0	0	0	21209	16538	0	5998.98	0	0	12401.2	0	0
TSIEQEALQEK	TSIEQEALQEK	K	L	453	463	11	2		sp|Q5JTW2-5|CEP78_HUMAN	Q5JTW2-5	CEP78_HUMAN	CEP78	Isoform 4 of Centrosomal protein of 78 kDa		sp|Q5JTW2-2|CEP78_HUMAN, sp|Q5JTW2-3|CEP78_HUMAN, sp|Q5JTW2|CEP78_HUMAN	0	1	0	0	1	0	0	0	0	0	0	14586.3	0	16001.8	13955.6	0	0	0	0	0	0	14586.3	0	16001.8	13955.6	0	0	0	0	0
VSELEHENAQLR	VSELEHENAQLR	R	N	485	496	12	2,3		sp|Q5JTW2-5|CEP78_HUMAN	Q5JTW2-5	CEP78_HUMAN	CEP78	Isoform 4 of Centrosomal protein of 78 kDa		sp|Q5JTW2-2|CEP78_HUMAN, sp|Q5JTW2-3|CEP78_HUMAN, sp|Q5JTW2|CEP78_HUMAN	2	2	2	1	2	3	0	4	1	0	19214	61086.7	21530.1	23861.9	34059.2	45879.8	26596.2	37039	21872.5	10819.1	18784.1	35234.2	21048.4	23328	20437.3	27772.5	26001.1	22213	21383.1	16631.6
QNALGQMQNIQFQK	QNALGQM[15.9949]QNIQFQK	K	I	590	603	14	2	7M(15.9949)	sp|Q5JTW2-5|CEP78_HUMAN	Q5JTW2-5	CEP78_HUMAN	CEP78	Isoform 4 of Centrosomal protein of 78 kDa		sp|Q5JTW2|CEP78_HUMAN	0	2	0	0	0	0	0	0	0	0	0	7893.69	0	0	0	0	0	0	0	0	0	0	0	0	0	0	0	0	0	0
IPLPLDSFPVPVSTPEGLGTSSNNLGVPATEQR	IPLPLDSFPVPVSTPEGLGTSSNNLGVPATEQR	R	Q	610	642	33	3		sp|Q5JTW2-5|CEP78_HUMAN	Q5JTW2-5	CEP78_HUMAN	CEP78	Isoform 4 of Centrosomal protein of 78 kDa		sp|Q5JTW2-2|CEP78_HUMAN, sp|Q5JTW2-3|CEP78_HUMAN, sp|Q5JTW2|CEP78_HUMAN	0	1	0	0	1	0	0	0	0	0	0	11535.5	0	0	7136.91	0	0	0	0	0	0	11535.5	0	0	7136.91	0	0	0	0	0
QESFEGFIAR	QESFEGFIAR	R	M	643	652	10	2		sp|Q5JTW2-5|CEP78_HUMAN	Q5JTW2-5	CEP78_HUMAN	CEP78	Isoform 4 of Centrosomal protein of 78 kDa		sp|Q5JTW2-2|CEP78_HUMAN, sp|Q5JTW2-3|CEP78_HUMAN, sp|Q5JTW2|CEP78_HUMAN	1	1	1	1	1	1	2	1	2	1	18660.6	36781.7	50528.5	37440.4	31850.9	32166.4	36931.8	30232.1	33683.9	30103.7	18660.6	36781.7	50528.5	37440.4	31850.9	32166.4	36931.8	30232.1	33683.9	30103.7
EILVGDVGQTVDDPYATFVK	EILVGDVGQTVDDPYATFVK	K	M	54	73	20	2		sp|P23528|COF1_HUMAN	P23528	COF1_HUMAN	CFL1	Cofilin-1			1	0	0	4	0	1	1	0	0	0	43751.8	0	6250.16	151489	0	22183	19563.2	0	14783.1	0	43751.8	0	6250.16	151489	0	22183	19563.2	0	14783.1	0
EDLVFIFWAPESAPLK	EDLVFIFWAPESAPLK	K	S	97	112	16	2		sp|P23528|COF1_HUMAN	P23528	COF1_HUMAN	CFL1	Cofilin-1	CFL2	sp|Q9Y281-3|COF2_HUMAN, sp|Q9Y281|COF2_HUMAN	2	0	0	2	0	1	0	0	0	0	9067.11	0	0	19226.7	0	4768.25	0	0	0	0	9067.11	0	0	19226.7	0	4768.25	0	0	0	0
LGGSAVISLEGKPL	LGGSAVISLEGKPL	K	-	153	166	14	2		sp|P23528|COF1_HUMAN	P23528	COF1_HUMAN	CFL1	Cofilin-1			0	0	0	1	0	0	0	0	0	0	0	0	0	22601.7	0	0	0	0	0	0	0	0	0	0	0	0	0	0	0	0
LAALNPESNTAGLDIFAK	LAALNPESNTAGLDIFAK	K	F	96	113	18	2		sp|O00299|CLIC1_HUMAN	O00299	CLIC1_HUMAN	CLIC1	Chloride intracellular channel protein 1			1	0	0	1	0	0	0	0	0	0	17093.3	0	0	39504.3	0	0	0	0	0	0	17093.3	0	0	39504.3	0	0	0	0	0	0
VLDNYLTSPLPEEVDETSAEDEGVSQR	VLDNYLTSPLPEEVDETSAEDEGVSQR	K	K	139	165	27	2,3		sp|O00299|CLIC1_HUMAN	O00299	CLIC1_HUMAN	CLIC1	Chloride intracellular channel protein 1			0	0	0	4	0	0	0	0	0	0	0	0	0	77840.2	0	0	0	0	0	0	0	0	0	0	0	0	0	0	0	0
SVNESLNNLFITEEDYQALR	SVNESLNNLFITEEDYQALR	K	T	1462	1481	20	2		sp|Q00610-2|CLH1_HUMAN	Q00610-2	CLH1_HUMAN	CLTC	Isoform 2 of Clathrin heavy chain 1		sp|Q00610|CLH1_HUMAN	0	0	0	1	0	0	0	0	0	0	0	0	0	14162.1	0	0	0	0	0	0	0	0	0	0	0	0	0	0	0	0
FFVAPFPEVFGK	FFVAPFPEVFGK	R	E	38	49	12	2		contam_sp|P02662|CASA1_BOVIN	P02662	CASA1_BOVIN	CSN1S1	Alpha-S1-casein			0	0	0	0	2	0	0	0	0	0	0	0	0	0	28508.9	0	0	0	0	0	0	0	0	0	0	0	0	0	0	0
YLGYLEQLLR	YLGYLEQLLR	R	L	106	115	10	2		contam_sp|P02662|CASA1_BOVIN	P02662	CASA1_BOVIN	CSN1S1	Alpha-S1-casein			0	0	0	0	1	0	0	0	0	0	0	0	0	0	15540.9	0	0	0	0	0	0	0	0	0	0	0	0	0	0	0
FQSEEQQQTEDELQDK	FQS[79.9663]EEQQQTEDELQDK	K	I	48	63	16	2	3S(79.9663)	contam_sp|P02666|CASB_BOVIN	P02666	CASB_BOVIN	CSN2	Beta-casein			0	0	0	0	1	0	0	0	0	0	0	0	0	0	13938.5	0	0	0	0	0	0	0	0	0	0	0	0	0	0	0
GIIWGEDTLMEYLENPK	GIIWGEDTLM[15.9949]EYLENPK	K	K	57	73	17	2	10M(15.9949)	contam_sp|P99999|CYC_HUMAN	P99999	CYC_HUMAN	CYCS	Cytochrome c			0	0	0	2	0	0	0	0	0	0	0	0	0	25047.3	0	0	0	0	0	0	0	0	0	0	0	0	0	0	0	0
LFVGGLDWSTTQETLR	LFVGGLDWSTTQETLR	K	S	12	27	16	2		sp|Q96EP5-2|DAZP1_HUMAN	Q96EP5-2	DAZP1_HUMAN	DAZAP1	Isoform 2 of DAZ-associated protein 1		sp|Q96EP5|DAZP1_HUMAN	0	0	0	1	0	0	0	0	0	0	0	0	0	18978.8	0	0	0	0	0	0	0	0	0	0	0	0	0	0	0	0
ENAGEDPGLAR	ENAGEDPGLAR	K	Q	43	53	11	2		sp|P81605|DCD_HUMAN	P81605	DCD_HUMAN	DCD	Dermcidin		sp|P81605-2|DCD_HUMAN	1	2	1	0	2	0	1	1	0	1	10730.7	69415.1	24872.7	1664.46	40375.6	4674.67	37715.6	18450.7	0	25716.9	10730.7	69415.1	24872.7	1664.46	40375.6	4674.67	37715.6	18450.7	0	25716.9
LGKDAVEDLESVGK	LGKDAVEDLESVGK	K	G	83	96	14	2		sp|P81605|DCD_HUMAN	P81605	DCD_HUMAN	DCD	Dermcidin		sp|P81605-2|DCD_HUMAN	0	1	0	1	0	0	0	2	0	0	0	23485	0	17265.9	11136.3	0	0	16086.8	0	0	0	23485	0	17265.9	11136.3	0	0	16086.8	0	0
DAVEDLESVGK	DAVEDLESVGK	K	G	86	96	11	2		sp|P81605|DCD_HUMAN	P81605	DCD_HUMAN	DCD	Dermcidin		sp|P81605-2|DCD_HUMAN	0	1	0	1	0	0	0	0	0	0	0	16820.4	0	15751.3	0	16860.2	0	0	0	0	0	16820.4	0	15751.3	0	16860.2	0	0	0	0
GAVHDVKDVLDSVL	GAVHDVKDVLDSVL	K	-	97	110	14	2		sp|P81605|DCD_HUMAN	P81605	DCD_HUMAN	DCD	Dermcidin			0	1	0	0	0	0	0	0	0	0	0	16067.3	0	0	0	0	0	0	0	0	0	0	0	0	0	0	0	0	0	0
MLDMGFEPQIR	M[15.9949]LDM[15.9949]GFEPQIR	R	K	251	261	11	2	1M(15.9949), 4M(15.9949)	sp|Q92841-1|DDX17_HUMAN	Q92841-1	DDX17_HUMAN	DDX17	Isoform 2 of Probable ATP-dependent RNA helicase DDX17	DDX3X, DDX3Y, DDX5	sp|O00571-2|DDX3X_HUMAN, sp|O00571|DDX3X_HUMAN, sp|O15523-2|DDX3Y_HUMAN, sp|O15523|DDX3Y_HUMAN, sp|P17844-2|DDX5_HUMAN, sp|P17844|DDX5_HUMAN, sp|Q92841-2|DDX17_HUMAN, sp|Q92841-3|DDX17_HUMAN, sp|Q92841|DDX17_HUMAN	1	0	0	0	0	0	0	0	0	0	16202.3	0	0	0	0	0	0	0	0	0	0	0	0	0	0	0	0	0	0	0
APILIATDVASR	APILIATDVASR	K	G	390	401	12	2		sp|Q92841-1|DDX17_HUMAN	Q92841-1	DDX17_HUMAN	DDX17	Isoform 2 of Probable ATP-dependent RNA helicase DDX17	DDX5	sp|P17844-2|DDX5_HUMAN, sp|P17844|DDX5_HUMAN, sp|Q92841-2|DDX17_HUMAN, sp|Q92841-3|DDX17_HUMAN, sp|Q92841|DDX17_HUMAN	1	2	1	1	1	2	0	2	0	1	20236.2	11912.9	26697.9	30128.7	32696.2	34555.7	0	16455.7	13734.5	24916.5	20236.2	11912.9	26697.9	30128.7	32696.2	34555.7	0	16455.7	13734.5	24916.5
VLEEANQAINPK	VLEEANQAINPK	K	L	457	468	12	2		sp|Q92841-1|DDX17_HUMAN	Q92841-1	DDX17_HUMAN	DDX17	Isoform 2 of Probable ATP-dependent RNA helicase DDX17		sp|Q92841-2|DDX17_HUMAN, sp|Q92841-3|DDX17_HUMAN, sp|Q92841|DDX17_HUMAN	0	0	0	0	2	0	0	0	0	0	0	4934.1	0	13019.7	17651.5	0	0	0	0	0	0	4934.1	0	13019.7	17651.5	0	0	0	0	0
LAQFEPSQR	LAQFEPSQR	K	Q	315	323	9	2		sp|Q08211|DHX9_HUMAN	Q08211	DHX9_HUMAN	DHX9	ATP-dependent RNA helicase A			0	0	0	0	1	0	0	0	0	0	0	9604.73	0	14271	14377.8	0	0	0	0	0	0	9604.73	0	14271	14377.8	0	0	0	0	0
NELMYQLEQDHDLQAILQER	NELM[15.9949]YQLEQDHDLQAILQER	K	E	366	385	20	3	4M(15.9949)	sp|Q08211|DHX9_HUMAN	Q08211	DHX9_HUMAN	DHX9	ATP-dependent RNA helicase A			0	0	0	1	0	0	0	0	0	0	0	0	0	15339.9	0	0	0	0	0	0	0	0	0	0	0	0	0	0	0	0
TTQVPQFILDDFIQNDR	TTQVPQFILDDFIQNDR	K	A	418	434	17	2		sp|Q08211|DHX9_HUMAN	Q08211	DHX9_HUMAN	DHX9	ATP-dependent RNA helicase A			0	0	0	1	0	0	0	0	0	0	0	0	0	18444.5	0	0	0	0	0	0	0	0	0	0	0	0	0	0	0	0
VQSDGQIVLVDDWIK	VQSDGQIVLVDDWIK	K	L	1075	1089	15	2		sp|Q08211|DHX9_HUMAN	Q08211	DHX9_HUMAN	DHX9	ATP-dependent RNA helicase A		sp|Q08211-2|DHX9_HUMAN	0	0	0	1	0	0	0	0	0	0	0	0	0	10029.1	0	0	0	0	0	0	0	0	0	0	0	0	0	0	0	0
VTATDLDEPDTLHTR	VTATDLDEPDTLHTR	K	L	264	278	15	3		sp|Q08554-2|DSC1_HUMAN	Q08554-2	DSC1_HUMAN	DSC1	Isoform 1B of Desmocollin-1		sp|Q08554|DSC1_HUMAN	0	2	0	0	0	0	0	0	0	0	0	12212	0	0	0	0	0	0	0	0	0	0	0	0	0	0	0	0	0	0
MKVQDQDLPNTPHSK	M[15.9949]KVQDQDLPNTPHSK	R	A	375	389	15	3	1M(15.9949)	sp|Q08554-2|DSC1_HUMAN	Q08554-2	DSC1_HUMAN	DSC1	Isoform 1B of Desmocollin-1		sp|Q08554|DSC1_HUMAN	0	2	0	0	0	0	0	0	0	0	0	19542.1	0	0	0	0	0	0	0	0	0	0	0	0	0	0	0	0	0	0
VQDQDLPNTPHSK	VQDQDLPNTPHSK	K	A	377	389	13	3		sp|Q08554-2|DSC1_HUMAN	Q08554-2	DSC1_HUMAN	DSC1	Isoform 1B of Desmocollin-1		sp|Q08554|DSC1_HUMAN	0	1	0	0	0	0	0	0	0	0	0	15365.4	0	0	0	0	0	0	0	0	0	0	0	0	0	0	0	0	0	0
QVILQVGVINEAQFSK	QVILQVGVINEAQFSK	R	A	429	444	16	2		sp|Q08554-2|DSC1_HUMAN	Q08554-2	DSC1_HUMAN	DSC1	Isoform 1B of Desmocollin-1		sp|Q08554|DSC1_HUMAN	0	1	0	0	0	0	0	0	0	0	0	11641.9	0	0	0	0	0	0	0	0	0	0	0	0	0	0	0	0	0	0
ISGVGIDQPPYGIFVINQK	ISGVGIDQPPYGIFVINQK	R	T	87	105	19	2		sp|Q02413|DSG1_HUMAN	Q02413	DSG1_HUMAN	DSG1	Desmoglein-1			0	1	0	0	0	0	0	0	0	0	0	9266.64	0	0	0	0	0	0	0	0	0	0	0	0	0	0	0	0	0	0
TMNNFLDR	TM[15.9949]NNFLDR	R	E	220	227	8	2	2M(15.9949)	sp|Q02413|DSG1_HUMAN	Q02413	DSG1_HUMAN	DSG1	Desmoglein-1			0	1	0	0	0	0	0	0	0	0	0	9818.41	0	0	0	0	0	0	0	0	0	0	0	0	0	0	0	0	0	0
TMNNFLDREQYGQYALAVR	TM[15.9949]NNFLDREQYGQYALAVR	R	G	220	238	19	3	2M(15.9949)	sp|Q02413|DSG1_HUMAN	Q02413	DSG1_HUMAN	DSG1	Desmoglein-1			0	3	0	0	0	0	0	0	0	0	0	19434.2	0	0	0	0	0	0	0	0	0	0	0	0	0	0	0	0	0	0
YVMGNNPADLLAVDSR	YVM[15.9949]GNNPADLLAVDSR	R	T	423	438	16	2	3M(15.9949)	sp|Q02413|DSG1_HUMAN	Q02413	DSG1_HUMAN	DSG1	Desmoglein-1			0	2	0	0	0	0	0	0	0	0	0	37244.6	0	0	0	0	0	0	0	0	0	0	0	0	0	0	0	0	0	0
DGSNVIVTER	DGSNVIVTER	R	V	888	897	10	2		sp|Q02413|DSG1_HUMAN	Q02413	DSG1_HUMAN	DSG1	Desmoglein-1		sp|Q02413-2|DSG1_HUMAN	0	2	0	0	0	0	0	0	0	0	0	38723.1	0	0	0	0	0	0	0	0	0	0	0	0	0	0	0	0	0	0
VIAPSSSLPTSLTIHHPR	VIAPSSSLPTSLTIHHPR	R	E	898	915	18	3		sp|Q02413|DSG1_HUMAN	Q02413	DSG1_HUMAN	DSG1	Desmoglein-1		sp|Q02413-2|DSG1_HUMAN	0	2	0	0	0	0	0	0	0	0	0	8191.57	0	0	0	0	0	0	0	0	0	0	0	0	0	0	0	0	0	0
ESSNVVVTER	ESSNVVVTER	R	V	916	925	10	2		sp|Q02413|DSG1_HUMAN	Q02413	DSG1_HUMAN	DSG1	Desmoglein-1		sp|Q02413-2|DSG1_HUMAN	0	2	0	0	0	0	2	0	0	0	0	51941.5	0	0	0	0	37221.8	0	0	0	0	51941.5	0	0	0	0	37221.8	0	0	0
SSSDHHFNQTIGSASPSTAR	SSSDHHFNQTIGSASPSTAR	R	S	1017	1036	20	3		sp|Q02413|DSG1_HUMAN	Q02413	DSG1_HUMAN	DSG1	Desmoglein-1		sp|Q02413-2|DSG1_HUMAN	0	1	0	0	0	0	0	0	0	0	0	7429.77	0	0	0	0	0	0	0	0	0	0	0	0	0	0	0	0	0	0
AESGPDLRYEVTSGGGGTSR	AESGPDLRYEVTSGGGGTSR	R	M	20	39	20	3		sp|P15924|DESP_HUMAN	P15924	DESP_HUMAN	DSP	Desmoplakin		sp|P15924-2|DESP_HUMAN, sp|P15924-3|DESP_HUMAN	0	2	0	0	0	0	0	0	0	0	0	40272.4	0	0	0	0	0	0	0	0	0	0	0	0	0	0	0	0	0	0
AELIVQPELK	AELIVQPELK	R	Y	85	94	10	2		sp|P15924|DESP_HUMAN	P15924	DESP_HUMAN	DSP	Desmoplakin		sp|P15924-2|DESP_HUMAN, sp|P15924-3|DESP_HUMAN	0	0	0	0	0	0	1	0	0	0	0	0	0	0	0	0	32179.2	0	0	0	0	0	0	0	0	0	0	0	0	0
YGDGIQLTR	YGDGIQLTR	K	S	95	103	9	2		sp|P15924|DESP_HUMAN	P15924	DESP_HUMAN	DSP	Desmoplakin		sp|P15924-2|DESP_HUMAN, sp|P15924-3|DESP_HUMAN	3	4	0	0	0	0	1	0	0	0	27810.5	65667.6	0	0	0	0	41297.9	0	0	0	27810.5	65667.6	0	0	0	0	41297.9	0	0	0
LLQLQEQMR	LLQLQEQM[15.9949]R	R	A	142	150	9	2	8M(15.9949)	sp|P15924|DESP_HUMAN	P15924	DESP_HUMAN	DSP	Desmoplakin		sp|P15924-2|DESP_HUMAN, sp|P15924-3|DESP_HUMAN	1	1	0	0	0	0	0	0	0	0	19034.1	67874.6	0	0	0	7957.56	0	0	0	7140.92	19034.1	67874.6	0	0	0	7957.56	0	0	0	7140.92
GIHNSIGDYR	GIHNSIGDYR	R	W	223	232	10	2		sp|P15924|DESP_HUMAN	P15924	DESP_HUMAN	DSP	Desmoplakin		sp|P15924-2|DESP_HUMAN, sp|P15924-3|DESP_HUMAN	0	1	0	0	0	0	0	0	0	0	0	11060.8	0	0	0	0	0	0	0	0	0	0	0	0	0	0	0	0	0	0
SAIYQLEEEYENLLK	SAIYQLEEEYENLLK	K	A	246	260	15	2		sp|P15924|DESP_HUMAN	P15924	DESP_HUMAN	DSP	Desmoplakin		sp|P15924-2|DESP_HUMAN, sp|P15924-3|DESP_HUMAN	0	1	0	0	0	0	0	0	0	0	0	10151.1	0	0	0	0	0	0	0	0	0	0	0	0	0	0	0	0	0	0
QLQNIIQATSR	QLQNIIQATSR	R	E	271	281	11	2		sp|P15924|DESP_HUMAN	P15924	DESP_HUMAN	DSP	Desmoplakin		sp|P15924-2|DESP_HUMAN, sp|P15924-3|DESP_HUMAN	1	2	0	0	0	0	2	0	0	0	22638.9	159643	0	0	0	0	45919	0	0	0	22638.9	159643	0	0	0	0	45919	0	0	0
QEAFSIR	QEAFSIR	K	M	309	315	7	2		sp|P15924|DESP_HUMAN	P15924	DESP_HUMAN	DSP	Desmoplakin		sp|P15924-2|DESP_HUMAN, sp|P15924-3|DESP_HUMAN	2	0	0	0	0	0	0	0	0	0	19715.7	42333.4	0	0	0	0	0	0	0	0	19715.7	42333.4	0	0	0	0	0	0	0	0
MSQLEVKEKELNK	M[15.9949]SQLEVKEKELNK	R	L	316	328	13	3	1M(15.9949)	sp|P15924|DESP_HUMAN	P15924	DESP_HUMAN	DSP	Desmoplakin		sp|P15924-2|DESP_HUMAN, sp|P15924-3|DESP_HUMAN	0	1	0	0	0	0	0	0	0	0	0	15837.9	0	0	0	0	0	0	0	0	0	0	0	0	0	0	0	0	0	0
QVQNLVNK	QVQNLVNK	R	S	434	441	8	2		sp|P15924|DESP_HUMAN	P15924	DESP_HUMAN	DSP	Desmoplakin		sp|P15924-2|DESP_HUMAN, sp|P15924-3|DESP_HUMAN	0	2	0	0	0	0	1	0	0	0	0	72233.2	0	0	0	0	42932.4	0	0	0	0	72233.2	0	0	0	0	42932.4	0	0	0
IQSQFTDAQK	IQSQFTDAQK	K	H	608	617	10	2		sp|P15924|DESP_HUMAN	P15924	DESP_HUMAN	DSP	Desmoplakin		sp|P15924-2|DESP_HUMAN, sp|P15924-3|DESP_HUMAN	0	1	0	0	0	0	1	0	0	0	0	15776	0	0	0	0	23056.4	0	0	0	0	15776	0	0	0	0	23056.4	0	0	0
NLPLADQGSSHHITVK	NLPLADQGSSHHITVK	K	I	690	705	16	3		sp|P15924|DESP_HUMAN	P15924	DESP_HUMAN	DSP	Desmoplakin		sp|P15924-2|DESP_HUMAN, sp|P15924-3|DESP_HUMAN	0	1	0	0	0	0	0	0	0	0	0	54373	0	0	0	0	0	0	0	0	0	0	0	0	0	0	0	0	0	0
FLNEQKNLHSEISGKR	FLNEQKNLHSEISGKR	R	D	926	941	16	4		sp|P15924|DESP_HUMAN	P15924	DESP_HUMAN	DSP	Desmoplakin		sp|P15924-2|DESP_HUMAN, sp|P15924-3|DESP_HUMAN	0	1	0	0	0	0	0	0	0	0	0	8114.95	0	0	0	0	0	0	0	0	0	0	0	0	0	0	0	0	0	0
TMIQSPSGVILQEAADVHAR	TM[15.9949]IQSPSGVILQEAADVHAR	R	Y	983	1002	20	3	2M(15.9949)	sp|P15924|DESP_HUMAN	P15924	DESP_HUMAN	DSP	Desmoplakin		sp|P15924-2|DESP_HUMAN, sp|P15924-3|DESP_HUMAN	0	1	0	0	0	0	0	0	0	0	0	17195.3	0	0	0	0	0	0	0	0	0	0	0	0	0	0	0	0	0	0
IEVLEEELR	IEVLEEELR	K	L	1034	1042	9	2		sp|P15924|DESP_HUMAN	P15924	DESP_HUMAN	DSP	Desmoplakin		sp|P15924-2|DESP_HUMAN, sp|P15924-3|DESP_HUMAN	0	1	0	0	0	0	0	0	0	0	0	33722.6	0	0	0	0	0	0	0	0	0	0	0	0	0	0	0	0	0	0
LASLEELKR	LASLEELKR	K	Q	1076	1084	9	2,3		sp|P15924|DESP_HUMAN	P15924	DESP_HUMAN	DSP	Desmoplakin		sp|P15924-2|DESP_HUMAN, sp|P15924-3|DESP_HUMAN	0	2	0	0	0	0	0	0	0	0	0	16818.7	0	0	0	0	0	0	0	0	0	0	0	0	0	0	0	0	0	0
EYENELAK	EYENELAK	R	V	1187	1194	8	2		sp|P15924|DESP_HUMAN	P15924	DESP_HUMAN	DSP	Desmoplakin		sp|P15924-2|DESP_HUMAN, sp|P15924-3|DESP_HUMAN	0	1	0	0	0	0	0	0	0	0	0	15790.6	0	0	0	0	0	0	0	0	0	0	0	0	0	0	0	0	0	0
NKYETEINITK	NKYETEINITK	R	T	1208	1218	11	2		sp|P15924|DESP_HUMAN	P15924	DESP_HUMAN	DSP	Desmoplakin		sp|P15924-3|DESP_HUMAN	0	1	0	0	0	0	0	0	0	0	0	14990.1	0	0	0	0	0	0	0	0	0	0	0	0	0	0	0	0	0	0
LNDSILQATEQR	LNDSILQATEQR	R	R	1256	1267	12	2		sp|P15924|DESP_HUMAN	P15924	DESP_HUMAN	DSP	Desmoplakin		sp|P15924-3|DESP_HUMAN	0	2	0	0	0	0	1	0	0	0	0	12748.9	0	0	0	0	31182	0	0	0	0	12748.9	0	0	0	0	31182	0	0	0
AQIDNLTR	AQIDNLTR	R	E	1393	1400	8	2		sp|P15924|DESP_HUMAN	P15924	DESP_HUMAN	DSP	Desmoplakin			0	1	0	0	0	0	0	0	0	0	0	17701.2	0	0	0	0	0	0	0	0	0	0	0	0	0	0	0	0	0	0
DVLDGHLR	DVLDGHLR	R	E	1638	1645	8	2		sp|P15924|DESP_HUMAN	P15924	DESP_HUMAN	DSP	Desmoplakin			0	1	0	0	0	0	0	0	0	0	0	27234.1	0	0	0	0	0	0	0	9827.41	0	27234.1	0	0	0	0	0	0	0	9827.41
LSSEVEALRR	LSSEVEALRR	R	Q	1657	1666	10	2		sp|P15924|DESP_HUMAN	P15924	DESP_HUMAN	DSP	Desmoplakin			0	1	0	0	0	0	0	0	0	0	0	16866.9	0	0	0	0	0	0	0	0	0	0	0	0	0	0	0	0	0	0
SQLQISNNR	SQLQISNNR	R	T	1754	1762	9	2		sp|P15924|DESP_HUMAN	P15924	DESP_HUMAN	DSP	Desmoplakin			0	1	0	0	0	0	0	0	0	0	0	12381.4	0	0	0	0	0	0	0	0	0	0	0	0	0	0	0	0	0	0
LQRLEDELNR	LQRLEDELNR	R	A	1829	1838	10	3		sp|P15924|DESP_HUMAN	P15924	DESP_HUMAN	DSP	Desmoplakin		sp|P15924-2|DESP_HUMAN, sp|P15924-3|DESP_HUMAN	0	1	0	0	0	0	0	0	0	0	0	20911.3	0	0	0	0	0	0	0	0	0	0	0	0	0	0	0	0	0	0
YQREIDKLR	YQREIDKLR	R	Q	1935	1943	9	3		sp|P15924|DESP_HUMAN	P15924	DESP_HUMAN	DSP	Desmoplakin		sp|P15924-2|DESP_HUMAN, sp|P15924-3|DESP_HUMAN	0	1	0	0	0	0	0	0	0	0	0	15656	0	0	0	0	0	0	0	0	0	0	0	0	0	0	0	0	0	0
LGIYEAMK	LGIYEAM[15.9949]K	K	I	2272	2279	8	2	7M(15.9949)	sp|P15924|DESP_HUMAN	P15924	DESP_HUMAN	DSP	Desmoplakin		sp|P15924-2|DESP_HUMAN, sp|P15924-3|DESP_HUMAN	0	1	0	0	0	0	0	0	0	0	0	24684.5	0	0	0	3244.36	0	0	0	0	0	24684.5	0	0	0	3244.36	0	0	0	0
LPVEEAYKR	LPVEEAYKR	R	G	2310	2318	9	3		sp|P15924|DESP_HUMAN	P15924	DESP_HUMAN	DSP	Desmoplakin		sp|P15924-2|DESP_HUMAN, sp|P15924-3|DESP_HUMAN	0	1	0	0	0	0	0	0	0	0	0	0	0	0	0	0	0	0	0	0	0	0	0	0	0	0	0	0	0	0
LLEAQIATGGIIDPK	LLEAQIATGGIIDPK	R	E	2367	2381	15	2		sp|P15924|DESP_HUMAN	P15924	DESP_HUMAN	DSP	Desmoplakin		sp|P15924-2|DESP_HUMAN, sp|P15924-3|DESP_HUMAN	0	1	0	0	0	0	0	0	0	0	0	26202.5	0	0	0	0	0	0	0	0	0	0	0	0	0	0	0	0	0	0
ESHRLPVDIAYK	ESHRLPVDIAYK	K	R	2382	2393	12	3		sp|P15924|DESP_HUMAN	P15924	DESP_HUMAN	DSP	Desmoplakin		sp|P15924-2|DESP_HUMAN, sp|P15924-3|DESP_HUMAN	0	1	0	0	0	0	0	0	0	0	0	8362.27	0	0	0	0	0	0	0	0	0	0	0	0	0	0	0	0	0	0
ESHRLPVDIAYKR	ESHRLPVDIAYKR	K	G	2382	2394	13	3,4		sp|P15924|DESP_HUMAN	P15924	DESP_HUMAN	DSP	Desmoplakin		sp|P15924-2|DESP_HUMAN, sp|P15924-3|DESP_HUMAN	0	2	0	0	0	0	0	0	0	0	0	58567.2	0	0	0	0	0	0	0	0	0	0	0	0	0	0	0	0	0	0
ISTEEAIR	ISTEEAIR	R	K	2745	2752	8	2		sp|P15924|DESP_HUMAN	P15924	DESP_HUMAN	DSP	Desmoplakin		sp|P15924-2|DESP_HUMAN, sp|P15924-3|DESP_HUMAN	0	1	0	0	0	0	0	0	0	0	0	15559.8	0	0	0	0	0	0	0	0	0	0	0	0	0	0	0	0	0	0
IFYPEIEEVQALDDTER	IFYPEIEEVQALDDTER	R	G	137	153	17	2		sp|P33316-2|DUT_HUMAN	P33316-2	DUT_HUMAN	DUT	Isoform 2 of Deoxyuridine 5'-triphosphate nucleotidohydrolase, mitochondrial		sp|P33316|DUT_HUMAN	0	0	0	1	0	0	0	0	0	0	0	0	0	29248.9	0	0	0	0	0	0	0	0	0	0	0	0	0	0	0	0
THINIVVIGHVDSGK	THINIVVIGHVDSGK	K	S	6	20	15	3		sp|P68104-2|EF1A1_HUMAN	P68104-2	EF1A1_HUMAN	EEF1A1	Isoform 2 of Elongation factor 1-alpha 1	EEF1A1P5, EEF1A2	sp|P68104|EF1A1_HUMAN, sp|Q05639|EF1A2_HUMAN, sp|Q5VTE0|EF1A3_HUMAN	1	0	0	2	0	0	0	0	0	0	15170.4	4596.96	0	34062.7	0	0	0	0	0	0	15170.4	4596.96	0	34062.7	0	0	0	0	0	0
STTTGHLIYK	STTTGHLIYK	K	C	21	30	10	2		sp|P68104-2|EF1A1_HUMAN	P68104-2	EF1A1_HUMAN	EEF1A1	Isoform 2 of Elongation factor 1-alpha 1	EEF1A1P5, EEF1A2	sp|P68104|EF1A1_HUMAN, sp|Q05639|EF1A2_HUMAN, sp|Q5VTE0|EF1A3_HUMAN	1	0	0	0	0	0	0	0	0	0	7842.1	0	0	0	0	0	0	0	0	0	0	0	0	0	0	0	0	0	0	0
IGYNPDTVAFVPISGWNGDNMLEPSANMPWFK	IGYNPDTVAFVPISGWNGDNM[15.9949]LEPSANM[15.9949]PWFK	K	G	160	191	32	3	21M(15.9949), 28M(15.9949)	sp|P68104-2|EF1A1_HUMAN	P68104-2	EF1A1_HUMAN	EEF1A1	Isoform 2 of Elongation factor 1-alpha 1	EEF1A1P5	sp|P68104|EF1A1_HUMAN, sp|Q5VTE0|EF1A3_HUMAN	0	0	0	2	0	0	0	0	0	0	0	0	0	5994.95	0	0	0	0	0	0	0	0	0	0	0	0	0	0	0	0
LPLQDVYK	LPLQDVYK	R	I	227	234	8	2		sp|P68104-2|EF1A1_HUMAN	P68104-2	EF1A1_HUMAN	EEF1A1	Isoform 2 of Elongation factor 1-alpha 1	EEF1A1P5, EEF1A2	sp|P68104|EF1A1_HUMAN, sp|Q05639|EF1A2_HUMAN, sp|Q5VTE0|EF1A3_HUMAN	1	0	0	0	0	0	0	0	0	0	14820.1	0	0	20165.6	0	0	0	0	9894.91	0	14820.1	0	0	20165.6	0	0	0	0	9894.91	0
IGGIGTVPVGR	IGGIGTVPVGR	K	V	235	245	11	2		sp|P68104-2|EF1A1_HUMAN	P68104-2	EF1A1_HUMAN	EEF1A1	Isoform 2 of Elongation factor 1-alpha 1	EEF1A1P5, EEF1A2	sp|P68104|EF1A1_HUMAN, sp|Q05639|EF1A2_HUMAN, sp|Q5VTE0|EF1A3_HUMAN	1	1	0	1	2	1	1	1	2	1	53678.9	14550.5	0	40848.4	24602.2	31626.8	69479.5	14738	28249.7	27170.5	53678.9	14550.5	0	40848.4	24602.2	31626.8	69479.5	14738	28249.7	27170.5
VETGVLKPGMVVTFAPVNVTTEVK	VETGVLKPGM[15.9949]VVTFAPVNVTTEVK	R	S	246	269	24	3	10M(15.9949)	sp|P68104-2|EF1A1_HUMAN	P68104-2	EF1A1_HUMAN	EEF1A1	Isoform 2 of Elongation factor 1-alpha 1	EEF1A1P5	sp|P68104|EF1A1_HUMAN, sp|Q5VTE0|EF1A3_HUMAN	0	0	0	1	0	0	0	0	0	0	0	0	0	18334.6	0	0	0	0	0	0	0	0	0	0	0	0	0	0	0	0
PGMVVTFAPVNVTTEVK	PGM[15.9949]VVTFAPVNVTTEVK	K	S	253	269	17	2	3M(15.9949)	sp|P68104-2|EF1A1_HUMAN	P68104-2	EF1A1_HUMAN	EEF1A1	Isoform 2 of Elongation factor 1-alpha 1	EEF1A1P5	sp|P68104|EF1A1_HUMAN, sp|Q5VTE0|EF1A3_HUMAN	2	0	0	5	0	1	1	0	0	0	45345.7	3161.86	0	127614	0	21284.7	24359.9	0	0	0	45345.7	3161.86	0	127614	0	21284.7	24359.9	0	0	0
QTVAVGVIK	QTVAVGVIK	R	A	410	418	9	2		sp|P68104-2|EF1A1_HUMAN	P68104-2	EF1A1_HUMAN	EEF1A1	Isoform 2 of Elongation factor 1-alpha 1	EEF1A1P5, EEF1A2	sp|P68104|EF1A1_HUMAN, sp|Q05639|EF1A2_HUMAN, sp|Q5VTE0|EF1A3_HUMAN	1	0	0	0	0	0	0	0	0	0	18382	0	0	15313.7	0	0	0	0	0	0	18382	0	0	15313.7	0	0	0	0	0	0
VNFTVDQIR	VNFTVDQIR	M	A	2	10	9	2		sp|P13639|EF2_HUMAN	P13639	EF2_HUMAN	EEF2	Elongation factor 2			0	1	0	1	2	2	0	0	0	1	0	17984.2	0	15520.2	14393.1	15197	0	0	0	14043.9	0	17984.2	0	15520.2	14393.1	15197	0	0	0	14043.9
ALLELQLEPEELYQTFQR	ALLELQLEPEELYQTFQR	R	I	163	180	18	2		sp|P13639|EF2_HUMAN	P13639	EF2_HUMAN	EEF2	Elongation factor 2			1	0	0	1	0	0	0	0	0	0	14424	0	0	22017.8	0	0	0	0	0	0	14424	0	0	22017.8	0	0	0	0	0	0
VFDAIMNFK	VFDAIM[15.9949]NFK	K	K	300	308	9	2	6M(15.9949)	sp|P13639|EF2_HUMAN	P13639	EF2_HUMAN	EEF2	Elongation factor 2			1	0	0	0	0	0	0	0	0	0	17393.8	0	0	16936.2	0	0	0	0	0	0	17393.8	0	0	16936.2	0	0	0	0	0	0
GGGQIIPTAR	GGGQIIPTAR	R	R	717	726	10	2		sp|P13639|EF2_HUMAN	P13639	EF2_HUMAN	EEF2	Elongation factor 2	EFTUD2	sp|Q15029-2|U5S1_HUMAN, sp|Q15029-3|U5S1_HUMAN, sp|Q15029|U5S1_HUMAN	0	0	0	0	0	1	0	0	0	0	0	0	0	0	14241.9	16639.9	0	0	0	0	0	0	0	0	14241.9	16639.9	0	0	0	0
AYLPVNESFGFTADLR	AYLPVNESFGFTADLR	K	S	786	801	16	2		sp|P13639|EF2_HUMAN	P13639	EF2_HUMAN	EEF2	Elongation factor 2			2	1	0	5	1	1	1	0	0	0	27017.1	11920.2	0	68703.9	10693	20482.1	14280.7	0	0	6796.97	27017.1	11920.2	0	68703.9	10693	20482.1	14280.7	0	0	6796.97
EGIPALDNFLDKL	EGIPALDNFLDKL	K	-	846	858	13	2		sp|P13639|EF2_HUMAN	P13639	EF2_HUMAN	EEF2	Elongation factor 2			0	0	0	1	0	0	0	0	0	0	0	0	0	14747.3	0	0	0	0	0	0	0	0	0	0	0	0	0	0	0	0
AFIPAIDSFGFETDLR	AFIPAIDSFGFETDLR	K	T	838	853	16	2		sp|Q15029-2|U5S1_HUMAN	Q15029-2	U5S1_HUMAN	EFTUD2	Isoform 2 of 116 kDa U5 small nuclear ribonucleoprotein component		sp|Q15029-3|U5S1_HUMAN, sp|Q15029|U5S1_HUMAN	0	0	0	2	0	0	0	0	0	0	0	0	0	15315.4	0	0	0	0	0	0	0	0	0	0	0	0	0	0	0	0
MFVLDEADEMLSR	M[15.9949]FVLDEADEM[15.9949]LSR	K	G	178	190	13	2	10M(15.9949), 1M(15.9949)	sp|P60842|IF4A1_HUMAN	P60842	IF4A1_HUMAN	EIF4A1	Eukaryotic initiation factor 4A-I	EIF4A2	sp|P60842-2|IF4A1_HUMAN, sp|Q14240-2|IF4A2_HUMAN, sp|Q14240|IF4A2_HUMAN	0	0	0	1	0	0	0	0	0	0	0	0	0	17925	0	0	0	0	0	0	0	0	0	0	0	0	0	0	0	0
LNSNTQVVLLSATMPSDVLEVTK	LNSNTQVVLLSATM[15.9949]PSDVLEVTK	K	K	203	225	23	2	14M(15.9949)	sp|P60842|IF4A1_HUMAN	P60842	IF4A1_HUMAN	EIF4A1	Eukaryotic initiation factor 4A-I		sp|P60842-2|IF4A1_HUMAN	0	0	0	1	0	0	0	0	0	0	0	0	0	16951	0	0	0	0	0	0	0	0	0	0	0	0	0	0	0	0
GIDVQQVSLVINYDLPTNR	GIDVQQVSLVINYDLPTNR	R	E	335	353	19	2		sp|P60842|IF4A1_HUMAN	P60842	IF4A1_HUMAN	EIF4A1	Eukaryotic initiation factor 4A-I	EIF4A2	sp|Q14240-2|IF4A2_HUMAN, sp|Q14240|IF4A2_HUMAN	0	0	0	1	0	0	0	0	0	0	0	0	0	10198.1	0	0	0	0	0	0	0	0	0	0	0	0	0	0	0	0
RNDFQLIGIQDGYLSLLQDSGEVR	RNDFQLIGIQDGYLSLLQDSGEVR	K	E	116	139	24	3		sp|P63241-2|IF5A1_HUMAN	P63241-2	IF5A1_HUMAN	EIF5A	Isoform 2 of Eukaryotic translation initiation factor 5A-1		sp|P63241|IF5A1_HUMAN	0	0	0	1	0	0	0	0	0	0	0	0	0	15908.8	0	0	0	0	0	0	0	0	0	0	0	0	0	0	0	0
NDFQLIGIQDGYLSLLQDSGEVR	NDFQLIGIQDGYLSLLQDSGEVR	R	E	117	139	23	2		sp|P63241-2|IF5A1_HUMAN	P63241-2	IF5A1_HUMAN	EIF5A	Isoform 2 of Eukaryotic translation initiation factor 5A-1		sp|P63241|IF5A1_HUMAN	0	0	0	1	0	0	0	0	0	0	0	0	0	5010.75	0	0	0	0	0	0	0	0	0	0	0	0	0	0	0	0
GNPTVEVDLFTSK	GNPTVEVDLFTSK	R	G	16	28	13	2		sp|P06733|ENOA_HUMAN	P06733	ENOA_HUMAN	ENO1	Alpha-enolase			0	0	0	1	0	0	0	0	0	0	0	0	0	13501.7	0	0	0	0	0	0	0	0	0	0	0	0	0	0	0	0
AAVPSGASTGIYEALELR	AAVPSGASTGIYEALELR	R	D	33	50	18	2		sp|P06733|ENOA_HUMAN	P06733	ENOA_HUMAN	ENO1	Alpha-enolase	ENO2, ENO3	sp|P09104-2|ENOG_HUMAN, sp|P09104|ENOG_HUMAN, sp|P13929-2|ENOB_HUMAN, sp|P13929-3|ENOB_HUMAN, sp|P13929|ENOB_HUMAN	2	1	0	3	0	2	1	0	1	1	92582.7	17167.7	0	168842	0	41463.3	44098.6	0	23852.2	25111.9	92582.7	17167.7	0	168842	0	41463.3	44098.6	0	23852.2	25111.9
HIADLAGNSEVILPVPAFNVINGGSHAGNK	HIADLAGNSEVILPVPAFNVINGGSHAGNK	R	L	133	162	30	4		sp|P06733|ENOA_HUMAN	P06733	ENOA_HUMAN	ENO1	Alpha-enolase		sp|P06733-2|ENOA_HUMAN	0	0	0	1	0	0	0	0	0	0	0	0	0	14823.6	0	0	0	0	0	0	0	0	0	0	0	0	0	0	0	0
LAMQEFMILPVGAANFR	LAM[15.9949]QEFM[15.9949]ILPVGAANFR	K	E	163	179	17	2,3	3M(15.9949), 7M(15.9949)	sp|P06733|ENOA_HUMAN	P06733	ENOA_HUMAN	ENO1	Alpha-enolase		sp|P06733-2|ENOA_HUMAN	3	0	0	7	0	3	0	0	0	0	76729.6	0	0	171082	0	21270.5	0	0	0	0	61097.4	0	0	133678	0	21270.5	0	0	0	0
DATNVGDEGGFAPNILENK	DATNVGDEGGFAPNILENK	K	E	203	221	19	2		sp|P06733|ENOA_HUMAN	P06733	ENOA_HUMAN	ENO1	Alpha-enolase		sp|P06733-2|ENOA_HUMAN	1	0	0	2	0	0	0	0	0	0	16007.6	0	0	69524.9	0	0	0	0	0	0	16007.6	0	0	69524.9	0	0	0	0	0	0
VVIGMDVAASEFFR	VVIGM[15.9949]DVAASEFFR	K	S	240	253	14	2	5M(15.9949)	sp|P06733|ENOA_HUMAN	P06733	ENOA_HUMAN	ENO1	Alpha-enolase		sp|P06733-2|ENOA_HUMAN	4	4	1	4	1	3	2	2	1	1	126112	19961.1	20213.5	168881	16872.5	74660.2	89055.5	14403.3	28389	15946.7	126112	19961.1	20213.5	168881	16872.5	74660.2	89055.5	14403.3	28389	15946.7
YISPDQLADLYK	YISPDQLADLYK	R	S	270	281	12	2		sp|P06733|ENOA_HUMAN	P06733	ENOA_HUMAN	ENO1	Alpha-enolase		sp|P06733-2|ENOA_HUMAN	1	0	0	3	0	0	0	0	0	0	21435.3	0	0	47126.2	0	0	0	0	0	0	21435.3	0	0	47126.2	0	0	0	0	0	0
DYPVVSIEDPFDQDDWGAWQK	DYPVVSIEDPFDQDDWGAWQK	K	F	286	306	21	2		sp|P06733|ENOA_HUMAN	P06733	ENOA_HUMAN	ENO1	Alpha-enolase		sp|P06733-2|ENOA_HUMAN	1	0	0	1	0	0	0	0	0	0	14688.8	0	0	56495.8	0	0	0	0	0	0	14688.8	0	0	56495.8	0	0	0	0	0	0
FTASAGIQVVGDDLTVTNPK	FTASAGIQVVGDDLTVTNPK	K	R	307	326	20	2,3		sp|P06733|ENOA_HUMAN	P06733	ENOA_HUMAN	ENO1	Alpha-enolase		sp|P06733-2|ENOA_HUMAN	3	1	0	6	0	4	1	0	1	0	92907.7	14759.1	0	145497	0	41125.1	45450.2	0	16632.2	0	81749	14759.1	0	129482	0	41125.1	45450.2	0	16632.2	0
IAQDLEMYGINYFEIK	IAQDLEM[15.9949]YGINYFEIK	K	N	194	209	16	2	7M(15.9949)	sp|P15311|EZRI_HUMAN	P15311	EZRI_HUMAN	EZR	Ezrin			0	0	0	1	0	0	0	0	0	0	0	0	0	13816.9	0	0	0	0	0	0	0	0	0	0	0	0	0	0	0	0
KSSGTPTMNGGKVVNQDST	K[42.0106]SSGTPTMNGGKVVNQDST	R	-	163	181	19	2	1K(42.0106)	sp|P61328-2|FGF12_HUMAN	P61328-2	FGF12_HUMAN	FGF12	Isoform 2 of Fibroblast growth factor 12		sp|P61328|FGF12_HUMAN	0	0	1	0	0	0	0	1	0	0	0	0	35140	0	0	0	0	30485.8	29921	35369.5	0	0	35140	0	0	0	0	30485.8	29921	35369.5
IVSWLEYESSFSNEEAQK	IVSWLEYESSFSNEEAQK	K	A	296	313	18	2		sp|Q02790|FKBP4_HUMAN	Q02790	FKBP4_HUMAN	FKBP4	Peptidyl-prolyl cis-trans isomerase FKBP4			0	0	0	1	0	0	0	0	0	0	0	0	0	15424.7	0	0	0	0	0	0	0	0	0	0	0	0	0	0	0	0
FSNSSSSNEFSK	FSNSSSSNEFSK	R	C	404	415	12	2		sp|Q5D862|FILA2_HUMAN	Q5D862	FILA2_HUMAN	FLG2	Filaggrin-2			0	1	0	0	0	0	0	0	0	0	0	22164	0	0	0	0	0	0	0	0	0	0	0	0	0	0	0	0	0	0
QSSYGQHGSGSSQSSGYGQYGSR	QSSYGQHGSGSSQSSGYGQYGSR	R	E	540	562	23	3		sp|Q5D862|FILA2_HUMAN	Q5D862	FILA2_HUMAN	FLG2	Filaggrin-2			0	1	0	0	0	0	0	0	0	0	0	14597.5	0	0	0	0	0	0	0	0	0	0	0	0	0	0	0	0	0	0
SSYDVFQLEFNDGAYNIK	SSYDVFQLEFNDGAYNIK	R	D	409	426	18	2		sp|Q16658|FSCN1_HUMAN	Q16658	FSCN1_HUMAN	FSCN1	Fascin			1	0	0	3	0	0	0	0	0	0	15563.4	0	0	29899.5	0	0	0	0	0	0	15563.4	0	0	29899.5	0	0	0	0	0	0
VGVNGFGR	VGVNGFGR	K	I	6	13	8	2		sp|P04406|G3P_HUMAN	P04406	G3P_HUMAN	GAPDH	Glyceraldehyde-3-phosphate dehydrogenase			0	2	0	0	0	0	1	0	0	1	0	114840	0	14749	0	14425.8	35574.7	0	0	36913.2	0	114840	0	14749	0	14425.8	35574.7	0	0	36913.2
LVINGNPITIFQER	LVINGNPITIFQER	K	D	67	80	14	2		sp|P04406|G3P_HUMAN	P04406	G3P_HUMAN	GAPDH	Glyceraldehyde-3-phosphate dehydrogenase		sp|P04406-2|G3P_HUMAN	1	0	0	1	0	1	1	0	0	0	21558.5	0	0	53514	0	14344.9	20838.1	0	0	0	21558.5	0	0	53514	0	14344.9	20838.1	0	0	0
WGDAGAEYVVESTGVFTTMEK	WGDAGAEYVVESTGVFTTM[15.9949]EK	K	A	87	107	21	2,3	19M(15.9949)	sp|P04406|G3P_HUMAN	P04406	G3P_HUMAN	GAPDH	Glyceraldehyde-3-phosphate dehydrogenase		sp|P04406-2|G3P_HUMAN	4	0	0	3	0	2	2	0	0	0	143178	0	0	293379	0	67325.3	48011.1	0	0	0	108329	0	0	249265	0	58266.4	48011.1	0	0	0
VIISAPSADAPMFVMGVNHEK	VIISAPSADAPM[15.9949]FVM[15.9949]GVNHEK	R	Y	119	139	21	3	12M(15.9949), 15M(15.9949)	sp|P04406|G3P_HUMAN	P04406	G3P_HUMAN	GAPDH	Glyceraldehyde-3-phosphate dehydrogenase		sp|P04406-2|G3P_HUMAN	1	0	0	2	0	1	0	0	0	0	17639.8	0	0	30416.2	0	9254.38	0	0	0	0	17639.8	0	0	30416.2	0	9254.38	0	0	0	0
GALQNIIPASTGAAK	GALQNIIPASTGAAK	R	A	201	215	15	2		sp|P04406|G3P_HUMAN	P04406	G3P_HUMAN	GAPDH	Glyceraldehyde-3-phosphate dehydrogenase		sp|P04406-2|G3P_HUMAN	0	2	0	0	0	0	0	0	0	0	0	31210.4	0	0	0	0	0	0	0	0	0	0	0	0	0	0	0	0	0	0
VIPELNGK	VIPELNGK	K	L	220	227	8	2		sp|P04406|G3P_HUMAN	P04406	G3P_HUMAN	GAPDH	Glyceraldehyde-3-phosphate dehydrogenase		sp|P04406-2|G3P_HUMAN	0	1	0	0	0	0	0	0	0	0	0	18109.5	0	0	0	0	0	0	0	0	0	0	0	0	0	0	0	0	0	0
GILGYTEHQVVSSDFNSDTHSSTFDAGAGIALNDHFVK	GILGYTEHQVVSSDFNSDTHSSTFDAGAGIALNDHFVK	K	L	272	309	38	4		sp|P04406|G3P_HUMAN	P04406	G3P_HUMAN	GAPDH	Glyceraldehyde-3-phosphate dehydrogenase		sp|P04406-2|G3P_HUMAN	1	0	0	0	0	0	0	0	0	0	8183.79	0	0	16559.4	0	0	0	0	0	0	8183.79	0	0	16559.4	0	0	0	0	0	0
LISWYDNEFGYSNR	LISWYDNEFGYSNR	K	V	310	323	14	2		sp|P04406|G3P_HUMAN	P04406	G3P_HUMAN	GAPDH	Glyceraldehyde-3-phosphate dehydrogenase		sp|P04406-2|G3P_HUMAN	3	1	0	7	1	1	1	0	1	2	80307.1	18935	0	244393	8722.27	37933.2	38006.2	0	20689.9	18410	80307.1	18935	0	244393	8722.27	37933.2	38006.2	0	20689.9	18410
VDLGGFAGLFDLK	VDLGGFAGLFDLK	K	A	468	480	13	2		sp|P22102|PUR2_HUMAN	P22102	PUR2_HUMAN	GART	Trifunctional purine biosynthetic protein adenosine-3			0	0	0	1	0	0	0	0	0	0	0	0	0	8247.82	0	0	0	0	0	0	0	0	0	0	0	0	0	0	0	0
NPYYGGESASITPLEDLYK	NPYYGGESASITPLEDLYK	R	R	36	54	19	2		sp|P50395-2|GDIB_HUMAN	P50395-2	GDIB_HUMAN	GDI2	Isoform 2 of Rab GDP dissociation inhibitor beta		sp|P50395|GDIB_HUMAN	0	0	0	1	0	0	0	0	0	0	0	0	0	18623.7	0	0	0	0	0	0	0	0	0	0	0	0	0	0	0	0
SPYLYPLYGLGELPQGFAR	SPYLYPLYGLGELPQGFAR	K	L	177	195	19	2		sp|P50395-2|GDIB_HUMAN	P50395-2	GDIB_HUMAN	GDI2	Isoform 2 of Rab GDP dissociation inhibitor beta	GDI1	sp|P31150|GDIA_HUMAN, sp|P50395|GDIB_HUMAN	0	0	0	1	0	0	0	0	0	0	0	0	0	21757.3	0	0	0	0	0	0	0	0	0	0	0	0	0	0	0	0
GLAFIQDPDGYWIEILNPNK	GLAFIQDPDGYWIEILNPNK	K	M	145	164	20	2		sp|Q04760-2|LGUL_HUMAN	Q04760-2	LGUL_HUMAN	GLO1	Isoform 2 of Lactoylglutathione lyase		sp|Q04760|LGUL_HUMAN	0	0	0	1	0	0	0	0	0	0	0	0	0	4255.33	0	0	0	0	0	0	0	0	0	0	0	0	0	0	0	0
ELFVQSEIFPLETPAFAIK	ELFVQSEIFPLETPAFAIK	R	E	47	65	19	2		sp|P49915|GUAA_HUMAN	P49915	GUAA_HUMAN	GMPS	GMP synthase [glutamine-hydrolyzing]			0	0	0	1	0	0	0	0	0	0	0	0	0	7399.06	0	0	0	0	0	0	0	0	0	0	0	0	0	0	0	0
ILLANFLAQTEALMR	ILLANFLAQTEALM[15.9949]R	K	G	435	449	15	2	14M(15.9949)	sp|P06744-2|G6PI_HUMAN	P06744-2	G6PI_HUMAN	GPI	Isoform 2 of Glucose-6-phosphate isomerase		sp|P06744|G6PI_HUMAN	0	0	0	1	0	0	0	0	0	0	0	0	0	13872.4	0	4736.35	0	0	0	0	0	0	0	13872.4	0	4736.35	0	0	0	0
EEVVTVETWQEGSLK	EEVVTVETWQEGSLK	K	A	31	45	15	2		contam_sp|P09211|GSTP1_HUMAN	P09211	GSTP1_HUMAN	GSTP1	Glutathione S-transferase P			0	0	0	1	0	0	0	0	0	0	0	0	0	19575	0	0	0	0	0	0	0	0	0	0	0	0	0	0	0	0
FQDGDLTLYQSNTILR	FQDGDLTLYQSNTILR	K	H	56	71	16	2		contam_sp|P09211|GSTP1_HUMAN	P09211	GSTP1_HUMAN	GSTP1	Glutathione S-transferase P			1	0	0	1	0	0	0	0	0	0	14483.3	0	0	37016.5	0	7692.31	0	0	0	0	14483.3	0	0	37016.5	0	7692.31	0	0	0	0
DQQEAALVDMVNDGVEDLR	DQQEAALVDM[15.9949]VNDGVEDLR	K	C	83	101	19	2	10M(15.9949)	contam_sp|P09211|GSTP1_HUMAN	P09211	GSTP1_HUMAN	GSTP1	Glutathione S-transferase P			1	0	0	1	0	0	0	0	0	0	9001.39	0	0	16459.7	0	0	0	0	0	0	9001.39	0	0	16459.7	0	0	0	0	0	0
YISLIYTNYEAGK	YISLIYTNYEAGK	K	D	104	116	13	2		contam_sp|P09211|GSTP1_HUMAN	P09211	GSTP1_HUMAN	GSTP1	Glutathione S-transferase P			0	0	0	1	0	0	0	0	0	0	0	0	0	15358.2	0	0	0	0	0	0	0	0	0	0	0	0	0	0	0	0
MSVDAVEIETLR	M[15.9949]SVDAVEIETLR	R	K	102	113	12	2	1M(15.9949)	sp|P78347-2|GTF2I_HUMAN	P78347-2	GTF2I_HUMAN	GTF2I	Isoform 2 of General transcription factor II-I		sp|P78347-3|GTF2I_HUMAN, sp|P78347-4|GTF2I_HUMAN, sp|P78347-5|GTF2I_HUMAN, sp|P78347|GTF2I_HUMAN	0	0	0	0	1	2	0	1	1	1	0	0	0	0	29592.4	30503.1	0	15469.6	16147.8	21083.6	0	0	0	0	29592.4	30503.1	0	15469.6	16147.8	21083.6
STVVPVPYEK	STVVPVPYEK	K	M	131	140	10	2		sp|P78347-2|GTF2I_HUMAN	P78347-2	GTF2I_HUMAN	GTF2I	Isoform 2 of General transcription factor II-I		sp|P78347-3|GTF2I_HUMAN, sp|P78347-4|GTF2I_HUMAN, sp|P78347-5|GTF2I_HUMAN, sp|P78347|GTF2I_HUMAN	1	2	1	1	1	0	1	1	2	1	29811.7	30288.9	40745.6	41787.4	32342.9	50485.9	45188	34081.7	42335.1	34234	29811.7	30288.9	40745.6	41787.4	32342.9	50485.9	45188	34081.7	42335.1	34234
DQSAVVVQGLPEGVAFK	DQSAVVVQGLPEGVAFK	R	H	144	160	17	2		sp|P78347-2|GTF2I_HUMAN	P78347-2	GTF2I_HUMAN	GTF2I	Isoform 2 of General transcription factor II-I		sp|P78347-3|GTF2I_HUMAN, sp|P78347-4|GTF2I_HUMAN, sp|P78347-5|GTF2I_HUMAN, sp|P78347|GTF2I_HUMAN	1	2	1	1	3	2	1	1	1	1	19081	22196.8	26695	17932.2	32834.7	30875.2	31336	16769.2	21150.9	17730.9	19081	22196.8	26695	17932.2	32834.7	30875.2	31336	16769.2	21150.9	17730.9
HPENYDLATLK	HPENYDLATLK	K	W	161	171	11	2		sp|P78347-2|GTF2I_HUMAN	P78347-2	GTF2I_HUMAN	GTF2I	Isoform 2 of General transcription factor II-I	GTF2IRD2, GTF2IRD2B	sp|P78347-3|GTF2I_HUMAN, sp|P78347-4|GTF2I_HUMAN, sp|P78347-5|GTF2I_HUMAN, sp|P78347|GTF2I_HUMAN, sp|Q6EKJ0-2|GTD2B_HUMAN, sp|Q6EKJ0|GTD2B_HUMAN, sp|Q86UP8-2|GTD2A_HUMAN, sp|Q86UP8-3|GTD2A_HUMAN, sp|Q86UP8-5|GTD2A_HUMAN, sp|Q86UP8|GTD2A_HUMAN	1	3	0	0	2	2	1	0	1	0	43686.5	66137.9	0	57262.7	86382.2	72681.5	77952.9	52828	65770.4	69636.9	43686.5	66137.9	0	57262.7	86382.2	72681.5	77952.9	52828	65770.4	69636.9
AGISFIIK	AGISFIIK	K	R	178	185	8	2		sp|P78347-2|GTF2I_HUMAN	P78347-2	GTF2I_HUMAN	GTF2I	Isoform 2 of General transcription factor II-I		sp|P78347-3|GTF2I_HUMAN, sp|P78347-4|GTF2I_HUMAN, sp|P78347-5|GTF2I_HUMAN, sp|P78347|GTF2I_HUMAN	0	1	0	0	0	1	0	0	0	0	0	10690.1	0	7186.31	0	13910.1	0	0	23552.4	0	0	10690.1	0	7186.31	0	13910.1	0	0	23552.4	0
ANELPQPPVPEPANAGK	ANELPQPPVPEPANAGK	K	R	286	302	17	2		sp|P78347-2|GTF2I_HUMAN	P78347-2	GTF2I_HUMAN	GTF2I	Isoform 2 of General transcription factor II-I		sp|P78347-3|GTF2I_HUMAN, sp|P78347-4|GTF2I_HUMAN, sp|P78347|GTF2I_HUMAN	0	0	0	0	1	0	0	1	0	0	0	0	0	0	16483.9	0	0	9059.09	0	0	0	0	0	0	16483.9	0	0	9059.09	0	0
VREFNFEK	VREFNFEK	K	W	305	312	8	2		sp|P78347-2|GTF2I_HUMAN	P78347-2	GTF2I_HUMAN	GTF2I	Isoform 2 of General transcription factor II-I		sp|P78347-3|GTF2I_HUMAN, sp|P78347-4|GTF2I_HUMAN, sp|P78347|GTF2I_HUMAN	0	0	0	0	0	0	0	1	0	0	0	0	0	15897.4	0	0	0	21088.3	0	0	0	0	0	15897.4	0	0	0	21088.3	0	0
QVEELFER	QVEELFER	K	K	323	330	8	2		sp|P78347-2|GTF2I_HUMAN	P78347-2	GTF2I_HUMAN	GTF2I	Isoform 2 of General transcription factor II-I		sp|P78347-3|GTF2I_HUMAN, sp|P78347-4|GTF2I_HUMAN, sp|P78347|GTF2I_HUMAN	1	2	1	1	1	1	1	3	1	0	37956.2	28074.7	34426.2	35884.4	32207.3	44850.5	44221.9	30536.4	38705.2	30864.9	37956.2	28074.7	34426.2	35884.4	32207.3	44850.5	44221.9	30536.4	38705.2	30864.9
RPSTYGIPR	RPSTYGIPR	R	L	369	377	9	2		sp|P78347-2|GTF2I_HUMAN	P78347-2	GTF2I_HUMAN	GTF2I	Isoform 2 of General transcription factor II-I		sp|P78347-3|GTF2I_HUMAN, sp|P78347-4|GTF2I_HUMAN, sp|P78347|GTF2I_HUMAN	0	0	0	1	2	0	1	0	1	0	0	68829.7	0	39165.9	112195	0	50285.9	72827	46595.2	53460	0	68829.7	0	39165.9	112195	0	50285.9	72827	46595.2	53460
EDLQLDKPASGVK	EDLQLDKPASGVK	R	E	403	415	13	2		sp|P78347-2|GTF2I_HUMAN	P78347-2	GTF2I_HUMAN	GTF2I	Isoform 2 of General transcription factor II-I		sp|P78347-3|GTF2I_HUMAN, sp|P78347-4|GTF2I_HUMAN, sp|P78347|GTF2I_HUMAN	0	1	0	0	1	0	0	0	0	0	0	11502.6	0	0	12255.2	0	0	0	0	0	0	11502.6	0	0	12255.2	0	0	0	0	0
KFAEALGSTEAK	KFAEALGSTEAK	K	A	436	447	12	2		sp|P78347-2|GTF2I_HUMAN	P78347-2	GTF2I_HUMAN	GTF2I	Isoform 2 of General transcription factor II-I		sp|P78347-3|GTF2I_HUMAN, sp|P78347-4|GTF2I_HUMAN, sp|P78347|GTF2I_HUMAN	0	0	0	0	0	0	0	1	0	0	0	0	0	0	0	16321.2	0	10860.1	0	0	0	0	0	0	0	16321.2	0	10860.1	0	0
FAEALGSTEAK	FAEALGSTEAK	K	A	437	447	11	2		sp|P78347-2|GTF2I_HUMAN	P78347-2	GTF2I_HUMAN	GTF2I	Isoform 2 of General transcription factor II-I		sp|P78347-3|GTF2I_HUMAN, sp|P78347-4|GTF2I_HUMAN, sp|P78347|GTF2I_HUMAN	2	1	1	1	1	1	1	3	1	1	28444.6	24431.4	30033.3	21723.7	31121.6	41921.6	35946.7	30055.2	31626.7	30937	28444.6	24431.4	30033.3	21723.7	31121.6	41921.6	35946.7	30055.2	31626.7	30937
FEAHPNDLYVEGLPENIPFR	FEAHPNDLYVEGLPENIPFR	K	S	454	473	20	3		sp|P78347-2|GTF2I_HUMAN	P78347-2	GTF2I_HUMAN	GTF2I	Isoform 2 of General transcription factor II-I		sp|P78347-3|GTF2I_HUMAN, sp|P78347-4|GTF2I_HUMAN, sp|P78347|GTF2I_HUMAN	0	0	0	0	1	0	0	0	0	0	0	0	0	0	7050.3	0	0	0	0	0	0	0	0	0	0	0	0	0	0	0
SPSWYGIPR	SPSWYGIPR	R	L	474	482	9	2		sp|P78347-2|GTF2I_HUMAN	P78347-2	GTF2I_HUMAN	GTF2I	Isoform 2 of General transcription factor II-I		sp|P78347-3|GTF2I_HUMAN, sp|P78347-4|GTF2I_HUMAN, sp|P78347|GTF2I_HUMAN	1	2	0	1	1	1	1	1	1	1	16058.8	24019.1	26540.4	28270.5	29324.1	19073.9	23906.5	30354.9	18518.8	28419.7	16058.8	24019.1	26540.4	28270.5	29324.1	19073.9	23906.5	30354.9	18518.8	28419.7
IIQVGNR	IIQVGNR	K	I	486	492	7	2		sp|P78347-2|GTF2I_HUMAN	P78347-2	GTF2I_HUMAN	GTF2I	Isoform 2 of General transcription factor II-I	MTHFD1	sp|P11586|C1TC_HUMAN, sp|P78347-3|GTF2I_HUMAN, sp|P78347-4|GTF2I_HUMAN, sp|P78347|GTF2I_HUMAN	0	2	0	0	0	0	0	0	1	0	0	76216.8	0	0	0	65222.7	0	0	4602.19	0	0	76216.8	0	0	0	65222.7	0	0	4602.19	0
RPELLTHSTTEVTQPR	RPELLTHSTTEVTQPR	K	T	499	514	16	3		sp|P78347-2|GTF2I_HUMAN	P78347-2	GTF2I_HUMAN	GTF2I	Isoform 2 of General transcription factor II-I		sp|P78347-3|GTF2I_HUMAN, sp|P78347-4|GTF2I_HUMAN, sp|P78347|GTF2I_HUMAN	1	1	1	1	1	1	2	1	2	1	29306	28028.3	41395.6	41938.9	28426.8	37571.1	29807.7	37451.2	28387.2	28845.8	29306	28028.3	41395.6	41938.9	28426.8	37571.1	29807.7	37451.2	28387.2	28845.8
TNTPVKEDWNVR	TNTPVKEDWNVR	R	I	515	526	12	2,3		sp|P78347-2|GTF2I_HUMAN	P78347-2	GTF2I_HUMAN	GTF2I	Isoform 2 of General transcription factor II-I		sp|P78347-3|GTF2I_HUMAN, sp|P78347-4|GTF2I_HUMAN, sp|P78347|GTF2I_HUMAN	0	2	0	1	1	0	1	1	1	0	0	21748.4	0	29525.7	36613.1	34373.9	16469.5	15074	14212.2	24148.1	0	11366.6	0	16872.7	19836.1	19262.7	16803.9	15380.1	14500.8	13825
KQVEEIFNLK	KQVEEIFNLK	R	F	532	541	10	2		sp|P78347-2|GTF2I_HUMAN	P78347-2	GTF2I_HUMAN	GTF2I	Isoform 2 of General transcription factor II-I		sp|P78347-3|GTF2I_HUMAN, sp|P78347-4|GTF2I_HUMAN, sp|P78347|GTF2I_HUMAN	0	0	0	0	0	1	0	0	0	0	0	0	0	3204.86	0	13324.7	0	0	6446.29	0	0	0	0	3204.86	0	13324.7	0	0	6446.29	0
QVEEIFNLK	QVEEIFNLK	K	F	533	541	9	2		sp|P78347-2|GTF2I_HUMAN	P78347-2	GTF2I_HUMAN	GTF2I	Isoform 2 of General transcription factor II-I		sp|P78347-3|GTF2I_HUMAN, sp|P78347-4|GTF2I_HUMAN, sp|P78347|GTF2I_HUMAN	0	1	0	0	1	1	0	1	0	0	0	10309	0	15211	15843.3	14132.6	0	11774.1	14731.7	0	0	10309	0	15211	15843.3	14132.6	0	11774.1	14731.7	0
FAQALGLTEAVK	FAQALGLTEAVK	K	V	542	553	12	2		sp|P78347-2|GTF2I_HUMAN	P78347-2	GTF2I_HUMAN	GTF2I	Isoform 2 of General transcription factor II-I		sp|P78347-3|GTF2I_HUMAN, sp|P78347-4|GTF2I_HUMAN, sp|P78347|GTF2I_HUMAN	1	1	0	1	1	2	1	1	1	0	17096.9	18071.9	0	14237.4	18561.4	17490.5	15652.1	16808.1	24793.9	0	17096.9	18071.9	0	14237.4	18561.4	17490.5	15652.1	16808.1	24793.9	0
SPTWFGIPR	SPTWFGIPR	R	L	579	587	9	2		sp|P78347-2|GTF2I_HUMAN	P78347-2	GTF2I_HUMAN	GTF2I	Isoform 2 of General transcription factor II-I		sp|P78347-3|GTF2I_HUMAN, sp|P78347-4|GTF2I_HUMAN, sp|P78347|GTF2I_HUMAN	1	1	0	1	1	1	0	0	0	0	16544.5	12279.5	0	17003.2	18628.8	16916.6	0	0	0	0	16544.5	12279.5	0	17003.2	18628.8	16916.6	0	0	0	0
VPEIEVTVEGPNNNNPQTSAVR	VPEIEVTVEGPNNNNPQTSAVR	K	T	640	661	22	2,3		sp|P78347-2|GTF2I_HUMAN	P78347-2	GTF2I_HUMAN	GTF2I	Isoform 2 of General transcription factor II-I		sp|P78347-3|GTF2I_HUMAN, sp|P78347-4|GTF2I_HUMAN, sp|P78347|GTF2I_HUMAN	2	3	0	2	2	1	1	2	1	1	45177.3	55291.3	0	44764.2	61082.9	72873	45140.1	57893.9	53311.5	58139.3	45177.3	43110.7	0	34285.9	48958.7	58187.3	45140.1	46078.5	53311.5	58139.3
QKVENLFNEK	QKVENLFNEK	K	C	694	703	10	2		sp|P78347-2|GTF2I_HUMAN	P78347-2	GTF2I_HUMAN	GTF2I	Isoform 2 of General transcription factor II-I		sp|P78347-3|GTF2I_HUMAN, sp|P78347-4|GTF2I_HUMAN, sp|P78347|GTF2I_HUMAN	0	2	0	0	0	0	0	1	0	0	0	17310.4	0	16305.4	0	23657.6	0	23068.9	16951.6	0	0	17310.4	0	16305.4	0	23657.6	0	23068.9	16951.6	0
VENLFNEK	VENLFNEK	K	C	696	703	8	2		sp|P78347-2|GTF2I_HUMAN	P78347-2	GTF2I_HUMAN	GTF2I	Isoform 2 of General transcription factor II-I		sp|P78347-3|GTF2I_HUMAN, sp|P78347-4|GTF2I_HUMAN, sp|P78347|GTF2I_HUMAN	0	0	0	0	1	1	0	1	0	0	0	0	0	14611.1	18389.9	20925.6	0	17013.4	18406.4	16215	0	0	0	14611.1	18389.9	20925.6	0	17013.4	18406.4	16215
RPSTFGIPR	RPSTFGIPR	R	L	741	749	9	2		sp|P78347-2|GTF2I_HUMAN	P78347-2	GTF2I_HUMAN	GTF2I	Isoform 2 of General transcription factor II-I		sp|P78347-3|GTF2I_HUMAN, sp|P78347-4|GTF2I_HUMAN, sp|P78347|GTF2I_HUMAN	0	1	1	2	0	1	1	2	1	2	126090	20786.9	66228.7	78146.9	128403	105961	89316.4	95126.4	90872.6	80893	126090	20786.9	66228.7	78146.9	128403	105961	89316.4	95126.4	90872.6	80893
KPEMFETAIK	KPEM[15.9949]FETAIK	K	E	766	775	10	2	4M(15.9949)	sp|P78347-2|GTF2I_HUMAN	P78347-2	GTF2I_HUMAN	GTF2I	Isoform 2 of General transcription factor II-I		sp|P78347-3|GTF2I_HUMAN, sp|P78347-4|GTF2I_HUMAN, sp|P78347|GTF2I_HUMAN	0	1	0	0	1	1	0	1	1	0	0	12015.9	0	11674.4	13747	15330.4	0	10455.6	10510.7	12084.6	0	12015.9	0	11674.4	13747	15330.4	0	10455.6	10510.7	12084.6
KINSSPNVNTTASGVEDLNIIQVTIPDDDNER	KINSSPNVNTTASGVEDLNIIQVTIPDDDNER	R	L	786	817	32	3		sp|P78347-2|GTF2I_HUMAN	P78347-2	GTF2I_HUMAN	GTF2I	Isoform 2 of General transcription factor II-I		sp|P78347-3|GTF2I_HUMAN, sp|P78347-4|GTF2I_HUMAN, sp|P78347|GTF2I_HUMAN	0	1	0	0	1	0	0	1	0	0	0	6011.38	0	0	12628.3	11246.3	0	8498.49	0	0	0	6011.38	0	0	12628.3	11246.3	0	8498.49	0	0
QLREQVNDLFSR	QLREQVNDLFSR	R	K	826	837	12	3		sp|P78347-2|GTF2I_HUMAN	P78347-2	GTF2I_HUMAN	GTF2I	Isoform 2 of General transcription factor II-I	GTF2IRD2, GTF2IRD2B	sp|P78347-3|GTF2I_HUMAN, sp|P78347-4|GTF2I_HUMAN, sp|P78347|GTF2I_HUMAN, sp|Q6EKJ0|GTD2B_HUMAN, sp|Q86UP8-3|GTD2A_HUMAN, sp|Q86UP8|GTD2A_HUMAN	0	0	0	0	0	0	0	1	0	0	0	0	0	0	0	0	0	12207.3	0	0	0	0	0	0	0	0	0	0	0	0
EQVNDLFSR	EQVNDLFSR	R	K	829	837	9	2		sp|P78347-2|GTF2I_HUMAN	P78347-2	GTF2I_HUMAN	GTF2I	Isoform 2 of General transcription factor II-I	GTF2IRD2, GTF2IRD2B	sp|P78347-3|GTF2I_HUMAN, sp|P78347-4|GTF2I_HUMAN, sp|P78347|GTF2I_HUMAN, sp|Q6EKJ0|GTD2B_HUMAN, sp|Q86UP8-3|GTD2A_HUMAN, sp|Q86UP8|GTD2A_HUMAN	1	1	0	1	1	2	0	1	0	1	60879.1	59216	64943	59489.6	68278.9	93269	0	60587.7	78312.6	63961.7	60879.1	59216	64943	59489.6	68278.9	93269	0	60587.7	78312.6	63961.7
KFGEAIGMGFPVK	KFGEAIGM[15.9949]GFPVK	R	V	838	850	13	2	8M(15.9949)	sp|P78347-2|GTF2I_HUMAN	P78347-2	GTF2I_HUMAN	GTF2I	Isoform 2 of General transcription factor II-I		sp|P78347-3|GTF2I_HUMAN, sp|P78347-4|GTF2I_HUMAN, sp|P78347|GTF2I_HUMAN	0	0	0	0	0	0	0	1	0	0	0	0	0	0	0	0	0	8715.51	0	0	0	0	0	0	0	0	0	0	0	0
APSYLEISSMR	APSYLEISSM[15.9949]R	K	R	876	886	11	2	10M(15.9949)	sp|P78347-2|GTF2I_HUMAN	P78347-2	GTF2I_HUMAN	GTF2I	Isoform 2 of General transcription factor II-I		sp|P78347-3|GTF2I_HUMAN, sp|P78347-4|GTF2I_HUMAN, sp|P78347|GTF2I_HUMAN	2	1	1	2	1	1	1	3	2	2	46342.9	48978.6	45263.8	51990	48534.8	39772.9	34339.7	43791.2	45088.3	38674.7	46342.9	48978.6	45263.8	51990	48534.8	39772.9	34339.7	43791.2	45088.3	38674.7
RILDSAEFIK	RILDSAEFIK	R	F	887	896	10	2		sp|P78347-2|GTF2I_HUMAN	P78347-2	GTF2I_HUMAN	GTF2I	Isoform 2 of General transcription factor II-I		sp|P78347-3|GTF2I_HUMAN, sp|P78347-4|GTF2I_HUMAN, sp|P78347|GTF2I_HUMAN	0	1	0	1	1	1	0	0	0	0	0	14267.7	0	17188.2	14267.7	17627.5	0	16341.2	0	0	0	14267.7	0	17188.2	14267.7	17627.5	0	16341.2	0	0
ILDSAEFIK	ILDSAEFIK	R	F	888	896	9	2		sp|P78347-2|GTF2I_HUMAN	P78347-2	GTF2I_HUMAN	GTF2I	Isoform 2 of General transcription factor II-I		sp|P78347-3|GTF2I_HUMAN, sp|P78347-4|GTF2I_HUMAN, sp|P78347|GTF2I_HUMAN	0	0	0	1	1	0	0	1	2	1	0	0	0	19967.2	20315.9	17270.2	0	21309.6	25055.5	22193.7	0	0	0	19967.2	20315.9	17270.2	0	21309.6	25055.5	22193.7
AGLQFPVGR	AGLQFPVGR	R	V	22	30	9	2		sp|P16104|H2AX_HUMAN	P16104	H2AX_HUMAN	H2AFX	Histone H2AX	H2AFJ, H2AFV, H2AFZ, HIST1H2AA, HIST1H2AB, HIST1H2AC, HIST1H2AD, HIST1H2AG, HIST1H2AH, HIST1H2AJ, HIST2H2AA3, HIST2H2AB, HIST2H2AC, HIST3H2A	sp|P04908|H2A1B_HUMAN, sp|P0C0S5|H2AZ_HUMAN, sp|P0C0S8|H2A1_HUMAN, sp|P20671|H2A1D_HUMAN, sp|Q16777|H2A2C_HUMAN, sp|Q6FI13|H2A2A_HUMAN, sp|Q71UI9-2|H2AV_HUMAN, sp|Q71UI9-5|H2AV_HUMAN, sp|Q71UI9|H2AV_HUMAN, sp|Q7L7L0|H2A3_HUMAN, sp|Q8IUE6|H2A2B_HUMAN, sp|Q93077|H2A1C_HUMAN, sp|Q96KK5|H2A1H_HUMAN, sp|Q96QV6|H2A1A_HUMAN, sp|Q99878|H2A1J_HUMAN, sp|Q9BTM1-2|H2AJ_HUMAN, sp|Q9BTM1|H2AJ_HUMAN	2	2	0	1	1	1	1	0	1	1	92242.5	39011.3	34397	77953.8	30368.1	54605	81020.3	31220.7	44546.1	65362.5	92242.5	39011.3	34397	77953.8	30368.1	54605	81020.3	31220.7	44546.1	65362.5
HLQLAIR	HLQLAIR	R	N	83	89	7	2		sp|P16104|H2AX_HUMAN	P16104	H2AX_HUMAN	H2AFX	Histone H2AX	H2AFJ, H2AFV, H2AFZ, HIST1H2AA, HIST1H2AB, HIST1H2AC, HIST1H2AD, HIST1H2AG, HIST1H2AH, HIST1H2AJ, HIST2H2AA3, HIST2H2AC, HIST3H2A	sp|P04908|H2A1B_HUMAN, sp|P0C0S5|H2AZ_HUMAN, sp|P0C0S8|H2A1_HUMAN, sp|P20671|H2A1D_HUMAN, sp|Q16777|H2A2C_HUMAN, sp|Q6FI13|H2A2A_HUMAN, sp|Q71UI9-2|H2AV_HUMAN, sp|Q71UI9-3|H2AV_HUMAN, sp|Q71UI9-4|H2AV_HUMAN, sp|Q71UI9|H2AV_HUMAN, sp|Q7L7L0|H2A3_HUMAN, sp|Q93077|H2A1C_HUMAN, sp|Q96KK5|H2A1H_HUMAN, sp|Q96QV6|H2A1A_HUMAN, sp|Q99878|H2A1J_HUMAN, sp|Q9BTM1-2|H2AJ_HUMAN, sp|Q9BTM1|H2AJ_HUMAN	0	1	0	1	1	1	0	0	0	0	0	20575.5	0	28309.6	14170.4	23402	0	0	26476	0	0	20575.5	0	28309.6	14170.4	23402	0	0	26476	0
LLGGVTIAQGGVLPNIQAVLLPK	LLGGVTIAQGGVLPNIQAVLLPK	K	K	97	119	23	2		sp|P16104|H2AX_HUMAN	P16104	H2AX_HUMAN	H2AFX	Histone H2AX	HIST1H2AA, HIST2H2AB	sp|Q8IUE6|H2A2B_HUMAN, sp|Q96QV6|H2A1A_HUMAN	0	0	0	1	0	0	0	0	0	0	0	0	0	8058.41	0	0	0	0	0	0	0	0	0	0	0	0	0	0	0	0
VTIAQGGVLPNIQAVLLPK	VTIAQGGVLPNIQAVLLPK	G	K	101	119	19	2,3		sp|P16104|H2AX_HUMAN	P16104	H2AX_HUMAN	H2AFX	Histone H2AX	H2AFJ, HIST1H2AA, HIST1H2AB, HIST1H2AC, HIST1H2AD, HIST1H2AG, HIST1H2AH, HIST1H2AJ, HIST2H2AA3, HIST2H2AB, HIST2H2AC, HIST3H2A	sp|P04908|H2A1B_HUMAN, sp|P0C0S8|H2A1_HUMAN, sp|P20671|H2A1D_HUMAN, sp|Q16777|H2A2C_HUMAN, sp|Q6FI13|H2A2A_HUMAN, sp|Q7L7L0|H2A3_HUMAN, sp|Q8IUE6|H2A2B_HUMAN, sp|Q93077|H2A1C_HUMAN, sp|Q96KK5|H2A1H_HUMAN, sp|Q96QV6|H2A1A_HUMAN, sp|Q99878|H2A1J_HUMAN, sp|Q9BTM1|H2AJ_HUMAN	3	1	1	3	1	2	2	1	1	1	161546	31393.7	32920.4	367471	19911.7	115212	115888	29048.4	41304.9	35033.5	155291	31393.7	32920.4	345093	19911.7	115212	115888	29048.4	41304.9	35033.5
FFDSFGNLSSPSAILGNPK	FFDSFGNLSSPSAILGNPK	R	V	42	60	19	2		sp|P02100|HBE_HUMAN	P02100	HBE_HUMAN	HBE1	Hemoglobin subunit epsilon			0	0	0	2	0	0	0	0	0	0	0	0	0	22966.2	0	0	0	0	0	0	0	0	0	0	0	0	0	0	0	0
LLVVYPWTQR	LLVVYPWTQR	R	F	32	41	10	2		sp|P69891|HBG1_HUMAN	P69891	HBG1_HUMAN	HBG1	Hemoglobin subunit gamma-1	HBB, HBD, HBE1, HBG2	contam_sp|P68871|HBB_HUMAN, sp|P02042|HBD_HUMAN, sp|P02100|HBE_HUMAN, sp|P69892|HBG2_HUMAN	1	0	0	1	0	0	0	0	0	0	20338.1	0	0	38900.1	0	0	0	0	0	0	20338.1	0	0	38900.1	0	0	0	0	0	0
FFDSFGNLSSASAIMGNPK	FFDSFGNLSSASAIM[15.9949]GNPK	R	V	42	60	19	2	15M(15.9949)	sp|P69891|HBG1_HUMAN	P69891	HBG1_HUMAN	HBG1	Hemoglobin subunit gamma-1	HBG2	sp|P69892|HBG2_HUMAN	1	0	0	3	0	0	0	0	0	0	11554.1	0	0	37213.4	0	0	0	0	0	0	11554.1	0	0	37213.4	0	0	0	0	0	0
TYFPHFDLHPGSAQLR	TYFPHFDLHPGSAQLR	K	A	42	57	16	3		sp|P02008|HBAZ_HUMAN	P02008	HBAZ_HUMAN	HBZ	Hemoglobin subunit zeta			0	0	0	1	0	0	0	0	0	0	0	0	0	13756.1	0	0	0	0	0	0	0	0	0	0	0	0	0	0	0	0
KASGPPVSELITK	KASGPPVSELITK	R	A	34	46	13	2		sp|P10412|H14_HUMAN	P10412	H14_HUMAN	HIST1H1E	Histone H1.4	HIST1H1C, HIST1H1D	sp|P16402|H13_HUMAN, sp|P16403|H12_HUMAN	0	1	0	0	0	1	0	3	0	0	0	13012.9	0	0	0	17646.9	0	19629.7	0	0	0	13012.9	0	0	0	17646.9	0	19629.7	0	0
ASGPPVSELITK	ASGPPVSELITK	K	A	35	46	12	2		sp|P10412|H14_HUMAN	P10412	H14_HUMAN	HIST1H1E	Histone H1.4	HIST1H1C, HIST1H1D	sp|P16402|H13_HUMAN, sp|P16403|H12_HUMAN	0	3	0	0	0	2	0	3	0	0	0	19955.7	0	5934.12	16537.7	30574	0	26985	9033.07	12464	0	19955.7	0	5934.12	16537.7	30574	0	26985	9033.07	12464
SGVSLAALKK	SGVSLAALKK	R	A	55	64	10	2		sp|P10412|H14_HUMAN	P10412	H14_HUMAN	HIST1H1E	Histone H1.4	HIST1H1C, HIST1H1D	sp|P16402|H13_HUMAN, sp|P16403|H12_HUMAN	0	1	0	0	2	1	0	1	0	0	0	16298.5	0	0	20206.5	23918.4	0	20772.5	0	0	0	16298.5	0	0	20206.5	23918.4	0	20772.5	0	0
ALAAAGYDVEK	ALAAAGYDVEK	K	N	65	75	11	2		sp|P10412|H14_HUMAN	P10412	H14_HUMAN	HIST1H1E	Histone H1.4	HIST1H1A, HIST1H1C, HIST1H1D, HIST1H1T	sp|P16402|H13_HUMAN, sp|P16403|H12_HUMAN, sp|P22492|H1T_HUMAN, sp|Q02539|H11_HUMAN	0	1	2	0	1	1	2	1	0	0	0	28641.4	31732.1	14989.5	19489.5	27732.6	28597.8	18495.7	11327.1	14975.4	0	28641.4	31732.1	14989.5	19489.5	27732.6	28597.8	18495.7	11327.1	14975.4
ESYSVYVYK	ESYSVYVYK	K	V	36	44	9	2		sp|O60814|H2B1K_HUMAN	O60814	H2B1K_HUMAN	HIST1H2BK	Histone H2B type 1-K	H2BFS, HIST1H2BC, HIST1H2BD, HIST1H2BH, HIST1H2BL, HIST1H2BM, HIST1H2BN, HIST2H2BF	sp|P57053|H2BFS_HUMAN, sp|P58876|H2B1D_HUMAN, sp|P62807|H2B1C_HUMAN, sp|Q5QNW6-2|H2B2F_HUMAN, sp|Q5QNW6|H2B2F_HUMAN, sp|Q93079|H2B1H_HUMAN, sp|Q99877|H2B1N_HUMAN, sp|Q99879|H2B1M_HUMAN, sp|Q99880|H2B1L_HUMAN	0	0	0	1	0	0	0	0	0	0	0	4488.74	0	22021.9	0	0	0	0	7941.85	0	0	4488.74	0	22021.9	0	0	0	0	7941.85	0
AMGIMNSFVNDIFER	AM[15.9949]GIM[15.9949]NSFVNDIFER	K	I	59	73	15	2	2M(15.9949), 5M(15.9949)	sp|O60814|H2B1K_HUMAN	O60814	H2B1K_HUMAN	HIST1H2BK	Histone H2B type 1-K	H2BFS, HIST1H2BB, HIST1H2BC, HIST1H2BD, HIST1H2BH, HIST1H2BJ, HIST1H2BL, HIST1H2BM, HIST1H2BN, HIST1H2BO, HIST2H2BE, HIST2H2BF, HIST3H2BB	sp|P06899|H2B1J_HUMAN, sp|P23527|H2B1O_HUMAN, sp|P33778|H2B1B_HUMAN, sp|P57053|H2BFS_HUMAN, sp|P58876|H2B1D_HUMAN, sp|P62807|H2B1C_HUMAN, sp|Q16778|H2B2E_HUMAN, sp|Q5QNW6-2|H2B2F_HUMAN, sp|Q5QNW6|H2B2F_HUMAN, sp|Q8N257|H2B3B_HUMAN, sp|Q93079|H2B1H_HUMAN, sp|Q99877|H2B1N_HUMAN, sp|Q99879|H2B1M_HUMAN, sp|Q99880|H2B1L_HUMAN	11	3	1	15	1	5	3	1	4	2	697618	37832.8	27908	929518	16509	232231	190727	10135.9	92969.3	53100.7	697618	37832.8	27908	929518	16509	232231	190727	10135.9	92969.3	53100.7
LLLPGELAK	LLLPGELAK	R	H	101	109	9	2		sp|O60814|H2B1K_HUMAN	O60814	H2B1K_HUMAN	HIST1H2BK	Histone H2B type 1-K	H2BFS, HIST1H2BA, HIST1H2BB, HIST1H2BC, HIST1H2BD, HIST1H2BH, HIST1H2BJ, HIST1H2BL, HIST1H2BM, HIST1H2BN, HIST1H2BO, HIST2H2BE, HIST2H2BF, HIST3H2BB	sp|P06899|H2B1J_HUMAN, sp|P23527|H2B1O_HUMAN, sp|P33778|H2B1B_HUMAN, sp|P57053|H2BFS_HUMAN, sp|P58876|H2B1D_HUMAN, sp|P62807|H2B1C_HUMAN, sp|Q16778|H2B2E_HUMAN, sp|Q5QNW6-2|H2B2F_HUMAN, sp|Q5QNW6|H2B2F_HUMAN, sp|Q8N257|H2B3B_HUMAN, sp|Q93079|H2B1H_HUMAN, sp|Q96A08|H2B1A_HUMAN, sp|Q99877|H2B1N_HUMAN, sp|Q99879|H2B1M_HUMAN, sp|Q99880|H2B1L_HUMAN	1	0	0	1	0	0	0	1	1	0	28012.5	16669.8	0	35870.8	0	0	0	16775.7	18933.3	16188.3	28012.5	16669.8	0	35870.8	0	0	0	16775.7	18933.3	16188.3
ISGLIYEETR	ISGLIYEETR	R	G	47	56	10	2		sp|P62805|H4_HUMAN	P62805	H4_HUMAN	HIST1H4A	Histone H4			2	0	0	1	0	0	0	0	0	0	27679.1	7734.55	0	14814	12743	8464.57	0	0	0	4259.97	27679.1	7734.55	0	14814	12743	8464.57	0	0	0	4259.97
LFIGGLNVQTSESGLR	LFIGGLNVQTSESGLR	K	G	9	24	16	2		sp|Q13151|ROA0_HUMAN	Q13151	ROA0_HUMAN	HNRNPA0	Heterogeneous nuclear ribonucleoprotein A0			0	0	0	1	0	0	0	0	0	0	0	0	0	12077.3	0	0	0	0	0	0	0	0	0	0	0	0	0	0	0	0
LFIGGLSFETTDESLR	LFIGGLSFETTDESLR	K	S	16	31	16	2		sp|P09651-2|ROA1_HUMAN	P09651-2	ROA1_HUMAN	HNRNPA1	Isoform A1-A of Heterogeneous nuclear ribonucleoprotein A1	HNRNPA1L2	sp|P09651-3|ROA1_HUMAN, sp|P09651|ROA1_HUMAN, sp|Q32P51|RA1L2_HUMAN	3	1	1	6	1	3	2	2	1	1	139093	18825.5	19225.2	281108	20715.1	74584.8	82833.5	17827.6	29514.6	24931.7	139093	18825.5	19225.2	281108	20715.1	74584.8	82833.5	17827.6	29514.6	24931.7
GFGFVTYATVEEVDAAMNAR	GFGFVTYATVEEVDAAM[15.9949]NAR	R	P	56	75	20	2,3	17M(15.9949)	sp|P09651-2|ROA1_HUMAN	P09651-2	ROA1_HUMAN	HNRNPA1	Isoform A1-A of Heterogeneous nuclear ribonucleoprotein A1		sp|P09651-3|ROA1_HUMAN, sp|P09651|ROA1_HUMAN	4	0	0	5	0	2	1	0	0	0	105084	0	0	181930	0	33720.7	12940.3	0	0	0	77283.8	0	0	135468	0	26562.3	12940.3	0	0	0
IEVIEIMTDR	IEVIEIM[15.9949]TDR	K	G	131	140	10	2	7M(15.9949)	sp|P09651-2|ROA1_HUMAN	P09651-2	ROA1_HUMAN	HNRNPA1	Isoform A1-A of Heterogeneous nuclear ribonucleoprotein A1	HNRNPA1L2	sp|P09651-3|ROA1_HUMAN, sp|P09651|ROA1_HUMAN, sp|Q32P51|RA1L2_HUMAN	0	0	0	1	0	0	1	0	0	0	0	0	0	18430.7	0	0	13572.4	0	0	0	0	0	0	18430.7	0	0	13572.4	0	0	0
GFAFVTFDDHDSVDK	GFAFVTFDDHDSVDK	R	I	147	161	15	2		sp|P09651-2|ROA1_HUMAN	P09651-2	ROA1_HUMAN	HNRNPA1	Isoform A1-A of Heterogeneous nuclear ribonucleoprotein A1	HNRNPA1L2	sp|P09651-3|ROA1_HUMAN, sp|P09651|ROA1_HUMAN, sp|Q32P51|RA1L2_HUMAN	0	0	0	1	0	0	0	0	0	0	0	0	0	18118.6	0	0	0	0	0	0	0	0	0	0	0	0	0	0	0	0
GGGGYGGSGDGYNGFGNDGSNFGGGGSYNDFGNYNNQSSNFGPMK	GGGGYGGSGDGYNGFGNDGSNFGGGGSYNDFGNYNNQSSNFGPM[15.9949]K	R	G	233	277	45	3	44M(15.9949)	sp|P09651-2|ROA1_HUMAN	P09651-2	ROA1_HUMAN	HNRNPA1	Isoform A1-A of Heterogeneous nuclear ribonucleoprotein A1	HNRNPA1L2	sp|Q32P51|RA1L2_HUMAN	0	0	0	2	0	0	0	0	0	0	0	0	0	19687.8	0	0	0	0	0	0	0	0	0	0	0	0	0	0	0	0
LFIGGLSFETTEESLR	LFIGGLSFETTEESLR	K	N	11	26	16	2		sp|P22626-2|ROA2_HUMAN	P22626-2	ROA2_HUMAN	HNRNPA2B1	Isoform A2 of Heterogeneous nuclear ribonucleoproteins A2/B1		sp|P22626|ROA2_HUMAN	6	2	2	9	2	3	4	2	3	2	127276	14346.1	16302.9	236228	17844	66523.4	85099.5	17958.2	30558.3	30089.2	127276	14346.1	16302.9	236228	17844	66523.4	85099.5	17958.2	30558.3	30089.2
GFGFVTFSSMAEVDAAMAAR	GFGFVTFSSM[15.9949]AEVDAAM[15.9949]AAR	R	P	51	70	20	2	10M(15.9949), 17M(15.9949)	sp|P22626-2|ROA2_HUMAN	P22626-2	ROA2_HUMAN	HNRNPA2B1	Isoform A2 of Heterogeneous nuclear ribonucleoproteins A2/B1		sp|P22626|ROA2_HUMAN	1	0	0	0	0	0	0	0	0	0	8279.94	0	0	0	0	0	0	0	0	0	0	0	0	0	0	0	0	0	0	0
GFGDGYNGYGGGPGGGNFGGSPGYGGGR	GFGDGYNGYGGGPGGGNFGGSPGYGGGR	R	G	227	254	28	2		sp|P22626-2|ROA2_HUMAN	P22626-2	ROA2_HUMAN	HNRNPA2B1	Isoform A2 of Heterogeneous nuclear ribonucleoproteins A2/B1		sp|P22626|ROA2_HUMAN	0	0	0	1	0	0	0	0	0	0	0	0	0	38427.5	0	0	0	0	0	0	0	0	0	0	0	0	0	0	0	0
LFIGGLSFETTDDSLR	LFIGGLSFETTDDSLR	K	E	15	30	16	2		sp|P51991-2|ROA3_HUMAN	P51991-2	ROA3_HUMAN	HNRNPA3	Isoform 2 of Heterogeneous nuclear ribonucleoprotein A3		sp|P51991|ROA3_HUMAN	1	0	0	2	0	1	1	0	0	0	25793.1	0	0	76398.8	0	12882.8	15636.8	0	0	0	25793.1	0	0	76398.8	0	12882.8	15636.8	0	0	0
EYFGEFGEIEAIELPMDPK	EYFGEFGEIEAIELPM[15.9949]DPK	R	L	172	190	19	2	16M(15.9949)	sp|Q99729-2|ROAA_HUMAN	Q99729-2	ROAA_HUMAN	HNRNPAB	Isoform 2 of Heterogeneous nuclear ribonucleoprotein A/B		sp|Q99729-3|ROAA_HUMAN, sp|Q99729-4|ROAA_HUMAN, sp|Q99729|ROAA_HUMAN	1	0	0	3	0	0	0	0	0	0	11609.8	0	0	47930	0	0	0	0	0	0	11609.8	0	0	47930	0	0	0	0	0	0
VFIGNLNTLVVK	VFIGNLNTLVVK	R	K	18	29	12	2		sp|P07910-2|HNRPC_HUMAN	P07910-2	HNRPC_HUMAN	HNRNPC	Isoform C1 of Heterogeneous nuclear ribonucleoproteins C1/C2	HNRNPCL1, HNRNPCL2, HNRNPCL3, HNRNPCL4	sp|B2RXH8|HNRC2_HUMAN, sp|B7ZW38|HNRC3_HUMAN, sp|O60812|HNRC1_HUMAN, sp|P07910-3|HNRPC_HUMAN, sp|P07910-4|HNRPC_HUMAN, sp|P07910|HNRPC_HUMAN, sp|P0DMR1|HNRC4_HUMAN	0	0	0	1	0	0	0	0	0	0	0	0	0	18989.7	0	0	0	0	0	0	0	0	0	0	0	0	0	0	0	0
GFAFVQYVNER	GFAFVQYVNER	K	N	51	61	11	2		sp|P07910-2|HNRPC_HUMAN	P07910-2	HNRPC_HUMAN	HNRNPC	Isoform C1 of Heterogeneous nuclear ribonucleoproteins C1/C2		sp|P07910-4|HNRPC_HUMAN, sp|P07910|HNRPC_HUMAN	0	0	0	2	0	0	0	0	0	0	0	0	0	19167.1	0	7410.71	0	0	0	0	0	0	0	19167.1	0	7410.71	0	0	0	0
MIAGQVLDINLAAEPK	M[15.9949]IAGQVLDINLAAEPK	R	V	74	89	16	2	1M(15.9949)	sp|P07910-2|HNRPC_HUMAN	P07910-2	HNRPC_HUMAN	HNRNPC	Isoform C1 of Heterogeneous nuclear ribonucleoproteins C1/C2		sp|P07910-4|HNRPC_HUMAN, sp|P07910|HNRPC_HUMAN	0	0	0	2	0	0	0	0	0	0	0	0	0	28027.5	0	0	0	0	0	0	0	0	0	0	0	0	0	0	0	0
SAAEMYGSSFDLDYDFQR	SAAEM[15.9949]YGSSFDLDYDFQR	R	D	100	117	18	2	5M(15.9949)	sp|P07910-2|HNRPC_HUMAN	P07910-2	HNRPC_HUMAN	HNRNPC	Isoform C1 of Heterogeneous nuclear ribonucleoproteins C1/C2		sp|P07910-4|HNRPC_HUMAN	1	0	0	1	0	1	0	0	0	0	22126.3	0	0	59791.7	0	13910.3	0	0	0	0	22126.3	0	0	59791.7	0	13910.3	0	0	0	0
EYFGGFGEVESIELPMDNK	EYFGGFGEVESIELPM[15.9949]DNK	R	T	181	199	19	2	16M(15.9949)	sp|Q14103-2|HNRPD_HUMAN	Q14103-2	HNRPD_HUMAN	HNRNPD	Isoform 2 of Heterogeneous nuclear ribonucleoprotein D0		sp|Q14103-3|HNRPD_HUMAN, sp|Q14103-4|HNRPD_HUMAN, sp|Q14103|HNRPD_HUMAN	2	0	0	4	0	0	0	0	0	0	39278.7	0	0	103641	0	0	0	0	0	0	39278.7	0	0	103641	0	0	0	0	0	0
EYFGAFGEIENIELPMDTK	EYFGAFGEIENIELPM[15.9949]DTK	K	T	132	150	19	2	16M(15.9949)	sp|O14979-2|HNRDL_HUMAN	O14979-2	HNRDL_HUMAN	HNRNPDL	Isoform 2 of Heterogeneous nuclear ribonucleoprotein D-like		sp|O14979-3|HNRDL_HUMAN, sp|O14979|HNRDL_HUMAN	1	0	0	4	0	0	0	0	0	0	15675.4	0	0	64144.6	0	0	0	0	0	0	15675.4	0	0	64144.6	0	0	0	0	0	0
ITGEAFVQFASQELAEK	ITGEAFVQFASQELAEK	K	A	151	167	17	2		sp|P52597|HNRPF_HUMAN	P52597	HNRPF_HUMAN	HNRNPF	Heterogeneous nuclear ribonucleoprotein F			1	0	0	1	0	0	0	0	0	0	18297	0	0	38397.2	0	0	0	0	0	0	18297	0	0	38397.2	0	0	0	0	0	0
STGEAFVQFASQEIAEK	STGEAFVQFASQEIAEK	R	A	151	167	17	2		sp|P31943|HNRH1_HUMAN	P31943	HNRH1_HUMAN	HNRNPH1	Heterogeneous nuclear ribonucleoprotein H	HNRNPH2	sp|P55795|HNRH2_HUMAN	0	0	0	1	0	0	0	0	0	0	0	0	0	35388.3	0	7967.93	0	0	0	0	0	0	0	35388.3	0	7967.93	0	0	0	0
ATENDIYNFFSPLNPVR	ATENDIYNFFSPLNPVR	R	V	300	316	17	2		sp|P31943|HNRH1_HUMAN	P31943	HNRH1_HUMAN	HNRNPH1	Heterogeneous nuclear ribonucleoprotein H	HNRNPF	sp|P52597|HNRPF_HUMAN	1	0	0	3	0	1	1	0	1	0	22638.2	0	0	86277	0	17997.7	13610.3	0	13929.7	0	22638.2	0	0	86277	0	17997.7	13610.3	0	13929.7	0
ATENDIANFFSPLNPIR	ATENDIANFFSPLNPIR	R	V	191	207	17	2		sp|P31942-2|HNRH3_HUMAN	P31942-2	HNRH3_HUMAN	HNRNPH3	Isoform 2 of Heterogeneous nuclear ribonucleoprotein H3		sp|P31942-3|HNRH3_HUMAN, sp|P31942-4|HNRH3_HUMAN, sp|P31942-5|HNRH3_HUMAN, sp|P31942-6|HNRH3_HUMAN, sp|P31942|HNRH3_HUMAN	1	0	0	1	0	0	0	0	0	0	11197.6	0	0	17778.6	0	0	0	0	0	0	11197.6	0	0	17778.6	0	0	0	0	0	0
TDYNASVSVPDSSGPER	TDYNASVSVPDSSGPER	R	I	70	86	17	2		sp|P61978-2|HNRPK_HUMAN	P61978-2	HNRPK_HUMAN	HNRNPK	Isoform 2 of Heterogeneous nuclear ribonucleoprotein K		sp|P61978-3|HNRPK_HUMAN, sp|P61978|HNRPK_HUMAN	1	1	0	0	1	1	0	1	0	0	18503.5	7629.43	0	8781.6	34070.2	14571.6	0	14261	0	0	18503.5	7629.43	0	8781.6	34070.2	14571.6	0	14261	0	0
VVLIGGKPDR	VVLIGGKPDR	R	V	192	201	10	2		sp|P61978-2|HNRPK_HUMAN	P61978-2	HNRPK_HUMAN	HNRNPK	Isoform 2 of Heterogeneous nuclear ribonucleoprotein K		sp|P61978-3|HNRPK_HUMAN, sp|P61978|HNRPK_HUMAN	0	0	0	0	0	1	0	0	0	0	0	0	0	0	0	16955.1	0	0	0	0	0	0	0	0	0	0	0	0	0	0
IILDLISESPIK	IILDLISESPIK	K	G	208	219	12	2		sp|P61978-2|HNRPK_HUMAN	P61978-2	HNRPK_HUMAN	HNRNPK	Isoform 2 of Heterogeneous nuclear ribonucleoprotein K		sp|P61978-3|HNRPK_HUMAN, sp|P61978|HNRPK_HUMAN	0	0	0	1	0	0	0	0	0	0	0	0	0	10236.2	0	0	0	0	0	0	0	0	0	0	0	0	0	0	0	0
GSYGDLGGPIITTQVTIPK	GSYGDLGGPIITTQVTIPK	R	D	378	396	19	2		sp|P61978-2|HNRPK_HUMAN	P61978-2	HNRPK_HUMAN	HNRNPK	Isoform 2 of Heterogeneous nuclear ribonucleoprotein K		sp|P61978-3|HNRPK_HUMAN, sp|P61978|HNRPK_HUMAN	1	0	0	2	1	0	0	0	0	0	16031.7	0	0	18339.6	13351.2	6678.7	0	0	0	0	16031.7	0	0	18339.6	13351.2	6678.7	0	0	0	0
IDEPLEGSEDR	IDEPLEGSEDR	K	I	423	433	11	2		sp|P61978-2|HNRPK_HUMAN	P61978-2	HNRPK_HUMAN	HNRNPK	Isoform 2 of Heterogeneous nuclear ribonucleoprotein K		sp|P61978-3|HNRPK_HUMAN, sp|P61978|HNRPK_HUMAN	1	0	0	0	2	1	0	0	0	1	15264.3	4988.1	0	5229.65	18574.2	13653.8	0	0	0	20968.7	15264.3	4988.1	0	5229.65	18574.2	13653.8	0	0	0	20968.7
IITITGTQDQIQNAQYLLQNSVK	IITITGTQDQIQNAQYLLQNSVK	R	Q	434	456	23	2,3		sp|P61978-2|HNRPK_HUMAN	P61978-2	HNRPK_HUMAN	HNRNPK	Isoform 2 of Heterogeneous nuclear ribonucleoprotein K		sp|P61978-3|HNRPK_HUMAN, sp|P61978|HNRPK_HUMAN	2	0	0	4	1	2	0	0	0	0	29117.6	0	0	70272.5	10138.7	26520.7	0	0	0	0	16845	0	0	40389.9	10138.7	15241.2	0	0	0	0
GGNRFEPYANPTKR	GGNRFEPYANPTKR	R	Y	57	70	14	3		sp|P52272-2|HNRPM_HUMAN	P52272-2	HNRPM_HUMAN	HNRNPM	Isoform 2 of Heterogeneous nuclear ribonucleoprotein M		sp|P52272|HNRPM_HUMAN	0	0	0	0	0	0	0	1	0	0	0	0	0	0	0	0	0	11560.3	0	0	0	0	0	0	0	0	0	0	0	0
AFITNIPFDVK	AFITNIPFDVK	R	W	73	83	11	2		sp|P52272-2|HNRPM_HUMAN	P52272-2	HNRPM_HUMAN	HNRNPM	Isoform 2 of Heterogeneous nuclear ribonucleoprotein M		sp|P52272|HNRPM_HUMAN	0	1	1	0	1	2	0	0	0	0	0	21198.6	36753.8	14720.6	13536.9	17487.8	0	0	0	0	0	21198.6	36753.8	14720.6	13536.9	17487.8	0	0	0	0
VGEVTYVELLMDAEGK	VGEVTYVELLM[15.9949]DAEGK	K	S	95	110	16	2	11M(15.9949)	sp|P52272-2|HNRPM_HUMAN	P52272-2	HNRPM_HUMAN	HNRNPM	Isoform 2 of Heterogeneous nuclear ribonucleoprotein M		sp|P52272|HNRPM_HUMAN	0	0	0	1	0	0	0	0	0	0	0	0	0	20787.9	0	0	0	0	0	0	0	0	0	0	0	0	0	0	0	0
LGSTVFVANLDYK	LGSTVFVANLDYK	R	V	163	175	13	2		sp|P52272-2|HNRPM_HUMAN	P52272-2	HNRPM_HUMAN	HNRNPM	Isoform 2 of Heterogeneous nuclear ribonucleoprotein M		sp|P52272|HNRPM_HUMAN	0	0	0	1	0	0	0	0	0	0	0	0	0	14890.2	0	9697.49	0	0	0	0	0	0	0	14890.2	0	9697.49	0	0	0	0
GIGMGNIGPAGMGMEGIGFGINK	GIGM[15.9949]GNIGPAGM[15.9949]GM[15.9949]EGIGFGINK	K	M	284	306	23	2	12M(15.9949), 14M(15.9949), 4M(15.9949)	sp|P52272-2|HNRPM_HUMAN	P52272-2	HNRPM_HUMAN	HNRNPM	Isoform 2 of Heterogeneous nuclear ribonucleoprotein M		sp|P52272|HNRPM_HUMAN	1	0	0	3	0	0	0	0	0	0	30097.9	0	0	68608.6	0	0	0	0	0	0	30097.9	0	0	68608.6	0	0	0	0	0	0
INEILSNALK	INEILSNALK	R	R	333	342	10	2		sp|P52272-2|HNRPM_HUMAN	P52272-2	HNRPM_HUMAN	HNRNPM	Isoform 2 of Heterogeneous nuclear ribonucleoprotein M		sp|P52272|HNRPM_HUMAN	1	4	1	1	0	2	0	0	0	0	17167.4	16995.8	28511.9	18387.5	0	13525.1	0	18842.7	0	0	17167.4	16995.8	28511.9	18387.5	0	13525.1	0	18842.7	0	0
QGGGGGGGSVPGIER	QGGGGGGGSVPGIER	K	M	350	364	15	2		sp|P52272-2|HNRPM_HUMAN	P52272-2	HNRPM_HUMAN	HNRNPM	Isoform 2 of Heterogeneous nuclear ribonucleoprotein M		sp|P52272|HNRPM_HUMAN	2	2	2	1	1	1	1	2	2	1	19694	41057	70827.3	17684.4	32218.3	43438.3	41057.1	69273	36137.8	34434.9	19694	41057	70827.3	17684.4	32218.3	43438.3	41057.1	69273	36137.8	34434.9
MGPLGLDHMASSIER	M[15.9949]GPLGLDHM[15.9949]ASSIER	R	M	418	432	15	3	1M(15.9949), 9M(15.9949)	sp|P52272-2|HNRPM_HUMAN	P52272-2	HNRPM_HUMAN	HNRNPM	Isoform 2 of Heterogeneous nuclear ribonucleoprotein M		sp|P52272|HNRPM_HUMAN	0	1	0	0	0	1	0	0	0	0	0	18777	0	0	0	19687.9	0	0	0	0	0	18777	0	0	0	19687.9	0	0	0	0
MGAGMGFGLER	M[15.9949]GAGM[15.9949]GFGLER	R	M	447	457	11	2	1M(15.9949), 5M(15.9949)	sp|P52272-2|HNRPM_HUMAN	P52272-2	HNRPM_HUMAN	HNRNPM	Isoform 2 of Heterogeneous nuclear ribonucleoprotein M		sp|P52272|HNRPM_HUMAN	0	0	2	0	0	0	0	0	1	0	0	26282.8	43179.9	0	0	35678.6	0	37557.5	17605.9	0	0	26282.8	43179.9	0	0	35678.6	0	37557.5	17605.9	0
MGPAIER	M[15.9949]GPAIER	R	M	479	485	7	2	1M(15.9949)	sp|P52272-2|HNRPM_HUMAN	P52272-2	HNRPM_HUMAN	HNRNPM	Isoform 2 of Heterogeneous nuclear ribonucleoprotein M	TRPC1	sp|P48995-2|TRPC1_HUMAN, sp|P48995|TRPC1_HUMAN, sp|P52272|HNRPM_HUMAN	0	0	0	0	0	0	0	1	0	0	0	0	0	0	0	0	0	2145.92	0	0	0	0	0	0	0	0	0	0	0	0
MVPAGMGAGLER	M[15.9949]VPAGM[15.9949]GAGLER	R	M	493	504	12	2	1M(15.9949), 6M(15.9949)	sp|P52272-2|HNRPM_HUMAN	P52272-2	HNRPM_HUMAN	HNRNPM	Isoform 2 of Heterogeneous nuclear ribonucleoprotein M		sp|P52272|HNRPM_HUMAN	0	2	0	0	1	1	0	1	0	0	0	16531.7	0	0	12891.3	17665	0	14464.3	0	0	0	16531.7	0	0	12891.3	17665	0	14464.3	0	0
MGPAMGPALGAGIER	M[15.9949]GPAM[15.9949]GPALGAGIER	R	M	553	567	15	2	1M(15.9949), 5M(15.9949)	sp|P52272-2|HNRPM_HUMAN	P52272-2	HNRPM_HUMAN	HNRNPM	Isoform 2 of Heterogeneous nuclear ribonucleoprotein M		sp|P52272|HNRPM_HUMAN	1	2	1	1	1	1	2	2	1	1	16772.5	24613.3	52818.3	17298.3	30797.7	24717.4	24613.3	30308.7	21764.8	26547.8	16772.5	24613.3	52818.3	17298.3	30797.7	24717.4	24613.3	30308.7	21764.8	26547.8
MGLAMGGGGGASFDR	M[15.9949]GLAM[15.9949]GGGGGASFDR	R	A	568	582	15	2	1M(15.9949), 5M(15.9949)	sp|P52272-2|HNRPM_HUMAN	P52272-2	HNRPM_HUMAN	HNRNPM	Isoform 2 of Heterogeneous nuclear ribonucleoprotein M		sp|P52272|HNRPM_HUMAN	0	4	1	0	2	1	0	1	1	0	0	19328.9	25700.5	20295.6	16578.1	17920.5	0	24103.8	14665.9	10424.7	0	19328.9	25700.5	20295.6	16578.1	17920.5	0	24103.8	14665.9	10424.7
FESPEVAER	FESPEVAER	K	A	660	668	9	2		sp|P52272-2|HNRPM_HUMAN	P52272-2	HNRPM_HUMAN	HNRNPM	Isoform 2 of Heterogeneous nuclear ribonucleoprotein M		sp|P52272|HNRPM_HUMAN	0	2	4	0	1	2	0	1	0	2	0	35778.6	67748.1	0	18942.3	24053.7	0	32135.3	0	26641.6	0	35778.6	67748.1	0	18942.3	24053.7	0	32135.3	0	26641.6
SSGPTSLFAVTVAPPGAR	SSGPTSLFAVTVAPPGAR	K	Q	187	204	18	2		sp|Q00839|HNRPU_HUMAN	Q00839	HNRPU_HUMAN	HNRNPU	Heterogeneous nuclear ribonucleoprotein U		sp|Q00839-2|HNRPU_HUMAN	1	1	1	1	1	1	0	1	0	1	15389.6	6916.32	20090.5	17295.4	22045.3	13888	0	16934.1	0	0	15389.6	6916.32	20090.5	17295.4	22045.3	13888	0	16934.1	0	0
AEGGGGGGR	AEGGGGGGR	K	P	216	224	9	2		sp|Q00839|HNRPU_HUMAN	Q00839	HNRPU_HUMAN	HNRNPU	Heterogeneous nuclear ribonucleoprotein U			0	0	0	0	0	0	0	1	0	1	0	0	0	0	0	0	0	0	0	0	0	0	0	0	0	0	0	0	0	0
DIDIHEVR	DIDIHEVR	K	I	353	360	8	2		sp|Q00839|HNRPU_HUMAN	Q00839	HNRPU_HUMAN	HNRNPU	Heterogeneous nuclear ribonucleoprotein U		sp|Q00839-2|HNRPU_HUMAN	1	1	1	1	2	1	1	2	0	2	40009.1	37824.2	98498.8	35970.3	43564	35042.4	34285.8	28564.8	22099.8	30217.1	40009.1	37824.2	98498.8	35970.3	43564	35042.4	34285.8	28564.8	22099.8	30217.1
EKPYFPIPEEYTFIQNVPLEDR	EKPYFPIPEEYTFIQNVPLEDR	K	V	463	484	22	3		sp|Q00839|HNRPU_HUMAN	Q00839	HNRPU_HUMAN	HNRNPU	Heterogeneous nuclear ribonucleoprotein U		sp|Q00839-2|HNRPU_HUMAN	1	0	0	2	0	0	0	0	0	0	17802.8	0	0	61419.7	0	0	0	0	0	0	17802.8	0	0	61419.7	0	0	0	0	0	0
NFILDQTNVSAAAQR	NFILDQTNVSAAAQR	R	R	576	590	15	2		sp|Q00839|HNRPU_HUMAN	Q00839	HNRPU_HUMAN	HNRNPU	Heterogeneous nuclear ribonucleoprotein U		sp|Q00839-2|HNRPU_HUMAN	1	1	1	1	1	1	0	1	0	0	15470.5	12536.3	31441	17000.1	20791.1	14529.6	0	12491.6	0	17144.1	15470.5	12536.3	31441	17000.1	20791.1	14529.6	0	12491.6	0	17144.1
DLPEHAVLK	DLPEHAVLK	K	M	627	635	9	2		sp|Q00839|HNRPU_HUMAN	Q00839	HNRPU_HUMAN	HNRNPU	Heterogeneous nuclear ribonucleoprotein U		sp|Q00839-2|HNRPU_HUMAN	1	2	1	0	2	1	0	1	0	1	17344.7	30878.1	47303.8	17775.3	27371.1	24926.6	0	15810.5	13134.9	19467	17344.7	30878.1	47303.8	17775.3	27371.1	24926.6	0	15810.5	13134.9	19467
NQSQGYNQWQQGQFWGQK	NQSQGYNQWQQGQFWGQK	K	P	797	814	18	2		sp|Q00839|HNRPU_HUMAN	Q00839	HNRPU_HUMAN	HNRNPU	Heterogeneous nuclear ribonucleoprotein U		sp|Q00839-2|HNRPU_HUMAN	0	0	0	1	0	0	0	0	0	0	0	0	0	18345.9	0	0	0	0	0	0	0	0	0	0	0	0	0	0	0	0
GSGSGQSPSSGQHGTGFGR	GSGSGQSPSSGQHGTGFGR	R	S	430	448	19	3		sp|Q86YZ3|HORN_HUMAN	Q86YZ3	HORN_HUMAN	HRNR	Hornerin			0	1	0	0	0	0	0	0	0	0	0	8291.14	0	0	0	0	0	0	0	0	0	0	0	0	0	0	0	0	0	0
QSSSYGPHGYGSGR	QSSSYGPHGYGSGR	R	S	554	567	14	3		sp|Q86YZ3|HORN_HUMAN	Q86YZ3	HORN_HUMAN	HRNR	Hornerin			0	2	0	0	0	0	0	0	0	0	0	11238	0	0	0	0	0	0	0	0	0	0	0	0	0	0	0	0	0	0
SSSRGPYESGSGHSSGLGHQESR	SSSRGPYESGSGHSSGLGHQESR	R	S	568	590	23	4,5		sp|Q86YZ3|HORN_HUMAN	Q86YZ3	HORN_HUMAN	HRNR	Hornerin			0	3	0	0	0	0	0	0	0	0	0	169686	0	0	0	0	0	0	0	0	0	0	0	0	0	0	0	0	0	0
GPYESGSGHSSGLGHQESR	GPYESGSGHSSGLGHQESR	R	S	572	590	19	3,4		sp|Q86YZ3|HORN_HUMAN	Q86YZ3	HORN_HUMAN	HRNR	Hornerin			0	2	0	0	0	0	0	0	0	0	0	24770	0	0	0	0	0	0	0	0	0	0	0	0	0	0	0	0	0	0
SGSGWSSSRGPYESGSGHSSGLGHR	SGSGWSSSRGPYESGSGHSSGLGHR	R	E	1029	1053	25	4		sp|Q86YZ3|HORN_HUMAN	Q86YZ3	HORN_HUMAN	HRNR	Hornerin			0	1	0	0	0	0	0	0	0	0	0	11818.4	0	0	0	0	0	0	0	0	0	0	0	0	0	0	0	0	0	0
GPYESGSGHSSGLGHR	GPYESGSGHSSGLGHR	R	E	1038	1053	16	3		sp|Q86YZ3|HORN_HUMAN	Q86YZ3	HORN_HUMAN	HRNR	Hornerin			0	7	0	0	0	0	0	0	0	0	0	56968.7	0	0	0	0	0	0	0	0	0	0	0	0	0	0	0	0	0	0
HGSGSGQSSSYSPYGSGSGWSSSR	HGSGSGQSSSYSPYGSGSGWSSSR	R	G	1484	1507	24	3		sp|Q86YZ3|HORN_HUMAN	Q86YZ3	HORN_HUMAN	HRNR	Hornerin			0	1	0	0	0	0	0	0	0	0	0	24717.8	0	0	0	0	0	0	0	0	0	0	0	0	0	0	0	0	0	0
VVLVTGAGAGLGR	VVLVTGAGAGLGR	R	A	11	23	13	2		sp|P51659|DHB4_HUMAN	P51659	DHB4_HUMAN	HSD17B4	Peroxisomal multifunctional enzyme type 2			2	1	2	1	1	1	1	3	1	1	61656.7	52104.2	79082	52001.4	43764.6	59177.5	94376.3	54095.6	61393.6	75691.1	61656.7	52104.2	79082	52001.4	43764.6	59177.5	94376.3	54095.6	61393.6	75691.1
AYALAFAER	AYALAFAER	R	G	24	32	9	2		sp|P51659|DHB4_HUMAN	P51659	DHB4_HUMAN	HSD17B4	Peroxisomal multifunctional enzyme type 2			1	1	0	1	1	0	1	1	1	3	26451.3	30019.2	0	31844.8	36851	21534.4	45052.4	23047.5	23664.6	29378.5	26451.3	30019.2	0	31844.8	36851	21534.4	45052.4	23047.5	23664.6	29378.5
GALVVVNDLGGDFK	GALVVVNDLGGDFK	R	G	33	46	14	2		sp|P51659|DHB4_HUMAN	P51659	DHB4_HUMAN	HSD17B4	Peroxisomal multifunctional enzyme type 2			0	1	0	0	1	0	1	0	0	0	0	12805.2	0	0	14005.1	0	16222.4	0	0	0	0	12805.2	0	0	14005.1	0	16222.4	0	0	0
AVANYDSVEEGEK	AVANYDSVEEGEK	K	V	69	81	13	2		sp|P51659|DHB4_HUMAN	P51659	DHB4_HUMAN	HSD17B4	Peroxisomal multifunctional enzyme type 2		sp|P51659-2|DHB4_HUMAN, sp|P51659-3|DHB4_HUMAN	1	1	0	1	1	1	0	2	2	1	23688.9	39715.6	22695.8	19920	31659.3	21788.3	0	24091.8	27715.9	25412	23688.9	39715.6	22695.8	19920	31659.3	21788.3	0	24091.8	27715.9	25412
TALDAFGR	TALDAFGR	K	I	85	92	8	2		sp|P51659|DHB4_HUMAN	P51659	DHB4_HUMAN	HSD17B4	Peroxisomal multifunctional enzyme type 2		sp|P51659-2|DHB4_HUMAN, sp|P51659-3|DHB4_HUMAN	1	1	0	1	1	2	1	0	1	2	36522.1	35965.9	0	24465.5	28501.2	39759.3	29704.5	18553.3	27660.8	28291.1	36522.1	35965.9	0	24465.5	28501.2	39759.3	29704.5	18553.3	27660.8	28291.1
IDVVVNNAGILR	IDVVVNNAGILR	R	D	93	104	12	2		sp|P51659|DHB4_HUMAN	P51659	DHB4_HUMAN	HSD17B4	Peroxisomal multifunctional enzyme type 2		sp|P51659-2|DHB4_HUMAN, sp|P51659-3|DHB4_HUMAN	1	2	1	2	2	1	1	1	2	1	36978.8	33317.5	41822.2	32457.1	32662.4	30757.5	44722.8	26942.7	28335.4	38225.8	36978.8	33317.5	41822.2	32457.1	32662.4	30757.5	44722.8	26942.7	28335.4	38225.8
ISDEDWDIIHR	ISDEDWDIIHR	R	V	111	121	11	2		sp|P51659|DHB4_HUMAN	P51659	DHB4_HUMAN	HSD17B4	Peroxisomal multifunctional enzyme type 2		sp|P51659-2|DHB4_HUMAN, sp|P51659-3|DHB4_HUMAN	2	2	0	0	1	2	1	1	1	1	15071.3	9593.37	0	0	12798.1	14869.4	13409.6	10939.5	0	13576.7	15071.3	9593.37	0	0	12798.1	14869.4	13409.6	10939.5	0	13576.7
IIMTSSASGIYGNFGQANYSAAK	IIM[15.9949]TSSASGIYGNFGQANYSAAK	R	L	146	168	23	2	3M(15.9949)	sp|P51659|DHB4_HUMAN	P51659	DHB4_HUMAN	HSD17B4	Peroxisomal multifunctional enzyme type 2		sp|P51659-2|DHB4_HUMAN, sp|P51659-3|DHB4_HUMAN	0	1	0	0	1	0	0	0	0	0	0	9192.81	0	5659.46	13111	0	0	0	0	0	0	9192.81	0	5659.46	13111	0	0	0	0	0
LGLLGLANSLAIEGR	LGLLGLANSLAIEGR	K	K	169	183	15	2		sp|P51659|DHB4_HUMAN	P51659	DHB4_HUMAN	HSD17B4	Peroxisomal multifunctional enzyme type 2		sp|P51659-2|DHB4_HUMAN, sp|P51659-3|DHB4_HUMAN	1	1	0	0	1	0	1	1	0	0	15368.3	12784.1	0	0	13550.9	0	14889.3	9761	0	0	15368.3	12784.1	0	0	13550.9	0	14889.3	9761	0	0
ATSTATSGFAGAIGQK	ATSTATSGFAGAIGQK	R	L	316	331	16	2		sp|P51659|DHB4_HUMAN	P51659	DHB4_HUMAN	HSD17B4	Peroxisomal multifunctional enzyme type 2		sp|P51659-2|DHB4_HUMAN, sp|P51659-3|DHB4_HUMAN	1	1	1	1	1	1	1	3	1	1	45031.6	42759	52167.1	29701.3	45748	38255.6	69337.6	36766.6	34679.9	48112.2	45031.6	42759	52167.1	29701.3	45748	38255.6	69337.6	36766.6	34679.9	48112.2
VLHGEQYLELYKPLPR	VLHGEQYLELYKPLPR	K	A	404	419	16	3		sp|P51659|DHB4_HUMAN	P51659	DHB4_HUMAN	HSD17B4	Peroxisomal multifunctional enzyme type 2		sp|P51659-2|DHB4_HUMAN, sp|P51659-3|DHB4_HUMAN	1	0	0	0	0	0	0	0	0	0	11477	0	0	0	0	0	0	0	0	0	0	0	0	0	0	0	0	0	0	0
VAVAIPNRPPDAVLTDTTSLNQAALYR	VAVAIPNRPPDAVLTDTTSLNQAALYR	K	L	480	506	27	3		sp|P51659|DHB4_HUMAN	P51659	DHB4_HUMAN	HSD17B4	Peroxisomal multifunctional enzyme type 2		sp|P51659-2|DHB4_HUMAN, sp|P51659-3|DHB4_HUMAN	0	1	0	0	0	0	0	0	0	0	0	17573.3	0	0	0	0	0	0	0	0	0	0	0	0	0	0	0	0	0	0
RVLQQFADNDVSR	RVLQQFADNDVSR	R	F	543	555	13	2		sp|P51659|DHB4_HUMAN	P51659	DHB4_HUMAN	HSD17B4	Peroxisomal multifunctional enzyme type 2		sp|P51659-2|DHB4_HUMAN, sp|P51659-3|DHB4_HUMAN	1	1	0	0	2	1	1	1	1	1	19876	18660.7	0	16545.9	24268	16379.6	25146.4	19888.8	14656.8	19572.5	19876	18660.7	0	16545.9	24268	16379.6	25146.4	19888.8	14656.8	19572.5
VLQQFADNDVSR	VLQQFADNDVSR	R	F	544	555	12	2		sp|P51659|DHB4_HUMAN	P51659	DHB4_HUMAN	HSD17B4	Peroxisomal multifunctional enzyme type 2		sp|P51659-2|DHB4_HUMAN, sp|P51659-3|DHB4_HUMAN	1	1	1	1	1	1	0	2	1	1	37464.2	37094.6	47064.2	27786.1	37038.8	34759.3	0	33389.5	29712	50530.8	37464.2	37094.6	47064.2	27786.1	37038.8	34759.3	0	33389.5	29712	50530.8
VQETGDIVISNAYVDLAPTSGTSAK	VQETGDIVISNAYVDLAPTSGTSAK	K	T	590	614	25	2		sp|P51659|DHB4_HUMAN	P51659	DHB4_HUMAN	HSD17B4	Peroxisomal multifunctional enzyme type 2		sp|P51659-2|DHB4_HUMAN, sp|P51659-3|DHB4_HUMAN	2	1	0	1	1	1	0	1	0	0	14955.9	15076.3	0	17109.1	17721.7	14345.1	0	17330.9	0	0	14955.9	15076.3	0	17109.1	17721.7	14345.1	0	17330.9	0	0
LQSTFVFEEIGR	LQSTFVFEEIGR	K	R	622	633	12	2		sp|P51659|DHB4_HUMAN	P51659	DHB4_HUMAN	HSD17B4	Peroxisomal multifunctional enzyme type 2		sp|P51659-2|DHB4_HUMAN, sp|P51659-3|DHB4_HUMAN	1	1	1	1	1	1	2	1	1	1	15635.8	18583.5	19915.6	17587.5	18607	16768.3	29279.2	17216.1	16347.7	19864.2	15635.8	18583.5	19915.6	17587.5	18607	16768.3	29279.2	17216.1	16347.7	19864.2
LQSTFVFEEIGRR	LQSTFVFEEIGRR	K	L	622	634	13	3		sp|P51659|DHB4_HUMAN	P51659	DHB4_HUMAN	HSD17B4	Peroxisomal multifunctional enzyme type 2		sp|P51659-2|DHB4_HUMAN, sp|P51659-3|DHB4_HUMAN	0	1	0	0	1	0	0	1	0	0	0	9266.15	0	0	12838.7	0	0	11596.3	0	0	0	9266.15	0	0	12838.7	0	0	11596.3	0	0
NPDDITNEEYGEFYK	NPDDITNEEYGEFYK	R	S	422	436	15	2		sp|P07900-2|HS90A_HUMAN	P07900-2	HS90A_HUMAN	HSP90AA1	Isoform 2 of Heat shock protein HSP 90-alpha		sp|P07900|HS90A_HUMAN	0	0	0	2	0	0	0	0	0	0	0	0	0	23842	0	0	0	0	0	0	0	0	0	0	0	0	0	0	0	0
HGLEVIYMIEPIDEYCVQQLK	HGLEVIYM[15.9949]IEPIDEYC[71.0371]VQQLK	K	E	636	656	21	3	16C(71.0371), 8M(15.9949)	sp|P07900-2|HS90A_HUMAN	P07900-2	HS90A_HUMAN	HSP90AA1	Isoform 2 of Heat shock protein HSP 90-alpha		sp|P07900|HS90A_HUMAN	1	0	0	2	0	0	0	0	0	0	0	0	0	0	0	0	0	0	0	0	0	0	0	0	0	0	0	0	0	0
LGLGIDEDDPTADDTSAAVTEEMPPLEGDDDTSR	LGLGIDEDDPTADDTSAAVTEEM[15.9949]PPLEGDDDTSR	K	M	816	849	34	3	23M(15.9949)	sp|P07900-2|HS90A_HUMAN	P07900-2	HS90A_HUMAN	HSP90AA1	Isoform 2 of Heat shock protein HSP 90-alpha		sp|P07900|HS90A_HUMAN	0	0	0	2	0	0	0	0	0	0	0	0	0	73602.5	0	0	0	0	0	0	0	0	0	0	0	0	0	0	0	0
ELISNASDALDK	ELISNASDALDK	R	I	42	53	12	2		sp|P08238|HS90B_HUMAN	P08238	HS90B_HUMAN	HSP90AB1	Heat shock protein HSP 90-beta	HSP90AB2P, HSP90AB3P, HSP90AB4P, HSP90B1	sp|P14625|ENPL_HUMAN, sp|Q58FF6|H90B4_HUMAN, sp|Q58FF7|H90B3_HUMAN, sp|Q58FF8|H90B2_HUMAN	0	1	0	0	0	0	0	0	0	0	10528.4	8234.15	0	14178.4	0	0	0	0	0	0	10528.4	8234.15	0	14178.4	0	0	0	0	0	0
IDIIPNPQER	IDIIPNPQER	K	T	73	82	10	2		sp|P08238|HS90B_HUMAN	P08238	HS90B_HUMAN	HSP90AB1	Heat shock protein HSP 90-beta	HSP90AB3P	sp|Q58FF7|H90B3_HUMAN	1	0	0	1	1	1	0	0	0	0	12059.6	12181.4	0	18328.1	12602.4	7064.53	0	0	13203.7	17142.1	12059.6	12181.4	0	18328.1	12602.4	7064.53	0	0	13203.7	17142.1
TLTIVDTGIGMTK	TLTIVDTGIGM[15.9949]TK	R	A	83	95	13	2	11M(15.9949)	sp|P08238|HS90B_HUMAN	P08238	HS90B_HUMAN	HSP90AB1	Heat shock protein HSP 90-beta	HSP90AA1, HSP90AA2P, HSP90AA4P, HSP90AB2P	sp|P07900-2|HS90A_HUMAN, sp|P07900|HS90A_HUMAN, sp|Q14568|HS902_HUMAN, sp|Q58FF8|H90B2_HUMAN, sp|Q58FG1|HS904_HUMAN	1	0	0	2	0	0	0	0	0	0	16522.4	0	0	17245.1	0	14769.8	0	0	0	0	16522.4	0	0	17245.1	0	14769.8	0	0	0	0
ADLINNLGTIAK	ADLINNLGTIAK	K	S	96	107	12	2		sp|P08238|HS90B_HUMAN	P08238	HS90B_HUMAN	HSP90AB1	Heat shock protein HSP 90-beta	HSP90AA1, HSP90AA2P, HSP90AB2P	sp|P07900-2|HS90A_HUMAN, sp|P07900|HS90A_HUMAN, sp|Q14568|HS902_HUMAN, sp|Q58FF8|H90B2_HUMAN	1	1	1	1	1	1	1	1	1	1	17537.4	11209.2	23841.9	24639.2	13531	15016.6	9891.37	17237.9	13916	17781.2	17537.4	11209.2	23841.9	24639.2	13531	15016.6	9891.37	17237.9	13916	17781.2
HNDDEQYAWESSAGGSFTVR	HNDDEQYAWESSAGGSFTVR	K	A	149	168	20	3		sp|P08238|HS90B_HUMAN	P08238	HS90B_HUMAN	HSP90AB1	Heat shock protein HSP 90-beta	HSP90AA1, HSP90AA2P	sp|P07900-2|HS90A_HUMAN, sp|P07900|HS90A_HUMAN, sp|Q14568|HS902_HUMAN	0	0	0	2	0	0	0	0	0	0	0	0	0	18881.8	0	0	0	0	0	0	0	0	0	0	0	0	0	0	0	0
HSQFIGYPITLYLEK	HSQFIGYPITLYLEK	K	E	205	219	15	2,3		sp|P08238|HS90B_HUMAN	P08238	HS90B_HUMAN	HSP90AB1	Heat shock protein HSP 90-beta	HSP90AB2P, HSP90AB3P	sp|Q58FF7|H90B3_HUMAN, sp|Q58FF8|H90B2_HUMAN	0	0	0	3	0	0	0	0	0	0	0	0	0	60087.7	0	0	0	0	0	0	0	0	0	0	0	0	0	0	0	0
YIDQEELNK	YIDQEELNK	K	T	276	284	9	2		sp|P08238|HS90B_HUMAN	P08238	HS90B_HUMAN	HSP90AB1	Heat shock protein HSP 90-beta	HSP90AA1, HSP90AA2P, HSP90AB2P	sp|P07900-2|HS90A_HUMAN, sp|P07900|HS90A_HUMAN, sp|Q14568|HS902_HUMAN, sp|Q58FF8|H90B2_HUMAN	1	1	1	1	1	1	0	0	1	1	21790.1	21197	33122	21559.5	22858	16718.3	0	0	21414.4	27249.7	21790.1	21197	33122	21559.5	22858	16718.3	0	0	21414.4	27249.7
NPDDITQEEYGEFYK	NPDDITQEEYGEFYK	R	S	292	306	15	2		sp|P08238|HS90B_HUMAN	P08238	HS90B_HUMAN	HSP90AB1	Heat shock protein HSP 90-beta			1	1	0	2	1	1	0	0	0	0	34874.1	12200.3	0	68975	15645.5	18879.4	0	0	0	0	34874.1	12200.3	0	68975	15645.5	18879.4	0	0	0	0
HFSVEGQLEFR	HFSVEGQLEFR	K	A	320	330	11	2		sp|P08238|HS90B_HUMAN	P08238	HS90B_HUMAN	HSP90AB1	Heat shock protein HSP 90-beta	HSP90AA1, HSP90AA2P, HSP90AA4P, HSP90AB3P	sp|P07900-2|HS90A_HUMAN, sp|P07900|HS90A_HUMAN, sp|Q14568|HS902_HUMAN, sp|Q58FF7|H90B3_HUMAN, sp|Q58FG1|HS904_HUMAN	1	1	0	1	1	1	1	1	1	1	37227.5	14418.4	0	66117.7	15550.6	22823	24991	18036.5	16603.1	18072.6	37227.5	14418.4	0	66117.7	15550.6	22823	24991	18036.5	16603.1	18072.6
YHTSQSGDEMTSLSEYVSR	YHTSQSGDEM[15.9949]TSLSEYVSR	R	M	457	475	19	3	10M(15.9949)	sp|P08238|HS90B_HUMAN	P08238	HS90B_HUMAN	HSP90AB1	Heat shock protein HSP 90-beta			0	0	0	1	0	0	0	0	0	0	0	0	0	14747.3	0	0	0	0	0	0	0	0	0	0	0	0	0	0	0	0
SIYYITGESK	SIYYITGESK	K	E	482	491	10	2		sp|P08238|HS90B_HUMAN	P08238	HS90B_HUMAN	HSP90AB1	Heat shock protein HSP 90-beta	HSP90AB2P	sp|Q58FF8|H90B2_HUMAN	0	0	0	0	1	0	0	0	0	0	0	0	0	13492.7	9554.69	0	0	0	0	0	0	0	0	13492.7	9554.69	0	0	0	0	0
EQVANSAFVER	EQVANSAFVER	K	V	492	502	11	2		sp|P08238|HS90B_HUMAN	P08238	HS90B_HUMAN	HSP90AB1	Heat shock protein HSP 90-beta	HSP90AB3P	sp|Q58FF7|H90B3_HUMAN	2	1	1	1	1	2	1	2	1	2	18615.5	16842.5	27765.2	20051.8	17090.8	20941.8	31179.7	14035.4	15947.7	28168.2	18615.5	16842.5	27765.2	20051.8	17090.8	20941.8	31179.7	14035.4	15947.7	28168.2
GFEVVYMTEPIDEYCVQQLK	GFEVVYM[15.9949]TEPIDEYC[71.0371]VQQLK	R	E	507	526	20	2	15C(71.0371), 7M(15.9949)	sp|P08238|HS90B_HUMAN	P08238	HS90B_HUMAN	HSP90AB1	Heat shock protein HSP 90-beta	HSP90AB3P	sp|Q58FF7|H90B3_HUMAN	1	0	0	2	0	0	0	0	0	0	0	0	0	0	0	0	0	0	0	0	0	0	0	0	0	0	0	0	0	0
LGLGIDEDEVAAEEPNAAVPDEIPPLEGDEDASR	LGLGIDEDEVAAEEPNAAVPDEIPPLEGDEDASR	K	M	686	719	34	3		sp|P08238|HS90B_HUMAN	P08238	HS90B_HUMAN	HSP90AB1	Heat shock protein HSP 90-beta			0	0	0	9	0	0	0	0	0	0	0	0	0	217680	0	0	0	0	0	0	0	0	0	0	0	0	0	0	0	0
AAAIGIDLGTTYSCVGVFQHGK	AAAIGIDLGTTYSC[71.0371]VGVFQHGK	K	V	4	25	22	2,3	14C(71.0371)	sp|P0DMV8|HS71A_HUMAN	P0DMV8	HS71A_HUMAN	HSPA1A	Heat shock 70 kDa protein 1A	HSPA1B	sp|P0DMV8-2|HS71A_HUMAN, sp|P0DMV9|HS71B_HUMAN	0	1	0	1	1	0	0	0	0	0	0	0	0	0	0	0	0	0	0	0	0	0	0	0	0	0	0	0	0	0
NQVALNPQNTVFDAK	NQVALNPQNTVFDAK	K	R	57	71	15	2		sp|P0DMV8|HS71A_HUMAN	P0DMV8	HS71A_HUMAN	HSPA1A	Heat shock 70 kDa protein 1A	HSPA1B	sp|P0DMV8-2|HS71A_HUMAN, sp|P0DMV9|HS71B_HUMAN	5	12	6	6	2	7	4	8	9	5	268106	377006	398604	261202	372421	289036	342536	382503	380438	385372	268106	377006	398604	261202	372421	289036	342536	382503	380438	385372
NQVALNPQNTVFDAKR	NQVALNPQNTVFDAKR	K	L	57	72	16	2,3		sp|P0DMV8|HS71A_HUMAN	P0DMV8	HS71A_HUMAN	HSPA1A	Heat shock 70 kDa protein 1A	HSPA1B	sp|P0DMV8-2|HS71A_HUMAN, sp|P0DMV9|HS71B_HUMAN	3	4	3	3	3	3	3	3	3	2	158177	187233	237699	239119	192491	209832	179097	359785	234997	159373	133868	157406	175999	179228	163442	152893	149814	301022	194668	123243
KFGDPVVQSDMK	KFGDPVVQSDM[15.9949]K	R	H	77	88	12	2,3	11M(15.9949)	sp|P0DMV8|HS71A_HUMAN	P0DMV8	HS71A_HUMAN	HSPA1A	Heat shock 70 kDa protein 1A	HSPA1B	sp|P0DMV8-2|HS71A_HUMAN, sp|P0DMV9|HS71B_HUMAN	3	6	2	1	3	2	2	3	7	1	56478.1	191855	84238	47546.5	88715.4	88535.2	123370	106156	130875	96286.9	56478.1	124766	70139.3	35847.8	66033.8	70824.6	95562.1	79085.9	100262	83857.1
FGDPVVQSDMK	FGDPVVQSDM[15.9949]K	K	H	78	88	11	2	10M(15.9949)	sp|P0DMV8|HS71A_HUMAN	P0DMV8	HS71A_HUMAN	HSPA1A	Heat shock 70 kDa protein 1A	HSPA1B	sp|P0DMV8-2|HS71A_HUMAN, sp|P0DMV9|HS71B_HUMAN	2	2	3	1	1	1	1	3	1	1	131450	222912	182746	79382.9	115394	115602	133056	116709	177653	133225	131450	222912	182746	79382.9	115394	115602	133056	116709	177653	133225
FGDPVVQSDMKHWPFQVINDGDKPK	FGDPVVQSDM[15.9949]KHWPFQVINDGDKPK	K	V	78	102	25	4	10M(15.9949)	sp|P0DMV8|HS71A_HUMAN	P0DMV8	HS71A_HUMAN	HSPA1A	Heat shock 70 kDa protein 1A	HSPA1B	sp|P0DMV9|HS71B_HUMAN	0	0	0	0	0	0	0	1	0	0	0	0	0	0	0	0	0	11705.5	0	0	0	0	0	0	0	0	0	0	0	0
HWPFQVINDGDKPK	HWPFQVINDGDKPK	K	V	89	102	14	3		sp|P0DMV8|HS71A_HUMAN	P0DMV8	HS71A_HUMAN	HSPA1A	Heat shock 70 kDa protein 1A	HSPA1B	sp|P0DMV9|HS71B_HUMAN	2	3	3	3	2	2	2	2	6	2	106760	257596	296110	115340	149198	99431.6	216385	186911	141454	147912	106760	257596	296110	115340	149198	99431.6	216385	186911	141454	147912
VQVSYKGETK	VQVSYKGETK	K	A	103	112	10	2,3		sp|P0DMV8|HS71A_HUMAN	P0DMV8	HS71A_HUMAN	HSPA1A	Heat shock 70 kDa protein 1A	HSPA1B	sp|P0DMV9|HS71B_HUMAN	0	5	0	2	2	2	0	5	2	1	0	152210	0	13142.5	145488	17074.5	0	406820	41118.2	52527.9	0	114350	0	13142.5	145488	17074.5	0	302091	41118.2	52527.9
VQVSYKGETK	VQVSYKGETK[42.0106]	K	A	103	112	10	2	10K(42.0106)	sp|P0DMV8|HS71A_HUMAN	P0DMV8	HS71A_HUMAN	HSPA1A	Heat shock 70 kDa protein 1A	HSPA1B	sp|P0DMV9|HS71B_HUMAN	0	0	0	0	0	0	0	1	0	0	0	0	0	0	0	0	0	12888.2	18599	0	0	0	0	0	0	0	0	12888.2	18599	0
AFYPEEISSMVLTK	AFYPEEISSM[15.9949]VLTK	K	M	113	126	14	2	10M(15.9949)	sp|P0DMV8|HS71A_HUMAN	P0DMV8	HS71A_HUMAN	HSPA1A	Heat shock 70 kDa protein 1A	HSPA1B, HSPA1L	sp|P0DMV9|HS71B_HUMAN, sp|P34931|HS71L_HUMAN	3	5	2	4	4	3	2	6	6	3	76887.6	116856	49879.9	127141	63351.2	72940.5	54433	120752	131027	51846.1	76887.6	116856	49879.9	127141	63351.2	72940.5	54433	120752	131027	51846.1
MKEIAEAYLGYPVTNAVITVPAYFNDSQR	M[15.9949]KEIAEAYLGYPVTNAVITVPAYFNDSQR	K	Q	127	155	29	3	1M(15.9949)	sp|P0DMV8|HS71A_HUMAN	P0DMV8	HS71A_HUMAN	HSPA1A	Heat shock 70 kDa protein 1A	HSPA1B	sp|P0DMV9|HS71B_HUMAN	1	3	0	3	2	1	0	5	3	0	10713.5	28726.9	0	26446.3	20492.7	13327.7	0	33421.6	33418.8	0	10713.5	28726.9	0	26446.3	20492.7	13327.7	0	33421.6	33418.8	0
NAVITVPAYFNDSQR	NAVITVPAYFNDSQR	T	Q	141	155	15	2		sp|P0DMV8|HS71A_HUMAN	P0DMV8	HS71A_HUMAN	HSPA1A	Heat shock 70 kDa protein 1A	HSPA1B, HSPA1L, HSPA9	sp|P0DMV9|HS71B_HUMAN, sp|P34931|HS71L_HUMAN, sp|P38646|GRP75_HUMAN	1	2	2	1	1	2	0	2	1	1	25774.6	30142.2	36749.3	33043.1	38809.3	31983.3	0	37662.5	36973.8	30227.7	25774.6	30142.2	36749.3	33043.1	38809.3	31983.3	0	37662.5	36973.8	30227.7
DAGVIAGLNVLR	DAGVIAGLNVLR	K	I	160	171	12	2		sp|P0DMV8|HS71A_HUMAN	P0DMV8	HS71A_HUMAN	HSPA1A	Heat shock 70 kDa protein 1A	HSPA1B, HSPA1L	sp|P0DMV8-2|HS71A_HUMAN, sp|P0DMV9|HS71B_HUMAN, sp|P34931|HS71L_HUMAN	5	7	8	5	6	5	5	5	5	7	246319	429097	369372	203734	205842	319286	491387	299659	395150	413791	246319	429097	369372	203734	205842	319286	491387	299659	395150	413791
IINEPTAAAIAYGLDR	IINEPTAAAIAYGLDR	R	T	172	187	16	2,3		sp|P0DMV8|HS71A_HUMAN	P0DMV8	HS71A_HUMAN	HSPA1A	Heat shock 70 kDa protein 1A	HSPA1B, HSPA6	sp|P0DMV8-2|HS71A_HUMAN, sp|P0DMV9|HS71B_HUMAN, sp|P17066|HSP76_HUMAN	15	16	10	16	14	13	9	15	17	12	711522	861522	815373	913345	730947	735714	728507	953375	952497	748273	636563	759058	632456	763659	643186	628206	607620	883815	845385	583204
ATAGDTHLGGEDFDNR	ATAGDTHLGGEDFDNR	K	L	221	236	16	2,3		sp|P0DMV8|HS71A_HUMAN	P0DMV8	HS71A_HUMAN	HSPA1A	Heat shock 70 kDa protein 1A	HSPA1B, HSPA1L, HSPA6, HSPA7	sp|P0DMV8-2|HS71A_HUMAN, sp|P0DMV9|HS71B_HUMAN, sp|P17066|HSP76_HUMAN, sp|P34931|HS71L_HUMAN, sp|P48741|HSP77_HUMAN	11	10	9	13	7	14	7	10	10	9	596864	1.03342e+06	755790	819753	854895	827869	866882	874404	1.06196e+06	932460	348496	646674	472959	406858	532673	503071	539077	548879	647890	571817
ATAGDTHLGGEDFDNRLVNHFVEEFKR	ATAGDTHLGGEDFDNRLVNHFVEEFKR	K	K	221	247	27	4		sp|P0DMV8|HS71A_HUMAN	P0DMV8	HS71A_HUMAN	HSPA1A	Heat shock 70 kDa protein 1A	HSPA1B	sp|P0DMV8-2|HS71A_HUMAN, sp|P0DMV9|HS71B_HUMAN	0	0	0	0	0	0	0	1	0	0	0	0	0	0	0	0	0	6219.45	0	0	0	0	0	0	0	0	0	0	0	0
LVNHFVEEFK	LVNHFVEEFK	R	R	237	246	10	2,3		sp|P0DMV8|HS71A_HUMAN	P0DMV8	HS71A_HUMAN	HSPA1A	Heat shock 70 kDa protein 1A	HSPA1B	sp|P0DMV8-2|HS71A_HUMAN, sp|P0DMV9|HS71B_HUMAN	2	3	2	2	1	2	2	1	4	1	64032.4	159324	119070	87216.6	108528	118399	98739.7	114860	133659	106285	64032.4	121869	89933.6	63504.6	78713	89709.7	98739.7	87072.3	97767.9	82856.2
LVNHFVEEFKR	LVNHFVEEFKR	R	K	237	247	11	2,3,4		sp|P0DMV8|HS71A_HUMAN	P0DMV8	HS71A_HUMAN	HSPA1A	Heat shock 70 kDa protein 1A	HSPA1B	sp|P0DMV8-2|HS71A_HUMAN, sp|P0DMV9|HS71B_HUMAN	5	7	3	2	3	2	2	5	7	2	279160	433123	407478	254697	336668	344196	317412	437039	409860	323613	265803	357665	337026	248230	369936	257421	317412	370917	349872	264826
LVNHFVEEFKRK	LVNHFVEEFKRK	R	H	237	248	12	3		sp|P0DMV8|HS71A_HUMAN	P0DMV8	HS71A_HUMAN	HSPA1A	Heat shock 70 kDa protein 1A	HSPA1B	sp|P0DMV8-2|HS71A_HUMAN, sp|P0DMV9|HS71B_HUMAN	0	0	0	0	0	0	0	1	0	0	0	0	0	0	0	0	0	14371.1	0	0	0	0	0	0	0	0	0	0	0	0
STLEPVEK	STLEPVEK	R	A	312	319	8	2		sp|P0DMV8|HS71A_HUMAN	P0DMV8	HS71A_HUMAN	HSPA1A	Heat shock 70 kDa protein 1A	HSPA1B, HSPA6, HSPA7	sp|P0DMV8-2|HS71A_HUMAN, sp|P0DMV9|HS71B_HUMAN, sp|P17066|HSP76_HUMAN, sp|P48741|HSP77_HUMAN	2	2	1	3	3	4	1	3	6	1	5828.63	927839	982112	79991.2	700896	623032	705574	806474	850932	622437	5828.63	927839	982112	79991.2	700896	623032	705574	806474	850932	622437
LDKAQIHDLVLVGGSTR	LDKAQIHDLVLVGGSTR	K	I	326	342	17	2,3,4		sp|P0DMV8|HS71A_HUMAN	P0DMV8	HS71A_HUMAN	HSPA1A	Heat shock 70 kDa protein 1A	HSPA1B	sp|P0DMV8-2|HS71A_HUMAN, sp|P0DMV9|HS71B_HUMAN	2	4	2	4	6	6	2	6	5	2	110183	155809	142153	174526	147419	140336	147053	254020	189503	114392	65728.3	81918.4	82156.9	93139.7	83909.8	77538.5	86149.7	136884	102117	68887.5
AQIHDLVLVGGSTR	AQIHDLVLVGGSTR	K	I	329	342	14	2,3		sp|P0DMV8|HS71A_HUMAN	P0DMV8	HS71A_HUMAN	HSPA1A	Heat shock 70 kDa protein 1A	HSPA1B	sp|P0DMV8-2|HS71A_HUMAN, sp|P0DMV9|HS71B_HUMAN	9	10	8	7	7	8	7	11	15	10	574826	812743	786588	581819	713949	558765	722716	735615	767144	793024	468718	675607	696259	447888	548194	486316	616386	602495	654281	553577
LLQDFFNGR	LLQDFFNGR	K	D	349	357	9	2		sp|P0DMV8|HS71A_HUMAN	P0DMV8	HS71A_HUMAN	HSPA1A	Heat shock 70 kDa protein 1A	HSPA1B	sp|P0DMV8-2|HS71A_HUMAN, sp|P0DMV9|HS71B_HUMAN	2	2	2	3	1	2	3	1	3	3	337728	253368	391221	256447	253368	253061	317760	312802	427351	274774	337728	253368	391221	256447	253368	253061	317760	312802	427351	274774
LLQDFFNGRDLNK	LLQDFFNGRDLNK	K	S	349	361	13	3		sp|P0DMV8|HS71A_HUMAN	P0DMV8	HS71A_HUMAN	HSPA1A	Heat shock 70 kDa protein 1A	HSPA1B	sp|P0DMV8-2|HS71A_HUMAN, sp|P0DMV9|HS71B_HUMAN	0	0	0	0	0	0	0	1	0	0	0	0	0	0	0	0	0	12568	0	0	0	0	0	0	0	0	0	0	0	0
SINPDEAVAYGAAVQAAILMGDK	SINPDEAVAYGAAVQAAILM[15.9949]GDK	K	S	362	384	23	2	20M(15.9949)	sp|P0DMV8|HS71A_HUMAN	P0DMV8	HS71A_HUMAN	HSPA1A	Heat shock 70 kDa protein 1A	HSPA1B, HSPA1L	sp|P0DMV8-2|HS71A_HUMAN, sp|P0DMV9|HS71B_HUMAN, sp|P34931|HS71L_HUMAN	0	0	0	1	0	0	0	0	0	0	0	0	0	21811.8	0	0	0	0	0	0	0	0	0	0	0	0	0	0	0	0
NSTIPTK	NSTIPTK	R	Q	417	423	7	2		sp|P0DMV8|HS71A_HUMAN	P0DMV8	HS71A_HUMAN	HSPA1A	Heat shock 70 kDa protein 1A	HSPA1B, HSPA1L	sp|P0DMV8-2|HS71A_HUMAN, sp|P0DMV9|HS71B_HUMAN, sp|P34931|HS71L_HUMAN	0	2	0	0	0	0	0	1	0	0	0	23818	0	0	0	0	0	33547.1	0	0	0	23818	0	0	0	0	0	33547.1	0	0
QTQIFTTYSDNQPGVLIQVYEGER	QTQIFTTYSDNQPGVLIQVYEGER	K	A	424	447	24	2,3		sp|P0DMV8|HS71A_HUMAN	P0DMV8	HS71A_HUMAN	HSPA1A	Heat shock 70 kDa protein 1A	HSPA1B, HSPA1L	sp|P0DMV8-2|HS71A_HUMAN, sp|P0DMV9|HS71B_HUMAN, sp|P34931|HS71L_HUMAN	8	11	7	10	9	9	6	9	12	7	179150	301659	244148	333454	246346	257681	195910	285443	364088	208667	108936	191119	146088	216826	160436	159430	123414	182602	233744	128845
DNNLLGR	DNNLLGR	K	F	452	458	7	2		sp|P0DMV8|HS71A_HUMAN	P0DMV8	HS71A_HUMAN	HSPA1A	Heat shock 70 kDa protein 1A	HSPA1B, HSPA1L, HSPA6	sp|P0DMV8-2|HS71A_HUMAN, sp|P0DMV9|HS71B_HUMAN, sp|P17066|HSP76_HUMAN, sp|P34931|HS71L_HUMAN	3	6	2	3	3	4	1	4	6	2	451646	993889	996058	354055	792296	623799	503655	656461	802468	727373	451646	993889	996058	354055	792296	623799	503655	656461	802468	727373
LSKEEIER	LSKEEIER	R	M	510	517	8	2		sp|P0DMV8|HS71A_HUMAN	P0DMV8	HS71A_HUMAN	HSPA1A	Heat shock 70 kDa protein 1A	HSPA1B, HSPA1L	sp|P0DMV8-2|HS71A_HUMAN, sp|P0DMV9|HS71B_HUMAN, sp|P34931|HS71L_HUMAN	0	2	1	0	0	0	0	2	1	0	0	0	0	0	0	0	0	0	14902.3	0	0	0	0	0	0	0	0	0	0	0
MVQEAEKYKAEDEVQR	M[15.9949]VQEAEKYKAEDEVQR	R	E	518	533	16	3,4	1M(15.9949)	sp|P0DMV8|HS71A_HUMAN	P0DMV8	HS71A_HUMAN	HSPA1A	Heat shock 70 kDa protein 1A	HSPA1B	sp|P0DMV8-2|HS71A_HUMAN, sp|P0DMV9|HS71B_HUMAN	1	1	0	1	1	1	0	2	1	0	12846	12245.1	0	14995.6	19855.4	19894.9	0	50317.3	26135.6	9977.29	12846	12245.1	0	14995.6	19855.4	19894.9	0	38166.6	26135.6	9977.29
YKAEDEVQR	YKAEDEVQR	K	E	525	533	9	2		sp|P0DMV8|HS71A_HUMAN	P0DMV8	HS71A_HUMAN	HSPA1A	Heat shock 70 kDa protein 1A	HSPA1B, HSPA1L	sp|P0DMV8-2|HS71A_HUMAN, sp|P0DMV9|HS71B_HUMAN, sp|P34931|HS71L_HUMAN	0	5	1	0	1	0	0	1	0	1	0	169602	194065	0	138520	0	0	96427.4	73239.3	38216.1	0	169602	194065	0	138520	0	0	96427.4	73239.3	38216.1
YKAEDEVQR	YK[42.0106]AEDEVQR	K	E	525	533	9	2	2K(42.0106)	sp|P0DMV8|HS71A_HUMAN	P0DMV8	HS71A_HUMAN	HSPA1A	Heat shock 70 kDa protein 1A	HSPA1B, HSPA1L	sp|P0DMV8-2|HS71A_HUMAN, sp|P0DMV9|HS71B_HUMAN, sp|P34931|HS71L_HUMAN	0	2	1	0	0	0	0	1	1	0	0	40587.5	44423.6	0	0	0	0	23622	43051.3	0	0	40587.5	44423.6	0	0	0	0	23622	43051.3	0
NALESYAFNMK	NALESYAFNM[15.9949]K	K	S	540	550	11	2	10M(15.9949)	sp|P0DMV8|HS71A_HUMAN	P0DMV8	HS71A_HUMAN	HSPA1A	Heat shock 70 kDa protein 1A	HSPA1B, HSPA1L	sp|P0DMV8-2|HS71A_HUMAN, sp|P0DMV9|HS71B_HUMAN, sp|P34931|HS71L_HUMAN	2	4	1	2	2	2	2	4	2	1	253267	327044	224110	272329	260296	263407	242974	310948	327743	176100	253267	327044	224110	272329	260296	263407	242974	310948	327743	176100
SAVEDEGLK	SAVEDEGLK	K	G	551	559	9	2		sp|P0DMV8|HS71A_HUMAN	P0DMV8	HS71A_HUMAN	HSPA1A	Heat shock 70 kDa protein 1A	HSPA1B	sp|P0DMV8-2|HS71A_HUMAN, sp|P0DMV9|HS71B_HUMAN	0	3	0	1	1	1	1	1	4	1	110895	527788	548766	10163.7	321309	9335.62	309940	326773	364338	376776	110895	527788	548766	10163.7	321309	9335.62	309940	326773	364338	376776
ELEQVCNPIISGLYQGAGGPGPGGFGAQGPK	ELEQVC[71.0371]NPIISGLYQGAGGPGPGGFGAQGPK	K	G	598	628	31	2,3	6C(71.0371)	sp|P0DMV8|HS71A_HUMAN	P0DMV8	HS71A_HUMAN	HSPA1A	Heat shock 70 kDa protein 1A	HSPA1B	sp|P0DMV8-2|HS71A_HUMAN, sp|P0DMV9|HS71B_HUMAN	2	6	5	2	2	4	4	4	2	2	0	0	0	0	0	0	0	0	0	0	0	0	0	0	0	0	0	0	0	0
GGSGSGPTIEEVD	GGSGSGPTIEEVD	K	-	629	641	13	2		sp|P0DMV8|HS71A_HUMAN	P0DMV8	HS71A_HUMAN	HSPA1A	Heat shock 70 kDa protein 1A	HSPA1B	sp|P0DMV8-2|HS71A_HUMAN, sp|P0DMV9|HS71B_HUMAN	2	3	1	2	2	2	1	3	2	1	106891	203829	210044	122427	98799.1	173018	130983	181327	178093	140240	106891	203829	210044	122427	98799.1	173018	130983	181327	178093	140240
MKEIAEAYLGGK	M[15.9949]KEIAEAYLGGK	K	V	128	139	12	2	1M(15.9949)	sp|P54652|HSP72_HUMAN	P54652	HSP72_HUMAN	HSPA2	Heat shock-related 70 kDa protein 2			0	0	1	0	0	0	0	1	0	1	0	0	42484	0	0	0	0	17550.9	0	21853.8	0	0	42484	0	0	0	0	17550.9	0	21853.8
AGGIETIANEYSDR	AGGIETIANEYSDR	R	C	20	33	14	2		sp|P34932|HSP74_HUMAN	P34932	HSP74_HUMAN	HSPA4	Heat shock 70 kDa protein 4		sp|P34932-2|HSP74_HUMAN	0	1	0	0	0	0	0	0	0	0	0	14705.3	0	0	0	0	0	0	0	0	0	0	0	0	0	0	0	0	0	0
VLATAFDTTLGGR	VLATAFDTTLGGR	K	K	222	234	13	2		sp|P34932|HSP74_HUMAN	P34932	HSP74_HUMAN	HSPA4	Heat shock 70 kDa protein 4			0	1	0	0	0	0	1	1	1	0	0	10368.1	0	0	0	0	8801.92	10901.7	12690.8	0	0	10368.1	0	0	0	0	8801.92	10901.7	12690.8	0
ELSTTLNADEAVTR	ELSTTLNADEAVTR	K	G	361	374	14	2		sp|P34932|HSP74_HUMAN	P34932	HSP74_HUMAN	HSPA4	Heat shock 70 kDa protein 4			0	1	0	0	1	0	0	1	0	0	0	11364.8	0	0	15227.7	0	0	12573.3	0	0	0	11364.8	0	0	15227.7	0	0	12573.3	0	0
EFSITDVVPYPISLR	EFSITDVVPYPISLR	R	W	391	405	15	2		sp|P34932|HSP74_HUMAN	P34932	HSP74_HUMAN	HSPA4	Heat shock 70 kDa protein 4			0	0	0	1	0	0	0	0	0	0	0	0	0	16556.4	0	0	0	0	0	0	0	0	0	0	0	0	0	0	0	0
ITPSYVAFTPEGER	ITPSYVAFTPEGER	R	L	61	74	14	2		sp|P11021|BIP_HUMAN	P11021	BIP_HUMAN	HSPA5	Endoplasmic reticulum chaperone BiP			0	1	0	1	1	0	0	2	1	0	13501.8	18749.5	0	20032	23609.4	0	0	19835.2	24278.8	19828.7	13501.8	18749.5	0	20032	23609.4	0	0	19835.2	24278.8	19828.7
NQLTSNPENTVFDAK	NQLTSNPENTVFDAK	K	R	82	96	15	2		sp|P11021|BIP_HUMAN	P11021	BIP_HUMAN	HSPA5	Endoplasmic reticulum chaperone BiP			0	2	0	0	1	0	0	1	0	0	0	13723.7	0	10925.6	22230.4	9950.91	0	15436.6	0	0	0	13723.7	0	10925.6	22230.4	9950.91	0	15436.6	0	0
TWNDPSVQQDIK	TWNDPSVQQDIK	R	F	102	113	12	2		sp|P11021|BIP_HUMAN	P11021	BIP_HUMAN	HSPA5	Endoplasmic reticulum chaperone BiP			1	1	1	1	2	1	0	0	1	0	13451.3	13822.6	19197.8	14925.5	20211.8	14083.4	0	18940.7	13990.3	0	13451.3	13822.6	19197.8	14925.5	20211.8	14083.4	0	18940.7	13990.3	0
DAGTIAGLNVMR	DAGTIAGLNVM[15.9949]R	K	I	186	197	12	2	11M(15.9949)	sp|P11021|BIP_HUMAN	P11021	BIP_HUMAN	HSPA5	Endoplasmic reticulum chaperone BiP			0	1	0	1	1	1	1	1	2	2	18313.7	19927.7	28186.3	21028.9	18708.9	18582	17529.8	19888.4	27932.2	25257.8	18313.7	19927.7	28186.3	21028.9	18708.9	18582	17529.8	19888.4	27932.2	25257.8
IINEPTAAAIAYGLDKR	IINEPTAAAIAYGLDKR	R	E	198	214	17	2,3		sp|P11021|BIP_HUMAN	P11021	BIP_HUMAN	HSPA5	Endoplasmic reticulum chaperone BiP			0	2	0	0	1	0	0	3	0	0	0	13612.2	0	0	11589.7	0	0	10870.1	0	0	0	7479.53	0	0	10222.5	0	0	15841.1	0	0
IEIESFYEGEDFSETLTR	IEIESFYEGEDFSETLTR	R	A	307	324	18	2		sp|P11021|BIP_HUMAN	P11021	BIP_HUMAN	HSPA5	Endoplasmic reticulum chaperone BiP			2	2	0	4	2	2	0	3	1	0	22499.2	19325.7	0	60982.2	19325.7	33149.8	0	19363.9	16513.6	0	22499.2	19325.7	0	60982.2	19325.7	33149.8	0	19363.9	16513.6	0
VLEDSDLK	VLEDSDLK	K	K	345	352	8	2		sp|P11021|BIP_HUMAN	P11021	BIP_HUMAN	HSPA5	Endoplasmic reticulum chaperone BiP			0	1	0	0	0	0	0	0	0	0	0	8706.42	0	0	0	0	0	0	0	0	0	0	0	0	0	0	0	0	0	0
SDIDEIVLVGGSTR	SDIDEIVLVGGSTR	K	I	354	367	14	2		sp|P11021|BIP_HUMAN	P11021	BIP_HUMAN	HSPA5	Endoplasmic reticulum chaperone BiP			0	1	0	1	1	1	0	1	1	0	0	6581.14	0	12599	14736.5	10109.1	0	8145.39	12793.2	0	0	6581.14	0	12599	14736.5	10109.1	0	8145.39	12793.2	0
SQIFSTASDNQPTVTIK	SQIFSTASDNQPTVTIK	K	V	448	464	17	2		sp|P11021|BIP_HUMAN	P11021	BIP_HUMAN	HSPA5	Endoplasmic reticulum chaperone BiP			0	1	0	1	2	0	0	1	1	0	0	17086.5	0	13584.2	25125.7	0	0	22966.4	16069.2	0	0	17086.5	0	13584.2	25125.7	0	0	22966.4	16069.2	0
VYEGERPLTK	VYEGERPLTK	K	D	465	474	10	2		sp|P11021|BIP_HUMAN	P11021	BIP_HUMAN	HSPA5	Endoplasmic reticulum chaperone BiP			0	1	0	0	1	0	0	0	0	0	0	10129.5	0	0	8710.75	0	0	0	0	0	0	10129.5	0	0	8710.75	0	0	0	0	0
ITITNDQNR	ITITNDQNR	K	L	524	532	9	2		sp|P11021|BIP_HUMAN	P11021	BIP_HUMAN	HSPA5	Endoplasmic reticulum chaperone BiP			1	1	1	0	2	1	0	3	1	1	14308.4	39539.5	51645.5	0	52226.6	8833.22	0	77583.3	11731	21136.9	14308.4	39539.5	51645.5	0	52226.6	8833.22	0	77583.3	11731	21136.9
GPAVGIDLGTTYSCVGVFQHGK	GPAVGIDLGTTYSC[71.0371]VGVFQHGK	K	V	4	25	22	3	14C(71.0371)	sp|P11142|HSP7C_HUMAN	P11142	HSP7C_HUMAN	HSPA8	Heat shock cognate 71 kDa protein		sp|P11142-2|HSP7C_HUMAN	1	2	1	0	0	0	1	1	2	0	0	0	0	0	0	0	0	0	0	0	0	0	0	0	0	0	0	0	0	0
VEIIANDQGNR	VEIIANDQGNR	K	T	26	36	11	2		sp|P11142|HSP7C_HUMAN	P11142	HSP7C_HUMAN	HSPA8	Heat shock cognate 71 kDa protein	HSPA1A, HSPA1B, HSPA1L, HSPA2, HSPA5, HSPA6, HSPA7	sp|P0DMV8-2|HS71A_HUMAN, sp|P0DMV8|HS71A_HUMAN, sp|P0DMV9|HS71B_HUMAN, sp|P11021|BIP_HUMAN, sp|P11142-2|HSP7C_HUMAN, sp|P17066|HSP76_HUMAN, sp|P34931|HS71L_HUMAN, sp|P48741|HSP77_HUMAN, sp|P54652|HSP72_HUMAN	13	9	14	12	12	13	13	11	13	13	3.69577e+06	3.38689e+06	3.71457e+06	3.17909e+06	3.08031e+06	3.16851e+06	4982648	3360531	4612272	3.53824e+06	3.69577e+06	3.38689e+06	3.71457e+06	3.17909e+06	3.08031e+06	3.16851e+06	4982648	3360531	4612272	3.53824e+06
TTPSYVAFTDTER	TTPSYVAFTDTER	R	L	37	49	13	2		sp|P11142|HSP7C_HUMAN	P11142	HSP7C_HUMAN	HSPA8	Heat shock cognate 71 kDa protein	HSPA1A, HSPA1B, HSPA1L, HSPA2, HSPA6, HSPA7	sp|P0DMV8-2|HS71A_HUMAN, sp|P0DMV8|HS71A_HUMAN, sp|P0DMV9|HS71B_HUMAN, sp|P11142-2|HSP7C_HUMAN, sp|P17066|HSP76_HUMAN, sp|P34931|HS71L_HUMAN, sp|P48741|HSP77_HUMAN, sp|P54652|HSP72_HUMAN	12	14	12	13	15	12	13	16	17	13	1.89612e+06	2.40191e+06	1.92025e+06	1972200	2.82045e+06	1.80958e+06	2.23497e+06	2.61883e+06	2.74762e+06	2.08789e+06	1.89612e+06	2.40191e+06	1.92025e+06	1972200	2.82045e+06	1.80958e+06	2.23497e+06	2.61883e+06	2.74762e+06	2.08789e+06
LIGDAAK	LIGDAAK	R	N	50	56	7	2		sp|P11142|HSP7C_HUMAN	P11142	HSP7C_HUMAN	HSPA8	Heat shock cognate 71 kDa protein	HSPA1A, HSPA1B, HSPA1L, HSPA2, HSPA5	sp|P0DMV8-2|HS71A_HUMAN, sp|P0DMV8|HS71A_HUMAN, sp|P0DMV9|HS71B_HUMAN, sp|P11021|BIP_HUMAN, sp|P11142-2|HSP7C_HUMAN, sp|P34931|HS71L_HUMAN, sp|P54652|HSP72_HUMAN	0	0	0	0	1	0	0	1	1	0	0	0	0	0	5897.4	0	0	30878.5	51841.5	0	0	0	0	0	5897.4	0	0	30878.5	51841.5	0
NQVAMNPTNTVFDAK	NQVAM[15.9949]NPTNTVFDAK	K	R	57	71	15	2	5M(15.9949)	sp|P11142|HSP7C_HUMAN	P11142	HSP7C_HUMAN	HSPA8	Heat shock cognate 71 kDa protein		sp|P11142-2|HSP7C_HUMAN	9	10	7	7	5	8	6	11	9	10	498391	703325	455759	464714	731834	485779	515464	655328	574215	524572	498391	703325	455759	464714	731834	485779	515464	655328	574215	524572
NQVAMNPTNTVFDAKR	NQVAM[15.9949]NPTNTVFDAKR	K	L	57	72	16	2,3	5M(15.9949)	sp|P11142|HSP7C_HUMAN	P11142	HSP7C_HUMAN	HSPA8	Heat shock cognate 71 kDa protein		sp|P11142-2|HSP7C_HUMAN	6	5	3	4	5	9	1	7	7	3	361177	325781	301009	393542	337353	397478	202177	540401	396756	341107	310792	304912	301009	336685	384280	350799	202177	526855	396756	338798
RFDDAVVQSDMK	RFDDAVVQSDM[15.9949]K	R	H	77	88	12	2,3	11M(15.9949)	sp|P11142|HSP7C_HUMAN	P11142	HSP7C_HUMAN	HSPA8	Heat shock cognate 71 kDa protein		sp|P11142-2|HSP7C_HUMAN	10	18	7	7	13	14	7	12	16	7	565022	884031	556647	324890	648948	579368	557417	491309	691866	562103	356887	568417	370576	213140	416872	364721	362275	309452	456151	365018
RFDDAVVQSDMK	RFDDAVVQSDM[15.9949]K[42.0106]	R	H	77	88	12	2	11M(15.9949), 12K(42.0106)	sp|P11142|HSP7C_HUMAN	P11142	HSP7C_HUMAN	HSPA8	Heat shock cognate 71 kDa protein		sp|P11142-2|HSP7C_HUMAN	0	1	0	0	1	0	0	0	0	0	0	9934.55	0	0	9923.14	0	0	0	10104.3	0	0	9934.55	0	0	9923.14	0	0	0	10104.3	0
FDDAVVQSDMK	FDDAVVQSDM[15.9949]K	R	H	78	88	11	2	10M(15.9949)	sp|P11142|HSP7C_HUMAN	P11142	HSP7C_HUMAN	HSPA8	Heat shock cognate 71 kDa protein		sp|P11142-2|HSP7C_HUMAN	1	1	2	1	1	1	2	2	1	1	21402.8	56552.6	40176.7	18184.9	25692	36272.3	37311.7	23817	41425.3	31332.8	21402.8	56552.6	40176.7	18184.9	25692	36272.3	37311.7	23817	41425.3	31332.8
HWPFMVVNDAGRPK	HWPFM[15.9949]VVNDAGRPK	K	V	89	102	14	3	5M(15.9949)	sp|P11142|HSP7C_HUMAN	P11142	HSP7C_HUMAN	HSPA8	Heat shock cognate 71 kDa protein		sp|P11142-2|HSP7C_HUMAN	2	6	3	2	3	4	2	2	3	2	178204	239088	264827	135593	289126	203512	204682	214170	198909	239088	178204	239088	264827	135593	289126	203512	204682	214170	198909	239088
VQVEYKGETK	VQVEYKGETK	K	S	103	112	10	2,3		sp|P11142|HSP7C_HUMAN	P11142	HSP7C_HUMAN	HSPA8	Heat shock cognate 71 kDa protein	HSPA2	sp|P11142-2|HSP7C_HUMAN, sp|P54652|HSP72_HUMAN	1	6	3	2	6	2	0	6	5	2	20092.4	409127	163692	39528.3	474768	103960	0	565632	298360	319078	21785.6	443603	57791	42859.2	514776	112721	0	613296	323502	345965
VQVEYKGETK	VQVEYKGETK[42.0106]	K	S	103	112	10	2	10K(42.0106)	sp|P11142|HSP7C_HUMAN	P11142	HSP7C_HUMAN	HSPA8	Heat shock cognate 71 kDa protein	HSPA2	sp|P11142-2|HSP7C_HUMAN, sp|P54652|HSP72_HUMAN	0	0	0	0	0	0	0	1	0	0	0	0	0	0	0	0	0	24376.4	0	0	0	0	0	0	0	0	0	0	0	0
VQVEYKGETK	VQVEYK[42.0106]GETK	K	S	103	112	10	2	6K(42.0106)	sp|P11142|HSP7C_HUMAN	P11142	HSP7C_HUMAN	HSPA8	Heat shock cognate 71 kDa protein	HSPA2	sp|P11142-2|HSP7C_HUMAN, sp|P54652|HSP72_HUMAN	0	0	0	0	1	0	0	0	0	0	0	0	0	32163.6	20899.7	33261.9	0	0	52631.1	22347.3	0	0	0	32163.6	20899.7	33261.9	0	0	52631.1	22347.3
SFYPEEVSSMVLTK	SFYPEEVSSM[15.9949]VLTK	K	M	113	126	14	2	10M(15.9949)	sp|P11142|HSP7C_HUMAN	P11142	HSP7C_HUMAN	HSPA8	Heat shock cognate 71 kDa protein		sp|P11142-2|HSP7C_HUMAN	9	9	5	9	5	7	3	8	7	3	230856	232144	124465	245925	242900	232426	110759	349506	349812	153165	230856	232144	124465	245925	242900	232426	110759	349506	349812	153165
MKEIAEAYLGK	M[15.9949]KEIAEAYLGK	K	T	127	137	11	2,3	1M(15.9949)	sp|P11142|HSP7C_HUMAN	P11142	HSP7C_HUMAN	HSPA8	Heat shock cognate 71 kDa protein		sp|P11142-2|HSP7C_HUMAN	5	7	6	6	4	5	4	5	5	4	525280	490300	600076	627310	546493	566930	569651	781636	757448	626378	455592	427708	527847	516499	472876	507565	540580	703602	723001	551713
MKEIAEAYLGK	M[15.9949]KEIAEAYLGK[42.0106]	K	T	127	137	11	2	11K(42.0106), 1M(15.9949)	sp|P11142|HSP7C_HUMAN	P11142	HSP7C_HUMAN	HSPA8	Heat shock cognate 71 kDa protein		sp|P11142-2|HSP7C_HUMAN	0	0	0	0	0	0	0	1	0	0	0	0	0	8288.75	0	0	0	16271.8	0	0	0	0	0	8288.75	0	0	0	16271.8	0	0
MKEIAEAYLGK	M[15.9949]K[42.0106]EIAEAYLGK	K	T	127	137	11	2	1M(15.9949), 2K(42.0106)	sp|P11142|HSP7C_HUMAN	P11142	HSP7C_HUMAN	HSPA8	Heat shock cognate 71 kDa protein		sp|P11142-2|HSP7C_HUMAN	0	1	0	1	1	2	0	2	1	0	0	22672.2	0	21051.5	27528.7	14476.3	0	29070.4	26645	0	0	22672.2	0	21051.5	27528.7	14476.3	0	29070.4	26645	0
EIAEAYLGK	EIAEAYLGK	K	T	129	137	9	2		sp|P11142|HSP7C_HUMAN	P11142	HSP7C_HUMAN	HSPA8	Heat shock cognate 71 kDa protein		sp|P11142-2|HSP7C_HUMAN	2	3	1	2	2	2	0	2	3	1	136854	99843.8	99664.3	51252.5	52618	65049	0	109879	122737	86447.9	136854	99843.8	99664.3	51252.5	52618	65049	0	109879	122737	86447.9
TVTNAVVTVPAYFNDSQR	TVTNAVVTVPAYFNDSQR	K	Q	138	155	18	2,3		sp|P11142|HSP7C_HUMAN	P11142	HSP7C_HUMAN	HSPA8	Heat shock cognate 71 kDa protein		sp|P11142-2|HSP7C_HUMAN	12	17	11	18	14	17	14	18	14	12	1.04174e+06	999087	926714	867004	1.00133e+06	820887	877130	1.1972e+06	1.09178e+06	777850	837158	867360	661740	764847	853234	705491	687482	1143392	984082	732211
DAGTIAGLNVLR	DAGTIAGLNVLR	K	I	160	171	12	2		sp|P11142|HSP7C_HUMAN	P11142	HSP7C_HUMAN	HSPA8	Heat shock cognate 71 kDa protein		sp|P11142-2|HSP7C_HUMAN	7	9	11	9	7	8	7	9	9	7	1.0217e+06	861940	876355	1.03726e+06	706192	785135	1.0061e+06	921673	1.00603e+06	927046	1.0217e+06	861940	876355	1.03726e+06	706192	785135	1.0061e+06	921673	1.00603e+06	927046
IINEPTAAAIAYGLDK	IINEPTAAAIAYGLDK	R	K	172	187	16	2,3		sp|P11142|HSP7C_HUMAN	P11142	HSP7C_HUMAN	HSPA8	Heat shock cognate 71 kDa protein	HSPA1L, HSPA2, HSPA5	sp|P11021|BIP_HUMAN, sp|P11142-2|HSP7C_HUMAN, sp|P34931|HS71L_HUMAN, sp|P54652|HSP72_HUMAN	10	11	7	9	8	9	6	11	10	7	343311	332873	285285	327586	306693	295109	293155	343843	379772	345180	323652	370793	285285	309180	297273	269782	247288	341013	351478	290084
IINEPTAAAIAYGLDKK	IINEPTAAAIAYGLDKK	R	V	172	188	17	2,3		sp|P11142|HSP7C_HUMAN	P11142	HSP7C_HUMAN	HSPA8	Heat shock cognate 71 kDa protein	HSPA2	sp|P11142-2|HSP7C_HUMAN, sp|P54652|HSP72_HUMAN	9	8	8	8	6	10	5	9	8	6	621587	526752	445853	627762	557081	517912	515521	738477	643712	568469	442830	370556	319798	425082	403953	372880	365500	528196	472168	407965
STAGDTHLGGEDFDNR	STAGDTHLGGEDFDNR	K	M	221	236	16	2,3		sp|P11142|HSP7C_HUMAN	P11142	HSP7C_HUMAN	HSPA8	Heat shock cognate 71 kDa protein	HSPA2	sp|P11142-2|HSP7C_HUMAN, sp|P54652|HSP72_HUMAN	13	15	14	14	17	13	9	15	13	12	1.57009e+06	2.65682e+06	2.15567e+06	1948458	2528051	2.30482e+06	1.6761e+06	2.71004e+06	2.5664e+06	2.38493e+06	1.11456e+06	1.87413e+06	1.55597e+06	1.34338e+06	1.80584e+06	1.60075e+06	1.19138e+06	1.92786e+06	1.79139e+06	1.71035e+06
MVNHFIAEFK	M[15.9949]VNHFIAEFK	R	R	237	246	10	2,3	1M(15.9949)	sp|P11142|HSP7C_HUMAN	P11142	HSP7C_HUMAN	HSPA8	Heat shock cognate 71 kDa protein		sp|P11142-2|HSP7C_HUMAN	6	9	10	6	5	14	6	8	11	7	515870	535162	769888	538000	545706	743119	717201	787418	751007	851282	328681	546567	682624	461469	602926	674062	669373	862087	695491	816750
MVNHFIAEFKR	M[15.9949]VNHFIAEFKR	R	K	237	247	11	3,4	1M(15.9949)	sp|P11142|HSP7C_HUMAN	P11142	HSP7C_HUMAN	HSPA8	Heat shock cognate 71 kDa protein		sp|P11142-2|HSP7C_HUMAN	2	2	3	2	2	2	2	3	2	2	344318	263340	368768	302696	358595	390480	399639	562168	381058	418234	344318	263340	368768	302696	358595	390480	399639	562168	381058	418234
TLSSSTQASIEIDSLYEGIDFYTSITR	TLSSSTQASIEIDSLYEGIDFYTSITR	R	A	273	299	27	2,3		sp|P11142|HSP7C_HUMAN	P11142	HSP7C_HUMAN	HSPA8	Heat shock cognate 71 kDa protein		sp|P11142-2|HSP7C_HUMAN	2	2	0	0	1	0	0	3	0	0	8002.15	13222.1	0	0	0	0	0	15878.7	0	0	9138.27	6539.58	0	0	0	0	0	8435.41	0	0
ARFEELNADLFR	ARFEELNADLFR	R	G	300	311	12	2,3		sp|P11142|HSP7C_HUMAN	P11142	HSP7C_HUMAN	HSPA8	Heat shock cognate 71 kDa protein	HSPA2	sp|P11142-2|HSP7C_HUMAN, sp|P54652|HSP72_HUMAN	13	12	7	13	9	13	11	14	16	11	1.35349e+06	1.22339e+06	1.34529e+06	1.24894e+06	1.23172e+06	1190226	1.24209e+06	1.72059e+06	1.32814e+06	1.25066e+06	889397	820081	887716	872474	832313	802258	829118	1.22234e+06	879316	855585
FEELNADLFR	FEELNADLFR	R	G	302	311	10	2		sp|P11142|HSP7C_HUMAN	P11142	HSP7C_HUMAN	HSPA8	Heat shock cognate 71 kDa protein	HSPA2	sp|P11142-2|HSP7C_HUMAN, sp|P54652|HSP72_HUMAN	2	3	2	3	3	2	3	2	3	2	157538	175612	209946	192653	136137	163214	177542	160476	189720	190042	157538	175612	209946	192653	136137	163214	177542	160476	189720	190042
GTLDPVEK	GTLDPVEK	R	A	312	319	8	2		sp|P11142|HSP7C_HUMAN	P11142	HSP7C_HUMAN	HSPA8	Heat shock cognate 71 kDa protein		sp|P11142-2|HSP7C_HUMAN	4	4	3	3	2	3	1	3	1	1	1000705	955620	830752	866251	898271	951490	1.13844e+06	1.0237e+06	1.0868e+06	954081	1000705	955620	830752	866251	898271	951490	1.13844e+06	1.0237e+06	1.0868e+06	954081
DAKLDKSQIHDIVLVGGSTR	DAKLDKSQIHDIVLVGGSTR	R	I	323	342	20	3		sp|P11142|HSP7C_HUMAN	P11142	HSP7C_HUMAN	HSPA8	Heat shock cognate 71 kDa protein		sp|P11142-2|HSP7C_HUMAN	0	0	0	0	0	0	0	1	0	0	0	0	0	0	0	0	0	6318.13	0	0	0	0	0	0	0	0	0	0	0	0
LDKSQIHDIVLVGGSTR	LDKSQIHDIVLVGGSTR	K	I	326	342	17	2,3,4		sp|P11142|HSP7C_HUMAN	P11142	HSP7C_HUMAN	HSPA8	Heat shock cognate 71 kDa protein		sp|P11142-2|HSP7C_HUMAN	11	8	5	11	7	14	8	10	10	7	554451	410183	418052	635273	571048	545032	508658	794218	623998	544951	316543	221190	252960	364089	321826	316417	281034	450614	354380	297224
LDKSQIHDIVLVGGSTR	LDK[42.0106]SQIHDIVLVGGSTR	K	I	326	342	17	2,3	3K(42.0106)	sp|P11142|HSP7C_HUMAN	P11142	HSP7C_HUMAN	HSPA8	Heat shock cognate 71 kDa protein		sp|P11142-2|HSP7C_HUMAN	1	1	0	2	1	1	0	2	1	0	15300.6	10173.9	0	19604.9	13352.2	17676.1	0	41994.5	21742.9	0	15378.6	10225.8	0	19704.9	13420.3	17766.3	0	20728.6	21853.8	0
SQIHDIVLVGGSTR	SQIHDIVLVGGSTR	K	I	329	342	14	2,3		sp|P11142|HSP7C_HUMAN	P11142	HSP7C_HUMAN	HSPA8	Heat shock cognate 71 kDa protein		sp|P11142-2|HSP7C_HUMAN	13	8	12	10	12	8	11	9	11	8	743392	742908	889258	738867	828498	596074	783058	756768	816963	765102	629947	571913	733860	562776	578473	444482	629640	592726	637934	566066
LLQDFFNGK	LLQDFFNGK	K	E	349	357	9	2		sp|P11142|HSP7C_HUMAN	P11142	HSP7C_HUMAN	HSPA8	Heat shock cognate 71 kDa protein	HSPA2, HSPA6	sp|P11142-2|HSP7C_HUMAN, sp|P17066|HSP76_HUMAN, sp|P54652|HSP72_HUMAN	2	3	2	2	2	2	2	2	2	2	228454	234399	289645	209379	217978	227712	307110	264929	281193	269596	228454	234399	289645	209379	217978	227712	307110	264929	281193	269596
LLQDFFNGKELNK	LLQDFFNGKELNK	K	S	349	361	13	2,3		sp|P11142|HSP7C_HUMAN	P11142	HSP7C_HUMAN	HSPA8	Heat shock cognate 71 kDa protein	HSPA2, HSPA6	sp|P11142-2|HSP7C_HUMAN, sp|P17066|HSP76_HUMAN, sp|P54652|HSP72_HUMAN	3	2	2	2	3	1	3	2	2	1	94241.3	36819.2	23783.9	120523	87136.3	75282.8	69432.1	181779	110518	59540.6	49759.9	19410.9	25498.2	62817.9	45567	39909.2	36641.7	95362.2	58718.8	31650
SINPDEAVAYGAAVQAAILSGDK	SINPDEAVAYGAAVQAAILSGDK	K	S	362	384	23	2,3		sp|P11142|HSP7C_HUMAN	P11142	HSP7C_HUMAN	HSPA8	Heat shock cognate 71 kDa protein		sp|P11142-2|HSP7C_HUMAN	4	5	4	2	4	5	2	4	6	2	131860	85437.2	47615.9	156005	62234	73986.3	39563	65053.7	112962	50919.1	106724	73715	37310	141083	57758.3	63258.6	39563	51721.6	94658.3	50919.1
NTTIPTK	NTTIPTK	R	Q	417	423	7	2		sp|P11142|HSP7C_HUMAN	P11142	HSP7C_HUMAN	HSPA8	Heat shock cognate 71 kDa protein	HSPA2, HSPA9	sp|P11142-2|HSP7C_HUMAN, sp|P38646|GRP75_HUMAN, sp|P54652|HSP72_HUMAN	3	3	2	0	2	0	1	3	2	3	25027.6	257041	66506.3	0	379135	0	56323.4	7469.78	214471	271235	25027.6	257041	66506.3	0	379135	0	56323.4	7469.78	214471	271235
QTQTFTTYSDNQPGVLIQVYEGER	QTQTFTTYSDNQPGVLIQVYEGER	K	A	424	447	24	2,3		sp|P11142|HSP7C_HUMAN	P11142	HSP7C_HUMAN	HSPA8	Heat shock cognate 71 kDa protein		sp|P11142-2|HSP7C_HUMAN	13	13	6	15	11	14	8	7	15	8	833551	650259	415575	992997	632623	669958	577562	702491	824816	755276	431687	337133	215466	514988	327987	347365	296945	364246	427184	391684
DNNLLGK	DNNLLGK	K	F	452	458	7	2		sp|P11142|HSP7C_HUMAN	P11142	HSP7C_HUMAN	HSPA8	Heat shock cognate 71 kDa protein	HSPA2	sp|P11142-2|HSP7C_HUMAN, sp|P54652|HSP72_HUMAN	0	3	0	0	2	1	0	0	1	0	36766.2	657665	526367	0	344845	214447	0	332597	5360.82	484405	36766.2	657665	526367	0	344845	214447	0	332597	5360.82	484405
FELTGIPPAPR	FELTGIPPAPR	K	G	459	469	11	2		sp|P11142|HSP7C_HUMAN	P11142	HSP7C_HUMAN	HSPA8	Heat shock cognate 71 kDa protein			0	1	1	1	0	0	0	0	2	1	0	72194.7	45257	13682.4	0	18488.1	0	0	62577	68533.2	0	72194.7	45257	13682.4	0	18488.1	0	0	62577	68533.2
ITITNDK	ITITNDK	K	G	501	507	7	2		sp|P11142|HSP7C_HUMAN	P11142	HSP7C_HUMAN	HSPA8	Heat shock cognate 71 kDa protein	HSPA1A, HSPA1B, HSPA1L, HSPA2, HSPA6, KIF5B	sp|P0DMV8-2|HS71A_HUMAN, sp|P0DMV8|HS71A_HUMAN, sp|P0DMV9|HS71B_HUMAN, sp|P17066|HSP76_HUMAN, sp|P33176|KINH_HUMAN, sp|P34931|HS71L_HUMAN, sp|P54652|HSP72_HUMAN	0	0	0	1	0	0	1	0	4	0	0	717646	0	2997.77	594653	0	221750	482051	421531	476896	0	717646	0	2997.77	594653	0	221750	482051	421531	476896
ITITNDKGR	ITITNDKGR	K	L	501	509	9	2,3		sp|P11142|HSP7C_HUMAN	P11142	HSP7C_HUMAN	HSPA8	Heat shock cognate 71 kDa protein	HSPA1A, HSPA1B, HSPA1L, HSPA2, HSPA6	sp|P0DMV8-2|HS71A_HUMAN, sp|P0DMV8|HS71A_HUMAN, sp|P0DMV9|HS71B_HUMAN, sp|P17066|HSP76_HUMAN, sp|P34931|HS71L_HUMAN, sp|P54652|HSP72_HUMAN	0	0	2	0	1	1	0	2	0	0	0	895249	959115	0	817021	0	0	1.67618e+06	136193	435030	0	515670	959115	0	469341	0	0	957876	136193	435030
ITITNDKGR	ITITNDK[42.0106]GR	K	L	501	509	9	2	7K(42.0106)	sp|P11142|HSP7C_HUMAN	P11142	HSP7C_HUMAN	HSPA8	Heat shock cognate 71 kDa protein	HSPA1A, HSPA1B, HSPA1L, HSPA2, HSPA6	sp|P0DMV8-2|HS71A_HUMAN, sp|P0DMV8|HS71A_HUMAN, sp|P0DMV9|HS71B_HUMAN, sp|P17066|HSP76_HUMAN, sp|P34931|HS71L_HUMAN, sp|P54652|HSP72_HUMAN	0	0	0	0	0	0	0	1	0	0	0	47448.8	0	46849.6	57553.4	52211.7	0	91468	93506.9	61278.7	0	47448.8	0	46849.6	57553.4	52211.7	0	91468	93506.9	61278.7
LSKEDIER	LSKEDIER	R	M	510	517	8	2		sp|P11142|HSP7C_HUMAN	P11142	HSP7C_HUMAN	HSPA8	Heat shock cognate 71 kDa protein			0	2	0	0	1	1	2	2	0	0	0	10394.2	0	0	7938.77	47819.6	53631.4	762748	0	0	0	10394.2	0	0	7938.77	47819.6	53631.4	762748	0	0
NSLESYAFNMK	NSLESYAFNM[15.9949]K	K	A	540	550	11	2	10M(15.9949)	sp|P11142|HSP7C_HUMAN	P11142	HSP7C_HUMAN	HSPA8	Heat shock cognate 71 kDa protein			4	3	3	3	3	4	3	4	4	2	454903	500935	391036	477868	472603	457005	355498	564586	516129	439258	454903	500935	391036	477868	472603	457005	355498	564586	516129	439258
NQTAEKEEFEHQQKELEK	NQTAEKEEFEHQQKELEK	K	V	584	601	18	4		sp|P11142|HSP7C_HUMAN	P11142	HSP7C_HUMAN	HSPA8	Heat shock cognate 71 kDa protein			1	0	0	1	1	0	0	0	0	0	15368.3	40297.3	0	15563.2	19859.1	22823.7	0	0	0	0	15368.3	40297.3	0	15563.2	19859.1	22823.7	0	0	0	0
EEFEHQQKELEK	EEFEHQQKELEK	K	V	590	601	12	3		sp|P11142|HSP7C_HUMAN	P11142	HSP7C_HUMAN	HSPA8	Heat shock cognate 71 kDa protein			0	1	0	0	0	0	0	0	0	0	0	8715.65	0	0	0	0	0	0	0	0	0	0	0	0	0	0	0	0	0	0
LYQSAGGMPGGMPGGFPGGGAPPSGGASSGPTIEEVD	LYQSAGGM[15.9949]PGGM[15.9949]PGGFPGGGAPPSGGASSGPTIEEVD	K	-	610	646	37	2,3	12M(15.9949), 8M(15.9949)	sp|P11142|HSP7C_HUMAN	P11142	HSP7C_HUMAN	HSPA8	Heat shock cognate 71 kDa protein			15	8	4	12	4	8	2	9	7	3	174570	146149	52195	306811	116793	76277.5	34790.2	228433	110447	66972.1	145762	115955	52195	260565	116793	70255.9	34790.2	190505	97380.1	66972.1
VLENAEGAR	VLENAEGAR	K	T	77	85	9	2		sp|P38646|GRP75_HUMAN	P38646	GRP75_HUMAN	HSPA9	Stress-70 protein, mitochondrial			0	4	0	0	2	0	0	4	0	0	0	15659.7	0	0	10627.2	0	0	14243.5	0	0	0	15659.7	0	0	10627.2	0	0	14243.5	0	0
TTPSVVAFTADGER	TTPSVVAFTADGER	R	L	86	99	14	2		sp|P38646|GRP75_HUMAN	P38646	GRP75_HUMAN	HSPA9	Stress-70 protein, mitochondrial			1	2	2	2	3	1	2	2	3	1	59534.5	84782.4	91828.7	91155.1	113128	68650.1	101501	117921	136761	88567	59534.5	84782.4	91828.7	91155.1	113128	68650.1	101501	117921	136761	88567
QAVTNPNNTFYATK	QAVTNPNNTFYATK	R	R	108	121	14	2		sp|P38646|GRP75_HUMAN	P38646	GRP75_HUMAN	HSPA9	Stress-70 protein, mitochondrial			0	2	0	1	1	2	2	1	1	1	0	26108.8	0	22759.6	30015.4	20137.9	31070.9	30277.6	27889.9	22746.8	0	26108.8	0	22759.6	30015.4	20137.9	31070.9	30277.6	27889.9	22746.8
RYDDPEVQKDIK	RYDDPEVQKDIK	R	N	127	138	12	3		sp|P38646|GRP75_HUMAN	P38646	GRP75_HUMAN	HSPA9	Stress-70 protein, mitochondrial			2	1	0	2	1	1	0	1	1	0	17288.5	18340.6	0	17872.2	16965.6	22951.6	0	37626.6	27286.7	9001.81	17288.5	18340.6	0	17872.2	16965.6	22951.6	0	37626.6	27286.7	9001.81
MKETAENYLGHTAK	M[15.9949]KETAENYLGHTAK	K	N	174	187	14	3	1M(15.9949)	sp|P38646|GRP75_HUMAN	P38646	GRP75_HUMAN	HSPA9	Stress-70 protein, mitochondrial			0	1	0	1	1	0	0	1	1	0	0	18983.8	0	6373.08	14022.1	12186.1	0	20124.7	12308.7	0	0	18983.8	0	6373.08	14022.1	12186.1	0	20124.7	12308.7	0
DAGQISGLNVLR	DAGQISGLNVLR	K	V	207	218	12	2		sp|P38646|GRP75_HUMAN	P38646	GRP75_HUMAN	HSPA9	Stress-70 protein, mitochondrial			1	1	1	1	1	2	1	2	2	1	48028.2	53109.3	53513.9	53830.6	46933.7	52182.9	37193.7	77290.2	99635.4	53109.3	48028.2	53109.3	53513.9	53830.6	46933.7	52182.9	37193.7	77290.2	99635.4	53109.3
VINEPTAAALAYGLDK	VINEPTAAALAYGLDK	R	S	219	234	16	2		sp|P38646|GRP75_HUMAN	P38646	GRP75_HUMAN	HSPA9	Stress-70 protein, mitochondrial			3	2	1	2	3	1	1	1	1	1	18922	30933	20542.2	19941.1	21946.9	13624	19080.1	17856.2	22570.2	17269.4	18922	30933	20542.2	19941.1	21946.9	13624	19080.1	17856.2	22570.2	17269.4
STNGDTFLGGEDFDQALLR	STNGDTFLGGEDFDQALLR	K	H	266	284	19	2		sp|P38646|GRP75_HUMAN	P38646	GRP75_HUMAN	HSPA9	Stress-70 protein, mitochondrial			1	2	1	1	1	2	0	1	1	1	18008.8	13603.2	13211.8	28905.6	13386.8	15785.5	0	17581.3	15919.5	14214.3	18008.8	13603.2	13211.8	28905.6	13386.8	15785.5	0	17581.3	15919.5	14214.3
ETGVDLTK	ETGVDLTK	R	D	293	300	8	2		sp|P38646|GRP75_HUMAN	P38646	GRP75_HUMAN	HSPA9	Stress-70 protein, mitochondrial			0	1	1	0	0	0	0	1	1	0	0	26621.4	40677.2	0	0	13327.9	0	20902.1	16210.9	15335.4	0	26621.4	40677.2	0	0	13327.9	0	20902.1	16210.9	15335.4
AQFEGIVTDLIR	AQFEGIVTDLIR	R	R	349	360	12	2		sp|P38646|GRP75_HUMAN	P38646	GRP75_HUMAN	HSPA9	Stress-70 protein, mitochondrial			1	3	1	1	2	1	2	1	2	1	41957.8	45492	57884.3	45581.9	44721.9	41649.7	55477	52602.9	80060.8	56704.9	41957.8	45492	57884.3	45581.9	44721.9	41649.7	55477	52602.9	80060.8	56704.9
SDIGEVILVGGMTR	SDIGEVILVGGM[15.9949]TR	K	M	378	391	14	2	12M(15.9949)	sp|P38646|GRP75_HUMAN	P38646	GRP75_HUMAN	HSPA9	Stress-70 protein, mitochondrial			1	1	0	1	3	1	0	1	2	0	6425.7	10697	0	0	18425.8	4535.81	0	8488.53	11080.4	0	6425.7	10697	0	0	18425.8	4535.81	0	8488.53	11080.4	0
VQQTVQDLFGR	VQQTVQDLFGR	K	A	395	405	11	2		sp|P38646|GRP75_HUMAN	P38646	GRP75_HUMAN	HSPA9	Stress-70 protein, mitochondrial			1	2	2	2	3	2	1	2	2	2	83208.2	87200.5	104342	91765.3	88630.3	82644.2	80172.3	105979	107891	91992	83208.2	87200.5	104342	91765.3	88630.3	82644.2	80172.3	105979	107891	91992
SQVFSTAADGQTQVEIK	SQVFSTAADGQTQVEIK	K	V	469	485	17	2		sp|P38646|GRP75_HUMAN	P38646	GRP75_HUMAN	HSPA9	Stress-70 protein, mitochondrial			2	3	1	2	1	4	1	2	1	2	34887.6	46896	52144	35661.3	55030.3	37561.9	43896.3	64986.9	39185	43362.2	34887.6	46896	52144	35661.3	55030.3	37561.9	43896.3	64986.9	39185	43362.2
EQQIVIQSSGGLSK	EQQIVIQSSGGLSK	R	D	542	555	14	2		sp|P38646|GRP75_HUMAN	P38646	GRP75_HUMAN	HSPA9	Stress-70 protein, mitochondrial			0	1	0	0	0	0	0	0	0	0	0	9335.4	0	0	0	0	0	0	0	0	0	0	0	0	0	0	0	0	0	0
QAASSLQQASLK	QAASSLQQASLK	R	L	635	646	12	2		sp|P38646|GRP75_HUMAN	P38646	GRP75_HUMAN	HSPA9	Stress-70 protein, mitochondrial			1	2	1	1	3	1	1	2	1	1	46660.4	59628.5	66371.2	48413.1	52786.9	59096.1	69943.8	77961.7	78140.4	63695.8	46660.4	59628.5	66371.2	48413.1	52786.9	59096.1	69943.8	77961.7	78140.4	63695.8
VSLDVNHFAPDELTVK	VSLDVNHFAPDELTVK	R	T	97	112	16	3		sp|P04792|HSPB1_HUMAN	P04792	HSPB1_HUMAN	HSPB1	Heat shock protein beta-1			1	0	0	0	0	0	0	0	0	0	8750.05	0	0	0	0	0	0	0	0	0	0	0	0	0	0	0	0	0	0	0
TVIIEQSWGSPK	TVIIEQSWGSPK	R	V	61	72	12	2		sp|P10809|CH60_HUMAN	P10809	CH60_HUMAN	HSPD1	60 kDa heat shock protein, mitochondrial		sp|P10809-2|CH60_HUMAN	1	1	1	1	1	1	2	1	1	1	17358.2	21392.8	23586.8	20342.8	23711.3	14778.2	36842.6	26435.1	14889.9	21072.6	17358.2	21392.8	23586.8	20342.8	23711.3	14778.2	36842.6	26435.1	14889.9	21072.6
LVQDVANNTNEEAGDGTTTATVLAR	LVQDVANNTNEEAGDGTTTATVLAR	K	S	97	121	25	2,3		sp|P10809|CH60_HUMAN	P10809	CH60_HUMAN	HSPD1	60 kDa heat shock protein, mitochondrial		sp|P10809-2|CH60_HUMAN	2	5	3	3	4	3	3	4	3	2	58964.2	91778.2	73631.6	70153.2	76891	64413.1	116782	90905.1	74439.9	66272.8	49727.1	77288.9	73631.6	59452.6	69464.1	49766.4	83567.5	76971.3	58931.4	66272.8
GANPVEIRR	GANPVEIRR	K	G	134	142	9	2		sp|P10809|CH60_HUMAN	P10809	CH60_HUMAN	HSPD1	60 kDa heat shock protein, mitochondrial		sp|P10809-2|CH60_HUMAN	0	1	0	0	1	0	1	1	0	1	0	18554.7	14920.1	0	13368.3	0	16987.2	26307.9	13074.1	14248.7	0	18554.7	14920.1	0	13368.3	0	16987.2	26307.9	13074.1	14248.7
TLNDELEIIEGMK	TLNDELEIIEGM[15.9949]K	K	F	206	218	13	2	12M(15.9949)	sp|P10809|CH60_HUMAN	P10809	CH60_HUMAN	HSPD1	60 kDa heat shock protein, mitochondrial			0	1	0	0	0	0	0	0	0	0	0	5532.46	0	14712	0	0	0	0	0	0	0	5532.46	0	14712	0	0	0	0	0	0
GYISPYFINTSK	GYISPYFINTSK	R	G	222	233	12	2		sp|P10809|CH60_HUMAN	P10809	CH60_HUMAN	HSPD1	60 kDa heat shock protein, mitochondrial			1	0	0	1	0	0	0	1	1	0	12496.6	0	0	17557	0	0	0	14020.2	12504.5	0	12496.6	0	0	17557	0	0	0	14020.2	12504.5	0
KPLVIIAEDVDGEALSTLVLNR	KPLVIIAEDVDGEALSTLVLNR	R	L	269	290	22	3		sp|P10809|CH60_HUMAN	P10809	CH60_HUMAN	HSPD1	60 kDa heat shock protein, mitochondrial			1	1	0	1	0	0	0	0	0	0	8834.85	9430.46	0	13781.6	0	0	0	0	0	0	8834.85	9430.46	0	13781.6	0	0	0	0	0	0
VGLQVVAVK	VGLQVVAVK	K	A	293	301	9	2		sp|P10809|CH60_HUMAN	P10809	CH60_HUMAN	HSPD1	60 kDa heat shock protein, mitochondrial			1	1	1	1	1	1	1	1	1	1	47476.1	48352.7	49539.9	38562.2	25073.6	39803.7	52703.9	36570.1	41914.4	43914.1	47476.1	48352.7	49539.9	38562.2	25073.6	39803.7	52703.9	36570.1	41914.4	43914.1
VGEVIVTK	VGEVIVTK	K	D	345	352	8	2		sp|P10809|CH60_HUMAN	P10809	CH60_HUMAN	HSPD1	60 kDa heat shock protein, mitochondrial			0	1	0	0	0	0	0	1	0	1	0	30147.7	20210.8	0	0	0	0	25129.2	13702.9	30147.7	0	30147.7	20210.8	0	0	0	0	25129.2	13702.9	30147.7
VGEVIVTKDDAMLLK	VGEVIVTKDDAM[15.9949]LLK	K	G	345	359	15	2	12M(15.9949)	sp|P10809|CH60_HUMAN	P10809	CH60_HUMAN	HSPD1	60 kDa heat shock protein, mitochondrial			0	0	0	0	0	0	0	1	0	0	0	7331.4	0	7799.69	0	0	0	12499.8	0	0	0	7331.4	0	7799.69	0	0	0	12499.8	0	0
IQEIIEQLDVTTSEYEK	IQEIIEQLDVTTSEYEK	R	E	371	387	17	2		sp|P10809|CH60_HUMAN	P10809	CH60_HUMAN	HSPD1	60 kDa heat shock protein, mitochondrial			2	1	0	2	0	0	0	0	0	0	15615.1	6110.52	0	28630.1	0	0	0	0	0	0	15615.1	6110.52	0	28630.1	0	0	0	0	0	0
LSDGVAVLK	LSDGVAVLK	K	V	397	405	9	2		sp|P10809|CH60_HUMAN	P10809	CH60_HUMAN	HSPD1	60 kDa heat shock protein, mitochondrial			1	0	0	0	0	1	0	0	1	0	0	0	0	0	0	0	0	0	864740	0	0	0	0	0	0	0	0	0	0	0
VGGTSDVEVNEK	VGGTSDVEVNEK	K	K	406	417	12	2		sp|P10809|CH60_HUMAN	P10809	CH60_HUMAN	HSPD1	60 kDa heat shock protein, mitochondrial			1	2	1	0	1	1	1	1	1	1	16850.5	74010.8	51479.4	8072.83	41296.6	22525	48262.7	38669.1	38181.4	41486.5	16850.5	74010.8	51479.4	8072.83	41296.6	22525	48262.7	38669.1	38181.4	41486.5
VTDALNATR	VTDALNATR	R	A	421	429	9	2		sp|P10809|CH60_HUMAN	P10809	CH60_HUMAN	HSPD1	60 kDa heat shock protein, mitochondrial			2	2	2	3	3	1	1	3	3	3	54713	153962	181410	13206.7	125203	70590.2	143528	192181	121781	224250	54713	153962	181410	13206.7	125203	70590.2	143528	192181	121781	224250
IGIEIIKR	IGIEIIKR	K	T	463	470	8	2		sp|P10809|CH60_HUMAN	P10809	CH60_HUMAN	HSPD1	60 kDa heat shock protein, mitochondrial			0	1	0	0	0	0	0	0	0	0	0	30037.8	0	0	0	0	0	0	0	42549.5	0	30037.8	0	0	0	0	0	0	0	42549.5
IPAMTIAK	IPAM[15.9949]TIAK	K	N	474	481	8	2	4M(15.9949)	sp|P10809|CH60_HUMAN	P10809	CH60_HUMAN	HSPD1	60 kDa heat shock protein, mitochondrial			0	0	1	0	0	1	0	0	1	0	0	48362.6	39275.6	0	28023.3	21092	0	30645.6	23135.3	0	0	48362.6	39275.6	0	28023.3	21092	0	30645.6	23135.3	0
NAGVEGSLIVEK	NAGVEGSLIVEK	K	I	482	493	12	2		sp|P10809|CH60_HUMAN	P10809	CH60_HUMAN	HSPD1	60 kDa heat shock protein, mitochondrial			2	2	1	1	1	1	1	1	1	1	46863	53891.4	53048	59705.6	44519.4	38176.5	55796.6	44950.6	40268.4	39916.2	46863	53891.4	53048	59705.6	44519.4	38176.5	55796.6	44950.6	40268.4	39916.2
IMQSSSEVGYDAMAGDFVNMVEK	IM[15.9949]QSSSEVGYDAM[15.9949]AGDFVNM[15.9949]VEK	K	G	494	516	23	2	13M(15.9949), 20M(15.9949), 2M(15.9949)	sp|P10809|CH60_HUMAN	P10809	CH60_HUMAN	HSPD1	60 kDa heat shock protein, mitochondrial			0	0	0	2	0	0	0	0	0	0	0	0	0	27169.9	0	0	0	0	0	0	0	0	0	0	0	0	0	0	0	0
AGGIETIANEFSDR	AGGIETIANEFSDR	R	C	20	33	14	2		sp|Q92598-2|HS105_HUMAN	Q92598-2	HS105_HUMAN	HSPH1	Isoform Beta of Heat shock protein 105 kDa		sp|Q92598-3|HS105_HUMAN, sp|Q92598|HS105_HUMAN	1	1	1	1	2	1	2	2	2	2	35954.1	16749.9	18660.1	38344.3	49918.9	46964.3	27458.4	20093.4	21530.3	60916.6	35954.1	16749.9	18660.1	38344.3	49918.9	46964.3	27458.4	20093.4	21530.3	60916.6
NQQITHANNTVSNFKR	NQQITHANNTVSNFKR	K	F	54	69	16	3		sp|Q92598-2|HS105_HUMAN	Q92598-2	HS105_HUMAN	HSPH1	Isoform Beta of Heat shock protein 105 kDa		sp|Q92598-3|HS105_HUMAN, sp|Q92598-4|HS105_HUMAN, sp|Q92598|HS105_HUMAN	1	0	0	0	1	1	0	0	0	0	11797.4	3607.34	0	0	7603.32	10168	0	0	0	0	11797.4	3607.34	0	0	7603.32	10168	0	0	0	0
QDLPSLDEKPR	QDLPSLDEKPR	K	I	186	196	11	3		sp|Q92598-2|HS105_HUMAN	Q92598-2	HS105_HUMAN	HSPH1	Isoform Beta of Heat shock protein 105 kDa		sp|Q92598-3|HS105_HUMAN, sp|Q92598-4|HS105_HUMAN, sp|Q92598|HS105_HUMAN	0	1	0	0	1	0	0	0	0	1	0	16934.4	0	15860.7	30511.1	0	0	0	0	43933.7	0	16934.4	0	15860.7	30511.1	0	0	0	0	43933.7
VLGTAFDPFLGGK	VLGTAFDPFLGGK	K	N	222	234	13	2		sp|Q92598-2|HS105_HUMAN	Q92598-2	HS105_HUMAN	HSPH1	Isoform Beta of Heat shock protein 105 kDa		sp|Q92598-3|HS105_HUMAN, sp|Q92598-4|HS105_HUMAN, sp|Q92598|HS105_HUMAN	1	1	0	2	1	1	0	0	0	1	21671	7631.09	0	17571.4	17969.9	20198.8	0	0	0	26035.2	21671	7631.09	0	17571.4	17969.9	20198.8	0	0	0	26035.2
LVEHFCAEFK	LVEHFC[71.0371]AEFK	K	T	240	249	10	2	6C(71.0371)	sp|Q92598-2|HS105_HUMAN	Q92598-2	HS105_HUMAN	HSPH1	Isoform Beta of Heat shock protein 105 kDa		sp|Q92598-3|HS105_HUMAN, sp|Q92598-4|HS105_HUMAN, sp|Q92598|HS105_HUMAN	0	0	0	0	1	0	0	0	1	0	0	23768.1	25925.7	0	18274.5	17672	0	23715.1	33594	17344.5	0	23768.1	25925.7	0	18274.5	17672	0	23715.1	33594	17344.5
VEDVSAVEIVGGATR	VEDVSAVEIVGGATR	K	I	332	346	15	2		sp|Q92598-2|HS105_HUMAN	Q92598-2	HS105_HUMAN	HSPH1	Isoform Beta of Heat shock protein 105 kDa		sp|Q92598-3|HS105_HUMAN, sp|Q92598-4|HS105_HUMAN, sp|Q92598|HS105_HUMAN	1	2	1	1	1	1	1	2	1	1	15683.3	12509.7	14175.7	18822.5	30876	15505.4	10894.4	13746.3	14282.8	31841.7	15683.3	12509.7	14175.7	18822.5	30876	15505.4	10894.4	13746.3	14282.8	31841.7
DISTTLNADEAVAR	DISTTLNADEAVAR	K	G	361	374	14	2		sp|Q92598-2|HS105_HUMAN	Q92598-2	HS105_HUMAN	HSPH1	Isoform Beta of Heat shock protein 105 kDa	HSPA4L	sp|O95757|HS74L_HUMAN, sp|Q92598-3|HS105_HUMAN, sp|Q92598-4|HS105_HUMAN, sp|Q92598|HS105_HUMAN	1	1	1	1	1	1	1	1	0	1	29293.3	22387.8	21064.7	39740.2	54311.1	32557.7	24420.9	31123	0	51427.5	29293.3	22387.8	21064.7	39740.2	54311.1	32557.7	24420.9	31123	0	51427.5
FVVQNVSAQK	FVVQNVSAQK	R	D	462	471	10	2		sp|Q92598-2|HS105_HUMAN	Q92598-2	HS105_HUMAN	HSPH1	Isoform Beta of Heat shock protein 105 kDa		sp|Q92598-3|HS105_HUMAN, sp|Q92598-4|HS105_HUMAN, sp|Q92598|HS105_HUMAN	1	1	1	1	2	1	2	1	2	2	56143.1	32674	37167.6	42648.9	48425.1	44224.1	37283.6	24045.1	18293.5	73968.4	56143.1	32674	37167.6	42648.9	48425.1	44224.1	37283.6	24045.1	18293.5	73968.4
NAVEEYVYEFR	NAVEEYVYEFR	K	D	592	602	11	2		sp|Q92598-2|HS105_HUMAN	Q92598-2	HS105_HUMAN	HSPH1	Isoform Beta of Heat shock protein 105 kDa		sp|Q92598-3|HS105_HUMAN, sp|Q92598-4|HS105_HUMAN, sp|Q92598|HS105_HUMAN	1	0	0	1	1	1	0	0	0	0	18102.1	6141.7	0	18119.9	13274.5	11443.1	0	0	0	0	18102.1	6141.7	0	18119.9	13274.5	11443.1	0	0	0	0
MFEELGQR	M[15.9949]FEELGQR	K	L	671	678	8	2	1M(15.9949)	sp|Q92598-2|HS105_HUMAN	Q92598-2	HS105_HUMAN	HSPH1	Isoform Beta of Heat shock protein 105 kDa		sp|Q92598-3|HS105_HUMAN, sp|Q92598-4|HS105_HUMAN, sp|Q92598|HS105_HUMAN	3	2	1	2	2	3	0	1	2	3	38287.9	11789.6	19961.2	31585.3	36488.3	50264.4	0	19135.7	16357.9	69225.9	38287.9	11789.6	19961.2	31585.3	36488.3	50264.4	0	19135.7	16357.9	69225.9
KSLDQDPVVR	KSLDQDPVVR	K	A	728	737	10	2		sp|Q92598-2|HS105_HUMAN	Q92598-2	HS105_HUMAN	HSPH1	Isoform Beta of Heat shock protein 105 kDa		sp|Q92598-3|HS105_HUMAN, sp|Q92598-4|HS105_HUMAN, sp|Q92598|HS105_HUMAN	0	0	0	0	1	1	0	0	0	0	0	0	0	0	13473.6	14789.7	0	0	0	13325	0	0	0	0	13473.6	14789.7	0	0	0	13325
SLDQDPVVR	SLDQDPVVR	K	A	729	737	9	2		sp|Q92598-2|HS105_HUMAN	Q92598-2	HS105_HUMAN	HSPH1	Isoform Beta of Heat shock protein 105 kDa		sp|Q92598-3|HS105_HUMAN, sp|Q92598-4|HS105_HUMAN, sp|Q92598|HS105_HUMAN	1	2	0	1	0	1	0	0	1	2	57187.3	19879.7	40987.3	59590.6	57080.6	53851.7	0	37070.2	27930.5	75816.4	57187.3	19879.7	40987.3	59590.6	57080.6	53851.7	0	37070.2	27930.5	75816.4
EEQFNSTFR	EEQFNSTFR	R	V	172	180	9	2		sp|P01859|IGHG2_HUMAN	P01859	IGHG2_HUMAN	IGHG2	Immunoglobulin heavy constant gamma 2			1	1	0	2	0	1	0	0	0	1	18164.9	8452.08	0	18319.5	14927.9	19867.2	0	0	0	19266.3	18164.9	8452.08	0	18319.5	14927.9	19867.2	0	0	0	19266.3
VLQDMGLPTGAEGR	VLQDM[15.9949]GLPTGAEGR	K	D	461	474	14	2	5M(15.9949)	sp|Q12906-2|ILF3_HUMAN	Q12906-2	ILF3_HUMAN	ILF3	Isoform 2 of Interleukin enhancer-binding factor 3		sp|Q12906-3|ILF3_HUMAN, sp|Q12906-4|ILF3_HUMAN, sp|Q12906-5|ILF3_HUMAN, sp|Q12906-6|ILF3_HUMAN, sp|Q12906-7|ILF3_HUMAN, sp|Q12906|ILF3_HUMAN	0	0	0	0	2	0	0	1	0	0	0	0	0	0	13009.8	0	0	8467.13	0	0	0	0	0	0	13009.8	0	0	8467.13	0	0
YSTSGSSGLTTGK	YSTSGSSGLTTGK	R	I	33	45	13	2		sp|Q16891-2|MIC60_HUMAN	Q16891-2	MIC60_HUMAN	IMMT	Isoform 2 of MIC		sp|Q16891-3|MIC60_HUMAN, sp|Q16891-4|MIC60_HUMAN, sp|Q16891|MIC60_HUMAN	0	1	1	0	1	0	0	1	0	1	0	28320.5	24651.5	0	19249.5	0	0	21080.2	13990.2	17716.2	0	28320.5	24651.5	0	19249.5	0	0	21080.2	13990.2	17716.2
KSIQSGPLK	KSIQSGPLK	K	I	102	110	9	2		sp|Q16891-2|MIC60_HUMAN	Q16891-2	MIC60_HUMAN	IMMT	Isoform 2 of MIC		sp|Q16891-3|MIC60_HUMAN, sp|Q16891-4|MIC60_HUMAN, sp|Q16891|MIC60_HUMAN	0	1	2	0	2	0	0	1	1	1	0	21522.9	41446.1	0	22287.8	0	0	36513.4	22301.3	30237.2	0	21522.9	41446.1	0	22287.8	0	0	36513.4	22301.3	30237.2
ISSVSEVMK	ISSVSEVM[15.9949]K	K	E	111	119	9	2	8M(15.9949)	sp|Q16891-2|MIC60_HUMAN	Q16891-2	MIC60_HUMAN	IMMT	Isoform 2 of MIC		sp|Q16891-3|MIC60_HUMAN, sp|Q16891-4|MIC60_HUMAN, sp|Q16891|MIC60_HUMAN	2	1	0	1	1	3	0	1	0	1	19386.8	39272.4	38929.8	11184.6	46019.1	21914.5	0	34275.3	41864.8	34509.6	19386.8	39272.4	38929.8	11184.6	46019.1	21914.5	0	34275.3	41864.8	34509.6
ERPPEEVAAR	ERPPEEVAAR	R	L	185	194	10	3		sp|Q16891-2|MIC60_HUMAN	Q16891-2	MIC60_HUMAN	IMMT	Isoform 2 of MIC		sp|Q16891-4|MIC60_HUMAN, sp|Q16891|MIC60_HUMAN	0	1	0	0	0	0	0	1	0	0	0	0	0	0	0	0	0	12873.1	0	0	0	0	0	0	0	0	0	0	0	0
KAVDEAADALLK	KAVDEAADALLK	R	A	275	286	12	2		sp|Q16891-2|MIC60_HUMAN	Q16891-2	MIC60_HUMAN	IMMT	Isoform 2 of MIC		sp|Q16891-3|MIC60_HUMAN, sp|Q16891-4|MIC60_HUMAN, sp|Q16891|MIC60_HUMAN	0	0	0	1	0	1	0	1	0	0	0	10977.1	0	14110.5	0	15254.6	0	12501.3	0	15770.7	0	10977.1	0	14110.5	0	15254.6	0	12501.3	0	15770.7
AVDEAADALLK	AVDEAADALLK	K	A	276	286	11	2		sp|Q16891-2|MIC60_HUMAN	Q16891-2	MIC60_HUMAN	IMMT	Isoform 2 of MIC		sp|Q16891-3|MIC60_HUMAN, sp|Q16891-4|MIC60_HUMAN, sp|Q16891|MIC60_HUMAN	1	1	0	0	1	1	1	0	0	0	50111.6	42084.4	49975.6	49848.7	44620.4	51549.7	46378	53190.5	53568.2	61318.3	50111.6	42084.4	49975.6	49848.7	44620.4	51549.7	46378	53190.5	53568.2	61318.3
EVAGAKPHITAAEGK	EVAGAKPHITAAEGK	K	L	305	319	15	3		sp|Q16891-2|MIC60_HUMAN	Q16891-2	MIC60_HUMAN	IMMT	Isoform 2 of MIC		sp|Q16891-3|MIC60_HUMAN, sp|Q16891-4|MIC60_HUMAN, sp|Q16891|MIC60_HUMAN	0	1	0	0	1	1	1	1	0	0	0	30305.1	0	0	16832.8	13964.4	13527.4	17340	14228.5	19232.5	0	30305.1	0	0	16832.8	13964.4	13527.4	17340	14228.5	19232.5
LHNMIVDLDNVVK	LHNM[15.9949]IVDLDNVVK	K	K	320	332	13	2	4M(15.9949)	sp|Q16891-2|MIC60_HUMAN	Q16891-2	MIC60_HUMAN	IMMT	Isoform 2 of MIC		sp|Q16891-3|MIC60_HUMAN, sp|Q16891-4|MIC60_HUMAN, sp|Q16891|MIC60_HUMAN	0	0	0	0	2	1	0	1	0	0	12592.8	8816.4	0	12797.3	15999.5	12468.7	0	12439	0	0	12592.8	8816.4	0	12797.3	15999.5	12468.7	0	12439	0	0
VVSQYHELVVQAR	VVSQYHELVVQAR	K	D	343	355	13	2,3		sp|Q16891-2|MIC60_HUMAN	Q16891-2	MIC60_HUMAN	IMMT	Isoform 2 of MIC		sp|Q16891-3|MIC60_HUMAN, sp|Q16891-4|MIC60_HUMAN, sp|Q16891|MIC60_HUMAN	3	3	2	2	3	3	2	3	4	2	90915.1	81682.8	52526	75299.8	93058.9	77493.5	74175.2	84616.3	81082.9	76311.6	49169.6	43525.4	28408.3	40722.3	49129.9	41893	40112.4	44991.1	43836.6	41008.9
ELDSITPEVLPGWK	ELDSITPEVLPGWK	R	G	361	374	14	2		sp|Q16891-2|MIC60_HUMAN	Q16891-2	MIC60_HUMAN	IMMT	Isoform 2 of MIC		sp|Q16891-3|MIC60_HUMAN, sp|Q16891-4|MIC60_HUMAN, sp|Q16891|MIC60_HUMAN	1	0	0	0	0	0	0	1	0	0	10692.1	0	0	0	0	10335.5	0	10229.4	0	0	10692.1	0	0	0	0	10335.5	0	10229.4	0	0
QHITLALEK	QHITLALEK	K	Q	417	425	9	2		sp|Q16891-2|MIC60_HUMAN	Q16891-2	MIC60_HUMAN	IMMT	Isoform 2 of MIC		sp|Q16891-3|MIC60_HUMAN, sp|Q16891-4|MIC60_HUMAN, sp|Q16891|MIC60_HUMAN	1	1	1	1	2	1	1	1	1	1	62262.7	62925	61350.8	52857.6	54962.4	63581.2	89224	60492.7	83290.4	82115	62262.7	62925	61350.8	52857.6	54962.4	63581.2	89224	60492.7	83290.4	82115
AFDSAVAK	AFDSAVAK	R	A	433	440	8	2		sp|Q16891-2|MIC60_HUMAN	Q16891-2	MIC60_HUMAN	IMMT	Isoform 2 of MIC		sp|Q16891-3|MIC60_HUMAN, sp|Q16891-4|MIC60_HUMAN, sp|Q16891|MIC60_HUMAN	1	1	1	0	1	0	0	1	1	0	15086.7	31008.2	52719	0	50911.6	18106.9	0	60289.5	41370.9	47068.2	15086.7	31008.2	52719	0	50911.6	18106.9	0	60289.5	41370.9	47068.2
SEIQAEQDR	SEIQAEQDR	R	K	447	455	9	2		sp|Q16891-2|MIC60_HUMAN	Q16891-2	MIC60_HUMAN	IMMT	Isoform 2 of MIC		sp|Q16891-3|MIC60_HUMAN, sp|Q16891-4|MIC60_HUMAN, sp|Q16891|MIC60_HUMAN	0	1	0	0	1	0	0	1	0	1	0	11375.5	24813.2	0	13629	0	0	16101	11239.2	12252.2	0	11375.5	24813.2	0	13629	0	0	16101	11239.2	12252.2
QAAAHTDHLRDVLR	QAAAHTDHLRDVLR	R	V	475	488	14	3		sp|Q16891-2|MIC60_HUMAN	Q16891-2	MIC60_HUMAN	IMMT	Isoform 2 of MIC		sp|Q16891-3|MIC60_HUMAN, sp|Q16891-4|MIC60_HUMAN, sp|Q16891|MIC60_HUMAN	0	0	0	0	0	0	0	1	1	0	0	11592.8	0	0	0	0	0	20715.5	17359	0	0	11592.8	0	0	0	0	0	20715.5	17359	0
SEFEQNLSEK	SEFEQNLSEK	K	L	496	505	10	2		sp|Q16891-2|MIC60_HUMAN	Q16891-2	MIC60_HUMAN	IMMT	Isoform 2 of MIC		sp|Q16891-3|MIC60_HUMAN, sp|Q16891-4|MIC60_HUMAN, sp|Q16891|MIC60_HUMAN	1	1	0	0	1	1	1	2	1	2	22244.3	36325.2	0	16152.3	26110.5	27805.5	33103.1	19736.2	33518.3	39403.1	22244.3	36325.2	0	16152.3	26110.5	27805.5	33103.1	19736.2	33518.3	39403.1
LSEQELQFR	LSEQELQFR	K	R	506	514	9	2		sp|Q16891-2|MIC60_HUMAN	Q16891-2	MIC60_HUMAN	IMMT	Isoform 2 of MIC		sp|Q16891-3|MIC60_HUMAN, sp|Q16891-4|MIC60_HUMAN, sp|Q16891|MIC60_HUMAN	1	2	1	1	1	2	1	1	1	1	79227.2	67530.9	58700.4	61503.2	64831	49941.2	93110.1	52943.6	64167.3	73389.1	79227.2	67530.9	58700.4	61503.2	64831	49941.2	93110.1	52943.6	64167.3	73389.1
LSQEQVDNFTLDINTAYAR	LSQEQVDNFTLDINTAYAR	R	L	516	534	19	2		sp|Q16891-2|MIC60_HUMAN	Q16891-2	MIC60_HUMAN	IMMT	Isoform 2 of MIC		sp|Q16891-3|MIC60_HUMAN, sp|Q16891-4|MIC60_HUMAN, sp|Q16891|MIC60_HUMAN	2	3	2	2	2	4	4	2	2	3	47782.8	44875.2	38213.9	44965.8	45775.6	40218.6	39849.5	53299.3	45987.7	53904.3	47782.8	44875.2	38213.9	44965.8	45775.6	40218.6	39849.5	53299.3	45987.7	53904.3
GIEQAVQSHAVAEEEAR	GIEQAVQSHAVAEEEAR	R	K	537	553	17	2,3		sp|Q16891-2|MIC60_HUMAN	Q16891-2	MIC60_HUMAN	IMMT	Isoform 2 of MIC		sp|Q16891-3|MIC60_HUMAN, sp|Q16891-4|MIC60_HUMAN, sp|Q16891|MIC60_HUMAN	1	3	0	1	3	1	0	1	1	0	17593.7	37787.4	0	25502.8	36168.2	15611.2	0	27900.8	14494	34966.7	18042.4	20349.5	0	14656.1	18645	16009.3	0	15394.8	14863.6	19608.7
TSSAETPTIPLGSAVEAIK	TSSAETPTIPLGSAVEAIK	K	A	571	589	19	2		sp|Q16891-2|MIC60_HUMAN	Q16891-2	MIC60_HUMAN	IMMT	Isoform 2 of MIC		sp|Q16891-3|MIC60_HUMAN, sp|Q16891-4|MIC60_HUMAN, sp|Q16891|MIC60_HUMAN	1	1	1	1	1	1	1	1	1	1	23779.6	37054.3	38739.9	35605.2	34005.4	38847.4	31860.8	29364.4	39377.4	59194.5	23779.6	37054.3	38739.9	35605.2	34005.4	38847.4	31860.8	29364.4	39377.4	59194.5
GVYSEETLR	GVYSEETLR	R	A	613	621	9	2		sp|Q16891-2|MIC60_HUMAN	Q16891-2	MIC60_HUMAN	IMMT	Isoform 2 of MIC		sp|Q16891-3|MIC60_HUMAN, sp|Q16891-4|MIC60_HUMAN, sp|Q16891|MIC60_HUMAN	1	0	0	1	0	0	0	0	1	0	48952.4	0	0	42998.7	0	0	0	0	48022.7	0	48952.4	0	0	42998.7	0	0	0	0	48022.7	0
FVNQLKGESR	FVNQLKGESR	K	R	698	707	10	3		sp|Q16891-2|MIC60_HUMAN	Q16891-2	MIC60_HUMAN	IMMT	Isoform 2 of MIC		sp|Q16891-3|MIC60_HUMAN, sp|Q16891-4|MIC60_HUMAN, sp|Q16891|MIC60_HUMAN	0	0	0	0	0	1	0	0	0	0	0	0	0	0	0	10947.3	0	0	0	0	0	0	0	0	0	0	0	0	0	0
RVAQDWLK	RVAQDWLK	R	E	708	715	8	2		sp|Q16891-2|MIC60_HUMAN	Q16891-2	MIC60_HUMAN	IMMT	Isoform 2 of MIC		sp|Q16891-3|MIC60_HUMAN, sp|Q16891-4|MIC60_HUMAN, sp|Q16891|MIC60_HUMAN	1	1	0	1	0	1	0	0	0	0	15803.8	20524.3	0	18336.9	17293.1	24366.4	0	20853.1	25982.5	21584.4	15803.8	20524.3	0	18336.9	17293.1	24366.4	0	20853.1	25982.5	21584.4
VAQDWLK	VAQDWLK	R	E	709	715	7	2		sp|Q16891-2|MIC60_HUMAN	Q16891-2	MIC60_HUMAN	IMMT	Isoform 2 of MIC		sp|Q16891-3|MIC60_HUMAN, sp|Q16891-4|MIC60_HUMAN, sp|Q16891|MIC60_HUMAN	1	0	0	0	0	0	0	0	0	0	11589.8	0	0	0	0	0	0	0	0	0	0	0	0	0	0	0	0	0	0	0
LETADAPAR	LETADAPAR	K	L	100	108	9	2		sp|O14654|IRS4_HUMAN	O14654	IRS4_HUMAN	IRS4	Insulin receptor substrate 4			0	1	0	0	2	0	0	0	0	0	0	6623.32	0	0	15169	0	0	0	0	0	0	6623.32	0	0	15169	0	0	0	0	0
LEYYENAR	LEYYENAR	R	K	109	116	8	2		sp|O14654|IRS4_HUMAN	O14654	IRS4_HUMAN	IRS4	Insulin receptor substrate 4			0	1	0	0	0	0	0	0	0	0	0	16102.4	0	0	0	0	0	0	0	0	0	0	0	0	0	0	0	0	0	0
AIGDGEDEMLFTR	AIGDGEDEM[15.9949]LFTR	R	R	385	397	13	2	9M(15.9949)	sp|O14654|IRS4_HUMAN	O14654	IRS4_HUMAN	IRS4	Insulin receptor substrate 4			0	1	0	0	1	1	0	0	0	0	0	9242.89	0	0	19464.5	11359.9	0	0	0	0	0	9242.89	0	0	19464.5	11359.9	0	0	0	0
RFVTPSEPVAHSR	RFVTPSEPVAHSR	R	R	398	410	13	3		sp|O14654|IRS4_HUMAN	O14654	IRS4_HUMAN	IRS4	Insulin receptor substrate 4			0	1	0	0	1	0	0	0	0	0	0	11332.1	0	0	10732.5	14446.1	0	0	0	0	0	11332.1	0	0	10732.5	14446.1	0	0	0	0
DAEIPEGAAR	DAEIPEGAAR	K	G	675	684	10	2		sp|O14654|IRS4_HUMAN	O14654	IRS4_HUMAN	IRS4	Insulin receptor substrate 4			0	2	1	0	1	0	0	0	0	0	0	16991.8	38583.9	0	24135.2	14031.7	0	0	0	0	0	16991.8	38583.9	0	24135.2	14031.7	0	0	0	0
ANPLSLDSAR	ANPLSLDSAR	R	W	985	994	10	2		sp|O14654|IRS4_HUMAN	O14654	IRS4_HUMAN	IRS4	Insulin receptor substrate 4			0	0	0	0	0	1	0	0	0	0	0	32229.4	39390.2	15396	27028.6	37894.8	0	0	0	0	0	32229.4	39390.2	15396	27028.6	37894.8	0	0	0	0
LLQEEEQER	LLQEEEQER	R	R	1074	1082	9	2		sp|O14654|IRS4_HUMAN	O14654	IRS4_HUMAN	IRS4	Insulin receptor substrate 4			0	1	1	0	1	1	0	0	0	0	0	17305.3	22493.6	0	14311.6	17264.3	0	0	0	0	0	17305.3	22493.6	0	14311.6	17264.3	0	0	0	0
SQSFFAAAR	SQSFFAAAR	R	A	1089	1097	9	2		sp|O14654|IRS4_HUMAN	O14654	IRS4_HUMAN	IRS4	Insulin receptor substrate 4			0	1	1	0	1	2	0	0	0	0	0	9137.68	27087.8	14789.9	12942.9	17764.8	0	5138.61	0	11307.6	0	9137.68	27087.8	14789.9	12942.9	17764.8	0	5138.61	0	11307.6
AAVSAFPTDSLER	AAVSAFPTDSLER	R	D	1098	1110	13	2		sp|O14654|IRS4_HUMAN	O14654	IRS4_HUMAN	IRS4	Insulin receptor substrate 4			0	1	1	1	1	1	0	0	0	0	0	25042	32594.7	14749.6	25692	19540.7	0	0	0	0	0	25042	32594.7	14749.6	25692	19540.7	0	0	0	0
GAQDVAGGSNPGAHNPSANLAR	GAQDVAGGSNPGAHNPSANLAR	R	G	1177	1198	22	3		sp|O14654|IRS4_HUMAN	O14654	IRS4_HUMAN	IRS4	Insulin receptor substrate 4			0	1	0	0	0	0	0	0	0	0	0	6800.84	0	0	0	0	0	0	0	0	0	0	0	0	0	0	0	0	0	0
LAEPSQLLK	LAEPSQLLK	R	S	116	124	9	2		sp|P14923|PLAK_HUMAN	P14923	PLAK_HUMAN	JUP	Junction plakoglobin			0	1	0	0	0	0	0	0	0	0	0	42518.8	0	0	0	0	0	0	0	0	0	0	0	0	0	0	0	0	0	0
SAIVHLINYQDDAELATR	SAIVHLINYQDDAELATR	K	A	125	142	18	2,3		sp|P14923|PLAK_HUMAN	P14923	PLAK_HUMAN	JUP	Junction plakoglobin			0	2	0	0	0	0	0	0	0	0	0	33068.7	0	0	0	0	0	0	0	0	0	0	0	0	0	0	0	0	0	0
LLNDEDPVVVTK	LLNDEDPVVVTK	K	A	150	161	12	2		sp|P14923|PLAK_HUMAN	P14923	PLAK_HUMAN	JUP	Junction plakoglobin			0	1	0	0	0	0	0	0	0	0	0	52643.6	0	0	0	0	0	0	0	0	0	0	0	0	0	0	0	0	0	0
AAMIVNQLSK	AAM[15.9949]IVNQLSK	K	K	162	171	10	2	3M(15.9949)	sp|P14923|PLAK_HUMAN	P14923	PLAK_HUMAN	JUP	Junction plakoglobin			0	1	0	0	0	0	0	0	0	0	0	17695.1	0	0	0	0	0	0	0	0	0	0	0	0	0	0	0	0	0	0
AAMIVNQLSKK	AAM[15.9949]IVNQLSKK	K	E	162	172	11	2	3M(15.9949)	sp|P14923|PLAK_HUMAN	P14923	PLAK_HUMAN	JUP	Junction plakoglobin			0	1	0	0	0	0	0	0	0	0	0	12886.2	0	0	0	0	0	0	0	0	0	0	0	0	0	0	0	0	0	0
RALMGSPQLVAAVVR	RALM[15.9949]GSPQLVAAVVR	R	T	177	191	15	3	4M(15.9949)	sp|P14923|PLAK_HUMAN	P14923	PLAK_HUMAN	JUP	Junction plakoglobin			0	1	0	0	0	0	0	0	0	0	0	8764.62	0	0	0	0	0	0	0	0	0	0	0	0	0	0	0	0	0	0
ALMGSPQLVAAVVR	ALM[15.9949]GSPQLVAAVVR	R	T	178	191	14	2	3M(15.9949)	sp|P14923|PLAK_HUMAN	P14923	PLAK_HUMAN	JUP	Junction plakoglobin			0	3	0	0	0	0	0	0	0	0	0	47690.9	0	0	0	0	0	0	0	0	0	0	0	0	0	0	0	0	0	0
TMQNTSDLDTAR	TM[15.9949]QNTSDLDTAR	R	C	192	203	12	2	2M(15.9949)	sp|P14923|PLAK_HUMAN	P14923	PLAK_HUMAN	JUP	Junction plakoglobin			0	1	0	0	0	0	0	0	0	0	0	7918.24	0	0	0	0	0	0	0	0	0	0	0	0	0	0	0	0	0	0
TLVTQNSGVEALIHAILR	TLVTQNSGVEALIHAILR	K	A	427	444	18	3		sp|P14923|PLAK_HUMAN	P14923	PLAK_HUMAN	JUP	Junction plakoglobin			0	1	0	0	0	0	0	0	0	0	0	5825.75	0	0	0	0	0	0	0	0	0	0	0	0	0	0	0	0	0	0
HVAAGTQQPYTDGVR	HVAAGTQQPYTDGVR	R	M	541	555	15	3		sp|P14923|PLAK_HUMAN	P14923	PLAK_HUMAN	JUP	Junction plakoglobin			0	1	0	0	0	0	0	0	0	0	0	10275.5	0	0	0	0	0	0	0	0	0	0	0	0	0	0	0	0	0	0
NEGTATYAAAVLFR	NEGTATYAAAVLFR	R	I	638	651	14	2		sp|P14923|PLAK_HUMAN	P14923	PLAK_HUMAN	JUP	Junction plakoglobin			0	3	0	0	0	0	0	0	0	0	0	13966.2	0	0	0	0	0	0	0	0	0	0	0	0	0	0	0	0	0	0
VSVELTNSLFK	VSVELTNSLFK	R	H	664	674	11	2		sp|P14923|PLAK_HUMAN	P14923	PLAK_HUMAN	JUP	Junction plakoglobin			0	1	0	0	0	0	0	0	0	0	0	24204.9	0	0	0	0	0	0	0	0	0	0	0	0	0	0	0	0	0	0
SQQNQLLVDELSQK	SQQNQLLVDELSQK	K	V	509	522	14	2		sp|Q12840|KIF5A_HUMAN	Q12840	KIF5A_HUMAN	KIF5A	Kinesin heavy chain isoform 5A			0	0	0	0	2	0	0	0	0	0	0	7096.94	0	0	13574.7	4977.15	0	0	0	14740	0	7096.94	0	0	13574.7	4977.15	0	0	0	14740
KLFVQDVTTR	KLFVQDVTTR	R	V	799	808	10	2		sp|Q12840|KIF5A_HUMAN	Q12840	KIF5A_HUMAN	KIF5A	Kinesin heavy chain isoform 5A			0	1	0	0	0	0	0	0	0	0	0	10799.3	0	18184.5	0	0	0	0	0	0	0	10799.3	0	18184.5	0	0	0	0	0	0
FRPLNESEVNR	FRPLNESEVNR	R	G	15	25	11	2,3		sp|P33176|KINH_HUMAN	P33176	KINH_HUMAN	KIF5B	Kinesin-1 heavy chain			0	4	0	2	1	2	1	1	1	1	0	62313.2	88683.9	40260.8	75055.7	50616.5	37581.2	49560.1	61667.8	122703	0	34702.5	81563.9	23036.3	42951.9	69903.3	51901.1	26560.7	29739.2	68815.1
FRPLNESEVNRGDK	FRPLNESEVNRGDK	R	Y	15	28	14	3		sp|P33176|KINH_HUMAN	P33176	KINH_HUMAN	KIF5B	Kinesin-1 heavy chain			0	3	2	2	3	1	1	1	2	2	0	121454	94446.6	69951.9	107788	91817	60816.8	86985.2	98238.3	85807.3	0	121454	94446.6	69951.9	107788	91817	60816.8	86985.2	98238.3	85807.3
FQGEDTVVIASKPYAFDR	FQGEDTVVIASKPYAFDR	K	V	33	50	18	2,3		sp|P33176|KINH_HUMAN	P33176	KINH_HUMAN	KIF5B	Kinesin-1 heavy chain			2	2	1	2	3	2	1	3	1	2	38504.7	48730.1	37132.2	52241.1	51575.8	38377.9	16190.9	48409.2	27966	17195.1	23760.5	30058.3	22957.3	32301.9	31804.2	23037.2	16190.9	29913.2	27966	17195.1
DVLEGYNGTIFAYGQTSSGK	DVLEGYNGTIFAYGQTSSGK	K	T	72	91	20	2		sp|P33176|KINH_HUMAN	P33176	KINH_HUMAN	KIF5B	Kinesin-1 heavy chain	KIF5C	sp|O60282|KIF5C_HUMAN	1	2	1	1	2	2	0	2	1	0	14350.8	16509.5	0	16649.9	17202.6	14544.2	0	11013.7	0	0	14350.8	16509.5	0	16649.9	17202.6	14544.2	0	11013.7	0	0
LHDPEGMGIIPR	LHDPEGM[15.9949]GIIPR	K	I	99	110	12	2,3	7M(15.9949)	sp|P33176|KINH_HUMAN	P33176	KINH_HUMAN	KIF5B	Kinesin-1 heavy chain			5	4	2	7	4	4	1	5	2	2	138059	96396.4	97097.9	114509	133904	104051	45055.3	93625	103381	91706.9	79911.5	57208.5	57587.5	67857.6	78611.2	61741.1	45055.3	55501.7	60959.4	53277.2
VSYFEIYLDK	VSYFEIYLDK	K	I	132	141	10	2		sp|P33176|KINH_HUMAN	P33176	KINH_HUMAN	KIF5B	Kinesin-1 heavy chain	KIF5A, KIF5C	sp|O60282|KIF5C_HUMAN, sp|Q12840|KIF5A_HUMAN	0	1	0	0	1	1	0	0	0	0	0	10508.1	0	0	13540.4	6367.51	0	0	0	0	0	10508.1	0	0	13540.4	6367.51	0	0	0	0
IRDLLDVSK	IRDLLDVSK	K	T	142	150	9	2		sp|P33176|KINH_HUMAN	P33176	KINH_HUMAN	KIF5B	Kinesin-1 heavy chain	KIF5C	sp|O60282|KIF5C_HUMAN	1	1	0	0	1	1	1	1	1	0	23034.2	39905.5	0	22073.3	32500.5	39325	46024.8	18099.2	30651.7	41608.3	23034.2	39905.5	0	22073.3	32500.5	39325	46024.8	18099.2	30651.7	41608.3
TNLSVHEDKNRVPYVK	TNLSVHEDKNRVPYVK	K	G	151	166	16	3		sp|P33176|KINH_HUMAN	P33176	KINH_HUMAN	KIF5B	Kinesin-1 heavy chain			0	0	0	0	1	1	0	0	1	0	0	0	0	14791.9	13717.1	18503.1	0	0	19098.3	0	0	0	0	14791.9	13717.1	18503.1	0	0	19098.3	0
SHSIFLINVK	SHSIFLINVK	R	Q	204	213	10	2		sp|P33176|KINH_HUMAN	P33176	KINH_HUMAN	KIF5B	Kinesin-1 heavy chain			2	1	2	1	2	1	1	1	1	2	55991.6	54050.3	61688.3	66064.5	60883.7	54537.3	54416.2	52467.1	70389.8	67143.2	55991.6	54050.3	61688.3	66064.5	60883.7	54537.3	54416.2	52467.1	70389.8	67143.2
LYLVDLAGSEK	LYLVDLAGSEK	K	V	227	237	11	2		sp|P33176|KINH_HUMAN	P33176	KINH_HUMAN	KIF5B	Kinesin-1 heavy chain	KIF5A, KIF5C	sp|O60282|KIF5C_HUMAN, sp|Q12840|KIF5A_HUMAN	2	2	1	2	2	3	1	1	1	1	84090	85381	49548.7	92353.7	87249.9	67269.8	43612.9	73847.1	75950.2	63869.7	84090	85381	49548.7	92353.7	87249.9	67269.8	43612.9	73847.1	75950.2	63869.7
TGAEGAVLDEAK	TGAEGAVLDEAK	K	N	241	252	12	2		sp|P33176|KINH_HUMAN	P33176	KINH_HUMAN	KIF5B	Kinesin-1 heavy chain	KIF5A, KIF5C	sp|O60282-2|KIF5C_HUMAN, sp|O60282|KIF5C_HUMAN, sp|Q12840|KIF5A_HUMAN	6	3	3	3	4	7	1	2	4	4	306804	255643	356384	258807	302598	386452	250002	299600	307493	362879	306804	255643	356384	258807	302598	386452	250002	299600	307493	362879
SLSALGNVISALAEGSTYVPYR	SLSALGNVISALAEGSTYVPYR	K	D	257	278	22	2		sp|P33176|KINH_HUMAN	P33176	KINH_HUMAN	KIF5B	Kinesin-1 heavy chain			0	1	0	1	0	0	0	0	0	0	0	7470.09	0	0	0	0	0	0	0	0	0	0	0	0	0	0	0	0	0	0
STLLFGQR	STLLFGQR	K	A	314	321	8	2		sp|P33176|KINH_HUMAN	P33176	KINH_HUMAN	KIF5B	Kinesin-1 heavy chain			0	1	1	1	0	1	0	1	2	0	145352	144546	243172	131113	137956	212895	138465	151697	159494	209079	145352	144546	243172	131113	137956	212895	138465	151697	159494	209079
NTIQWLENELNR	NTIQWLENELNR	R	W	356	367	12	2		sp|P33176|KINH_HUMAN	P33176	KINH_HUMAN	KIF5B	Kinesin-1 heavy chain			1	1	0	1	1	1	0	0	1	0	22963.8	15918	0	28074.4	24541	23004.7	0	0	12174.7	0	22963.8	15918	0	28074.4	24541	23004.7	0	0	12174.7	0
NGETVPIDEQFDKEK	NGETVPIDEQFDKEK	R	A	370	384	15	2,3		sp|P33176|KINH_HUMAN	P33176	KINH_HUMAN	KIF5B	Kinesin-1 heavy chain			1	2	0	0	1	2	0	1	0	0	15096.1	34947.2	9588.04	15578.2	34993.5	27437.2	0	12565.3	0	0	15368	17559.9	9760.74	15858.8	20110.6	14232.6	0	12791.6	0	0
QLDDKDEEINQQSQLVEK	QLDDKDEEINQQSQLVEK	K	L	431	448	18	3		sp|P33176|KINH_HUMAN	P33176	KINH_HUMAN	KIF5B	Kinesin-1 heavy chain			1	2	1	2	2	1	3	1	1	3	47513.6	52421.2	50979.9	41021.1	53874.9	58112.8	35587.6	49521.2	40263.7	53952.7	47513.6	52421.2	50979.9	41021.1	53874.9	58112.8	35587.6	49521.2	40263.7	53952.7
TQMLDQEELLASTR	TQM[15.9949]LDQEELLASTR	K	R	451	464	14	2	3M(15.9949)	sp|P33176|KINH_HUMAN	P33176	KINH_HUMAN	KIF5B	Kinesin-1 heavy chain			1	3	1	1	1	1	0	1	1	1	18237.3	36359.8	29461.2	18327.9	43421.3	24363.9	21216.6	16511.9	22322.9	22681.4	18237.3	36359.8	29461.2	18327.9	43421.3	24363.9	21216.6	16511.9	22322.9	22681.4
DQDNMQAELNR	DQDNM[15.9949]QAELNR	R	L	466	476	11	2	5M(15.9949)	sp|P33176|KINH_HUMAN	P33176	KINH_HUMAN	KIF5B	Kinesin-1 heavy chain			0	2	0	0	2	0	0	1	0	0	0	10062	0	0	13458.2	0	0	5221.13	0	0	0	10062	0	0	13458.2	0	0	5221.13	0	0
EYELLSDELNQK	EYELLSDELNQK	K	S	515	526	12	2		sp|P33176|KINH_HUMAN	P33176	KINH_HUMAN	KIF5B	Kinesin-1 heavy chain			0	1	0	1	1	1	0	0	1	0	0	22805.8	0	12342.8	18254.7	11654.1	0	0	13026.5	0	0	22805.8	0	12342.8	18254.7	11654.1	0	0	13026.5	0
SATLASIDAELQK	SATLASIDAELQK	K	L	527	539	13	2		sp|P33176|KINH_HUMAN	P33176	KINH_HUMAN	KIF5B	Kinesin-1 heavy chain			1	1	1	1	1	2	1	1	1	1	47971.3	60552.2	63053.2	57264.1	65536.9	73904.2	38690.1	60343.5	52544.3	69620.6	47971.3	60552.2	63053.2	57264.1	65536.9	73904.2	38690.1	60343.5	52544.3	69620.6
AAEMMASLLK	AAEM[15.9949]M[15.9949]ASLLK	R	D	551	560	10	2	4M(15.9949), 5M(15.9949)	sp|P33176|KINH_HUMAN	P33176	KINH_HUMAN	KIF5B	Kinesin-1 heavy chain			1	2	1	1	1	2	0	2	3	1	48626.5	71946.3	53413	38105.8	45734.8	70632.3	0	39113.6	62324.6	54363.8	48626.5	71946.3	53413	38105.8	45734.8	70632.3	0	39113.6	62324.6	54363.8
DLAEIGIAVGNNDVK	DLAEIGIAVGNNDVK	K	Q	561	575	15	2		sp|P33176|KINH_HUMAN	P33176	KINH_HUMAN	KIF5B	Kinesin-1 heavy chain			1	1	1	0	2	1	0	1	1	1	9707.21	20671.9	24113.7	0	20202.7	17685.4	0	7100.07	16323.2	20446.3	9707.21	20671.9	24113.7	0	20202.7	17685.4	0	7100.07	16323.2	20446.3
QPEGTGMIDEEFTVAR	QPEGTGM[15.9949]IDEEFTVAR	K	L	576	591	16	2	7M(15.9949)	sp|P33176|KINH_HUMAN	P33176	KINH_HUMAN	KIF5B	Kinesin-1 heavy chain			0	1	0	0	1	0	0	0	0	0	0	17055.2	0	14520.8	28396.5	10519.6	0	0	0	17241.9	0	17055.2	0	14520.8	28396.5	10519.6	0	0	0	17241.9
SLTEYLQNVEQK	SLTEYLQNVEQK	K	K	645	656	12	2		sp|P33176|KINH_HUMAN	P33176	KINH_HUMAN	KIF5B	Kinesin-1 heavy chain			2	2	2	1	2	1	1	1	2	2	47456	63711.7	47897.8	49052	70287	47970.6	30625.1	52159.7	47787.9	59464.2	47456	63711.7	47897.8	49052	70287	47970.6	30625.1	52159.7	47787.9	59464.2
QLEESVDALSEELVQLR	QLEESVDALSEELVQLR	R	A	659	675	17	2,3		sp|P33176|KINH_HUMAN	P33176	KINH_HUMAN	KIF5B	Kinesin-1 heavy chain			1	3	1	3	3	2	1	3	1	1	23162.9	33927.1	20241.8	41661.2	45906.7	33481	10496.1	43052.1	22623.5	26458.6	23162.9	26922.4	20241.8	32796.4	36084.2	25957.5	10496.1	33613.2	22623.5	26458.6
QAVEQQIQSHR	QAVEQQIQSHR	K	E	699	709	11	2,3		sp|P33176|KINH_HUMAN	P33176	KINH_HUMAN	KIF5B	Kinesin-1 heavy chain			2	3	2	0	3	2	2	3	2	2	20206.9	136152	90111.1	0	114657	57698.2	42355.5	100973	50803.2	80669.1	20206.9	100632	72351.5	0	80349	45492	32699	71330	41534.3	62585.9
QISSLRDEVEAK	QISSLRDEVEAK	K	A	715	726	12	2		sp|P33176|KINH_HUMAN	P33176	KINH_HUMAN	KIF5B	Kinesin-1 heavy chain			1	1	0	1	1	1	1	0	1	1	39592.4	42586.7	0	39000.3	49305	43646.4	45296.1	44366.2	43054.3	48006.8	39592.4	42586.7	0	39000.3	49305	43646.4	45296.1	44366.2	43054.3	48006.8
LITDLQDQNQK	LITDLQDQNQK	K	M	729	739	11	2		sp|P33176|KINH_HUMAN	P33176	KINH_HUMAN	KIF5B	Kinesin-1 heavy chain			3	3	3	2	2	5	2	3	4	2	164563	180732	248755	195409	183947	251214	158291	253579	213058	200367	164563	180732	248755	195409	183947	251214	158291	253579	213058	200367
KLHELTVMQDR	KLHELTVM[15.9949]QDR	R	R	764	774	11	3	8M(15.9949)	sp|P33176|KINH_HUMAN	P33176	KINH_HUMAN	KIF5B	Kinesin-1 heavy chain			1	4	1	1	2	1	0	1	0	1	4417.74	32631	13015.6	1805.3	24465.7	14666.3	0	11449.9	14547.8	15378.8	4417.74	32631	13015.6	1805.3	24465.7	14666.3	0	11449.9	14547.8	15378.8
QDLKGLEETVAK	QDLKGLEETVAK	R	E	780	791	12	2		sp|P33176|KINH_HUMAN	P33176	KINH_HUMAN	KIF5B	Kinesin-1 heavy chain			0	0	0	1	0	0	0	1	0	0	0	0	0	18479.8	0	17051.2	0	16164.3	0	0	0	0	0	18479.8	0	17051.2	0	16164.3	0	0
GLEETVAK	GLEETVAK	K	E	784	791	8	2		sp|P33176|KINH_HUMAN	P33176	KINH_HUMAN	KIF5B	Kinesin-1 heavy chain			0	0	0	0	0	0	0	0	1	0	0	0	57520.7	0	0	0	0	0	17908.9	0	0	0	57520.7	0	0	0	0	0	17908.9	0
ELQTLHNLR	ELQTLHNLR	K	K	792	800	9	2		sp|P33176|KINH_HUMAN	P33176	KINH_HUMAN	KIF5B	Kinesin-1 heavy chain	KIF5A, KIF5C	sp|O60282-2|KIF5C_HUMAN, sp|O60282|KIF5C_HUMAN, sp|Q12840|KIF5A_HUMAN	1	3	2	1	2	1	1	2	1	1	77948.7	81939.8	71549.4	53996.1	66971.3	82073.2	58405.5	60078.8	74935	75506.8	77948.7	81939.8	71549.4	53996.1	66971.3	82073.2	58405.5	60078.8	74935	75506.8
ELQTLHNLRK	ELQTLHNLRK	K	L	792	801	10	3		sp|P33176|KINH_HUMAN	P33176	KINH_HUMAN	KIF5B	Kinesin-1 heavy chain	KIF5A, KIF5C	sp|O60282-2|KIF5C_HUMAN, sp|O60282|KIF5C_HUMAN, sp|Q12840|KIF5A_HUMAN	1	1	0	1	1	0	0	0	1	1	16857.3	28411.3	35372.1	15249.3	26026.9	30029.1	0	25348.3	21761.7	30401.9	16857.3	28411.3	35372.1	15249.3	26026.9	30029.1	0	25348.3	21761.7	30401.9
KLFVQDLATR	KLFVQDLATR	R	V	801	810	10	2		sp|P33176|KINH_HUMAN	P33176	KINH_HUMAN	KIF5B	Kinesin-1 heavy chain			1	2	1	2	1	0	1	1	1	1	59889.4	69286.8	96214.1	68574.6	58915.2	94470.6	57642.7	67949.1	67890.8	83291.8	59889.4	69286.8	96214.1	68574.6	58915.2	94470.6	57642.7	67949.1	67890.8	83291.8
LFVQDLATR	LFVQDLATR	K	V	802	810	9	2		sp|P33176|KINH_HUMAN	P33176	KINH_HUMAN	KIF5B	Kinesin-1 heavy chain			0	1	0	0	0	2	0	0	0	0	0	64129.7	0	0	0	66352.4	0	0	0	0	0	64129.7	0	0	0	66352.4	0	0	0	0
SAEIDSDDTGGSAAQK	SAEIDSDDTGGSAAQK	K	Q	814	829	16	2		sp|P33176|KINH_HUMAN	P33176	KINH_HUMAN	KIF5B	Kinesin-1 heavy chain			0	5	1	0	1	2	0	1	2	2	0	44530.7	52864.9	0	48403.7	12723.7	0	45268.2	15523	31087.9	0	44530.7	52864.9	0	48403.7	12723.7	0	45268.2	15523	31087.9
ISFLENNLEQLTK	ISFLENNLEQLTK	K	V	832	844	13	2		sp|P33176|KINH_HUMAN	P33176	KINH_HUMAN	KIF5B	Kinesin-1 heavy chain	KIF5A, KIF5C	sp|O60282-2|KIF5C_HUMAN, sp|O60282|KIF5C_HUMAN, sp|Q12840|KIF5A_HUMAN	1	3	2	1	3	3	1	3	2	2	53729.2	77689.9	89768.6	64063.3	68850.6	80776.1	73020.8	66386.2	79961.2	59730.8	53729.2	77689.9	89768.6	64063.3	68850.6	80776.1	73020.8	66386.2	79961.2	59730.8
PIRPGQHPAASPTHPSAIR	PIRPGQHPAASPTHPSAIR	K	G	923	941	19	5		sp|P33176|KINH_HUMAN	P33176	KINH_HUMAN	KIF5B	Kinesin-1 heavy chain			0	1	0	0	0	0	0	0	0	0	0	14344.6	0	0	0	0	0	0	0	0	0	0	0	0	0	0	0	0	0	0
GGGAFVQNSQPVAVR	GGGAFVQNSQPVAVR	R	G	942	956	15	2		sp|P33176|KINH_HUMAN	P33176	KINH_HUMAN	KIF5B	Kinesin-1 heavy chain			1	2	3	2	2	3	1	1	2	1	101268	101653	115791	96187.8	122391	101488	104229	101651	99950.4	87757.1	101268	101653	115791	96187.8	122391	101488	104229	101651	99950.4	87757.1
IQEELTR	IQEELTR	K	L	466	472	7	2		sp|O60282|KIF5C_HUMAN	O60282	KIF5C_HUMAN	KIF5C	Kinesin heavy chain isoform 5C	CROCC2, FARP1	sp|H7BZ55|CRCC2_HUMAN, sp|O60282-2|KIF5C_HUMAN, sp|Q9Y4F1-2|FARP1_HUMAN, sp|Q9Y4F1|FARP1_HUMAN	0	1	0	0	0	0	0	0	0	0	0	20274.7	0	0	30295.9	0	0	19372	18686.2	0	0	20274.7	0	0	30295.9	0	0	19372	18686.2	0
ANEQLTDELAQK	ANEQLTDELAQK	R	T	511	522	12	2		sp|O60282|KIF5C_HUMAN	O60282	KIF5C_HUMAN	KIF5C	Kinesin heavy chain isoform 5C		sp|O60282-2|KIF5C_HUMAN	1	2	0	1	1	1	0	0	0	0	14134.2	13304	0	16381.7	16864.7	14489.8	0	0	0	35727	14134.2	13304	0	16381.7	16864.7	14489.8	0	0	0	35727
AAVENLPTFLVELSR	AAVENLPTFLVELSR	R	V	28	42	15	2		sp|Q14974|IMB1_HUMAN	Q14974	IMB1_HUMAN	KPNB1	Importin subunit beta-1			0	0	0	1	0	0	0	0	0	0	0	0	0	15202.9	0	0	0	0	0	0	0	0	0	0	0	0	0	0	0	0
VLANPGNSQVAR	VLANPGNSQVAR	R	V	43	54	12	2		sp|Q14974|IMB1_HUMAN	Q14974	IMB1_HUMAN	KPNB1	Importin subunit beta-1			0	0	0	0	0	0	0	1	0	0	0	9296.02	0	0	0	0	0	8626.53	0	12890.7	0	9296.02	0	0	0	0	0	8626.53	0	12890.7
SGGGFSSGSAGIINYQR	SGGGFSSGSAGIINYQR	R	R	13	29	17	2,3		contam_sp|P04264|K2C1_HUMAN	P04264	K2C1_HUMAN	KRT1	Keratin, type II cytoskeletal 1			2	8	1	1	1	2	5	1	1	1	114522	1.0166e+06	67489.2	41359.7	61943.1	39520.9	361229	32018.1	35627.8	184814	114522	1.00196e+06	67489.2	41359.7	61943.1	39520.9	361229	32018.1	35627.8	184814
SGGGFSSGSAGIINYQRR	SGGGFSSGSAGIINYQRR	R	T	13	30	18	3		contam_sp|P04264|K2C1_HUMAN	P04264	K2C1_HUMAN	KRT1	Keratin, type II cytoskeletal 1			0	2	0	0	0	0	0	0	0	0	0	34728	0	0	0	0	0	0	0	0	0	0	0	0	0	0	0	0	0	0
RSGGGGGR	RSGGGGGR	R	F	38	45	8	2		contam_sp|P04264|K2C1_HUMAN	P04264	K2C1_HUMAN	KRT1	Keratin, type II cytoskeletal 1	IQCJ-SCHIP1, SCHIP1	sp|B3KU38-2|IQIP1_HUMAN, sp|B3KU38|IQIP1_HUMAN, sp|P0DPB3-2|SCHI1_HUMAN, sp|P0DPB3|SCHI1_HUMAN	0	0	0	0	1	0	0	0	0	0	0	0	0	0	19111.6	0	0	19889.6	0	0	0	0	0	0	19111.6	0	0	19889.6	0	0
SLVNLGGSK	SLVNLGGSK	R	S	66	74	9	2		contam_sp|P04264|K2C1_HUMAN	P04264	K2C1_HUMAN	KRT1	Keratin, type II cytoskeletal 1			2	7	1	2	2	2	2	2	1	2	833326	5.17264e+06	364809	651833	444568	556653	2.01866e+06	328785	376018	766195	833326	5.17264e+06	364809	651833	444568	556653	2.01866e+06	328785	376018	766195
SLVNLGGSKSISISVAR	SLVNLGGSKSISISVAR	R	G	66	82	17	2,3		contam_sp|P04264|K2C1_HUMAN	P04264	K2C1_HUMAN	KRT1	Keratin, type II cytoskeletal 1			0	3	0	0	0	0	0	0	0	0	0	61564.9	0	0	0	0	0	0	0	0	0	0	0	0	0	0	0	0	0	0
SLVNLGGSK	SLVNLGGSK[114.0429]	R	S	66	74	9	2	9K(114.0429)	contam_sp|P04264|K2C1_HUMAN	P04264	K2C1_HUMAN	KRT1	Keratin, type II cytoskeletal 1			0	0	0	0	0	0	1	0	0	0	0	0	14257.1	0	0	0	41765.1	0	0	0	0	0	14257.1	0	0	0	41765.1	0	0	0
EQIKSLNNQFASFIDKVR	EQIKSLNNQFASFIDKVR	R	F	182	199	18	3,4		contam_sp|P04264|K2C1_HUMAN	P04264	K2C1_HUMAN	KRT1	Keratin, type II cytoskeletal 1			0	4	0	0	0	0	0	0	0	0	0	78409.9	0	0	0	0	0	0	0	0	0	0	0	0	0	0	0	0	0	0
SLNNQFASFIDK	SLNNQFASFIDK	K	V	186	197	12	2		contam_sp|P04264|K2C1_HUMAN	P04264	K2C1_HUMAN	KRT1	Keratin, type II cytoskeletal 1			4	4	3	5	4	3	6	4	2	2	242964	269285	173999	181495	220058	174064	749162	155962	99939.9	246187	242964	269285	173999	181495	220058	174064	749162	155962	99939.9	246187
SLNNQFASFIDKVR	SLNNQFASFIDKVR	K	F	186	199	14	2,3		contam_sp|P04264|K2C1_HUMAN	P04264	K2C1_HUMAN	KRT1	Keratin, type II cytoskeletal 1			3	9	2	2	4	6	6	2	3	2	203406	1.00577e+06	60198.6	221700	113552	148090	509486	138797	62752.5	115989	125606	598020	36853.9	134153	70572.7	88873.6	313635	84218.9	39326.9	72812.4
SLNNQFASFIDKVR	SLNNQFASFIDK[42.0106]VR	K	F	186	199	14	2	12K(42.0106)	contam_sp|P04264|K2C1_HUMAN	P04264	K2C1_HUMAN	KRT1	Keratin, type II cytoskeletal 1			0	2	0	0	0	0	0	0	0	0	0	11592.5	0	0	0	0	0	0	0	0	0	0	0	0	0	0	0	0	0	0
FASFIDK	FASFIDK	Q	V	191	197	7	2		contam_sp|P04264|K2C1_HUMAN	P04264	K2C1_HUMAN	KRT1	Keratin, type II cytoskeletal 1	KRT2, KRT3, KRT4, KRT5, KRT6A, KRT6B, KRT6C, KRT7, KRT71, KRT72, KRT73, KRT74, KRT75, KRT76, KRT77, KRT78, KRT79, KRT8, KRT84	contam_sp|P35908|K22E_HUMAN, contam_sp|Q9NSB2|KRT84_HUMAN, sp|O95678|K2C75_HUMAN, sp|P02538|K2C6A_HUMAN, sp|P04259|K2C6B_HUMAN, sp|P05787-2|K2C8_HUMAN, sp|P05787|K2C8_HUMAN, sp|P08729|K2C7_HUMAN, sp|P12035|K2C3_HUMAN, sp|P13647|K2C5_HUMAN, sp|P19013|K2C4_HUMAN, sp|P48668|K2C6C_HUMAN, sp|Q01546|K22O_HUMAN, sp|Q14CN4-2|K2C72_HUMAN, sp|Q14CN4-3|K2C72_HUMAN, sp|Q14CN4|K2C72_HUMAN, sp|Q3SY84|K2C71_HUM…	1	0	0	1	0	0	0	1	0	0	80580.2	65753.7	31618.1	35185	41364.3	36849.4	0	24585.2	0	52085.7	80580.2	65753.7	31618.1	35185	41364.3	36849.4	0	24585.2	0	52085.7
FLEQQNQVLQTK	FLEQQNQVLQTK	R	W	200	211	12	2		contam_sp|P04264|K2C1_HUMAN	P04264	K2C1_HUMAN	KRT1	Keratin, type II cytoskeletal 1	KRT2, KRT77	contam_sp|P35908|K22E_HUMAN, sp|Q7Z794|K2C1B_HUMAN	8	10	7	12	6	10	11	7	8	5	864868	1.00866e+06	390343	691689	774434	532100	2.22555e+06	425438	281960	632909	864868	1.00866e+06	390343	691689	774434	532100	2.22555e+06	425438	281960	632909
FLEQQNQVLQTKWELLQQVDTSTR	FLEQQNQVLQTKWELLQQVDTSTR	R	T	200	223	24	3		contam_sp|P04264|K2C1_HUMAN	P04264	K2C1_HUMAN	KRT1	Keratin, type II cytoskeletal 1			1	9	0	1	0	0	0	0	0	0	14750.8	181363	0	13970.5	0	0	0	0	0	0	14750.8	181363	0	13970.5	0	0	0	0	0	0
FLEQQNQVLQTK	FLEQQNQVLQTK[114.0429]	R	W	200	211	12	2	12K(114.0429)	contam_sp|P04264|K2C1_HUMAN	P04264	K2C1_HUMAN	KRT1	Keratin, type II cytoskeletal 1	KRT2, KRT77	contam_sp|P35908|K22E_HUMAN, sp|Q7Z794|K2C1B_HUMAN	0	0	0	0	0	0	1	0	0	0	0	0	0	0	0	0	21824.4	0	0	0	0	0	0	0	0	0	0	0	0	0
FLEQQNQVLQTK	FLEQQNQVLQTK[42.0106]	R	W	200	211	12	2	12K(42.0106)	contam_sp|P04264|K2C1_HUMAN	P04264	K2C1_HUMAN	KRT1	Keratin, type II cytoskeletal 1	KRT2, KRT77	contam_sp|P35908|K22E_HUMAN, sp|Q7Z794|K2C1B_HUMAN	0	1	0	0	0	0	1	0	0	0	0	13775.2	0	0	0	0	23194.3	0	0	0	0	13775.2	0	0	0	0	23194.3	0	0	0
WELLQQVDTSTR	WELLQQVDTSTR	K	T	212	223	12	2		contam_sp|P04264|K2C1_HUMAN	P04264	K2C1_HUMAN	KRT1	Keratin, type II cytoskeletal 1			2	3	1	1	1	1	3	1	2	1	50351.8	155591	28403.3	47385.8	45427.9	32177.5	151824	27276.6	17561.8	32650.8	50351.8	155591	28403.3	47385.8	45427.9	32177.5	151824	27276.6	17561.8	32650.8
THNLEPYFESFINNLR	THNLEPYFESFINNLR	R	R	224	239	16	2,3		contam_sp|P04264|K2C1_HUMAN	P04264	K2C1_HUMAN	KRT1	Keratin, type II cytoskeletal 1			2	2	0	0	1	0	4	0	0	0	15392.4	25401.4	0	0	12200.2	0	55150.8	0	0	0	16591.8	14219	0	0	13150.8	0	26985	0	0	0
THNLEPYFESFINNLRR	THNLEPYFESFINNLRR	R	R	224	240	17	3		contam_sp|P04264|K2C1_HUMAN	P04264	K2C1_HUMAN	KRT1	Keratin, type II cytoskeletal 1			2	1	0	1	3	1	3	4	0	0	28500.7	24406.6	0	18004.7	24773.4	12129.7	72880.6	19776.2	0	0	28500.7	24406.6	0	18004.7	24773.4	12129.7	72880.6	19776.2	0	0
LDSELKNMQDMVEDYR	LDSELKNM[15.9949]QDM[15.9949]VEDYR	R	N	252	267	16	3	11M(15.9949), 8M(15.9949)	contam_sp|P04264|K2C1_HUMAN	P04264	K2C1_HUMAN	KRT1	Keratin, type II cytoskeletal 1			1	3	0	2	1	1	2	1	0	0	22590.1	111827	0	35433.3	9063.48	18353.5	50807.5	14932.4	0	0	22590.1	111827	0	35433.3	9063.48	18353.5	50807.5	14932.4	0	0
NMQDMVEDYR	NM[15.9949]QDM[15.9949]VEDYR	K	N	258	267	10	2	2M(15.9949), 5M(15.9949)	contam_sp|P04264|K2C1_HUMAN	P04264	K2C1_HUMAN	KRT1	Keratin, type II cytoskeletal 1			3	5	0	1	4	1	3	0	0	1	16771.9	88605.1	0	11824.7	21807.3	11874.2	43948	0	0	17203.5	16771.9	88605.1	0	11824.7	21807.3	11874.2	43948	0	0	17203.5
NKYEDEINKR	NKYEDEINKR	R	T	268	277	10	3		contam_sp|P04264|K2C1_HUMAN	P04264	K2C1_HUMAN	KRT1	Keratin, type II cytoskeletal 1	KRT5, KRT6A, KRT6B, KRT6C, KRT8	sp|P02538|K2C6A_HUMAN, sp|P04259|K2C6B_HUMAN, sp|P05787-2|K2C8_HUMAN, sp|P05787|K2C8_HUMAN, sp|P13647|K2C5_HUMAN, sp|P48668|K2C6C_HUMAN	0	5	0	0	1	0	4	2	0	1	0	793310	0	0	130174	0	101888	30521.7	0	40993	0	793310	0	0	130174	0	101888	30521.7	0	40993
NKYEDEINKR	NK[114.0429]YEDEINKR	R	T	268	277	10	3	2K(114.0429)	contam_sp|P04264|K2C1_HUMAN	P04264	K2C1_HUMAN	KRT1	Keratin, type II cytoskeletal 1	KRT5, KRT6A, KRT6B, KRT6C, KRT8	sp|P02538|K2C6A_HUMAN, sp|P04259|K2C6B_HUMAN, sp|P05787-2|K2C8_HUMAN, sp|P05787|K2C8_HUMAN, sp|P13647|K2C5_HUMAN, sp|P48668|K2C6C_HUMAN	0	0	0	0	0	0	1	0	0	0	0	0	0	0	0	0	26603.2	0	0	0	0	0	0	0	0	0	0	0	0	0
NKYEDEINKR	NK[42.0106]YEDEINKR	R	T	268	277	10	3	2K(42.0106)	contam_sp|P04264|K2C1_HUMAN	P04264	K2C1_HUMAN	KRT1	Keratin, type II cytoskeletal 1	KRT5, KRT6A, KRT6B, KRT6C, KRT8	sp|P02538|K2C6A_HUMAN, sp|P04259|K2C6B_HUMAN, sp|P05787-2|K2C8_HUMAN, sp|P05787|K2C8_HUMAN, sp|P13647|K2C5_HUMAN, sp|P48668|K2C6C_HUMAN	0	1	0	0	0	0	0	0	0	0	0	18141.8	0	0	0	0	0	0	0	0	0	0	0	0	0	0	0	0	0	0
KYEDEINKR	K[114.0429]YEDEINKR	N	T	269	277	9	3	1K(114.0429)	contam_sp|P04264|K2C1_HUMAN	P04264	K2C1_HUMAN	KRT1	Keratin, type II cytoskeletal 1	KRT2, KRT3, KRT5, KRT6A, KRT6B, KRT6C, KRT76, KRT77, KRT8	contam_sp|P35908|K22E_HUMAN, sp|P02538|K2C6A_HUMAN, sp|P04259|K2C6B_HUMAN, sp|P05787-2|K2C8_HUMAN, sp|P05787|K2C8_HUMAN, sp|P12035|K2C3_HUMAN, sp|P13647|K2C5_HUMAN, sp|P48668|K2C6C_HUMAN, sp|Q01546|K22O_HUMAN, sp|Q7Z794|K2C1B_HUMAN	1	7	0	0	2	0	1	0	0	1	4102.12	1.01404e+06	0	0	145193	0	28385.4	0	0	43571.8	4102.12	1.01404e+06	0	0	145193	0	28385.4	0	0	43571.8
RTNAENEFVTIKK	RTNAENEFVTIKK	K	D	277	289	13	3		contam_sp|P04264|K2C1_HUMAN	P04264	K2C1_HUMAN	KRT1	Keratin, type II cytoskeletal 1			0	1	0	0	1	0	2	0	0	0	0	27173.5	0	0	8556.79	0	36289.2	0	0	0	0	27173.5	0	0	8556.79	0	36289.2	0	0	0
TNAENEFVTIK	TNAENEFVTIK	R	K	278	288	11	2		contam_sp|P04264|K2C1_HUMAN	P04264	K2C1_HUMAN	KRT1	Keratin, type II cytoskeletal 1			4	3	2	2	3	3	4	2	3	2	495444	508296	166811	232366	224917	292400	780616	129866	105242	272541	495444	508296	166811	232366	224917	292400	780616	129866	105242	272541
TNAENEFVTIKK	TNAENEFVTIKK	R	D	278	289	12	2,3		contam_sp|P04264|K2C1_HUMAN	P04264	K2C1_HUMAN	KRT1	Keratin, type II cytoskeletal 1			10	14	3	7	7	10	14	7	4	6	674801	1.50009e+06	217729	562924	513489	552186	1.75991e+06	350274	199586	541851	354956	789118	114050	294803	269820	286603	925653	184256	104885	284936
TNAENEFVTIKKDVDGAYMTK	TNAENEFVTIKKDVDGAYM[15.9949]TK	R	V	278	298	21	3,4	19M(15.9949)	contam_sp|P04264|K2C1_HUMAN	P04264	K2C1_HUMAN	KRT1	Keratin, type II cytoskeletal 1			0	2	0	0	0	0	0	0	0	0	0	38291.9	0	0	0	0	0	0	0	0	0	0	0	0	0	0	0	0	0	0
TNAENEFVTIKK	TNAENEFVTIK[114.0429]K	R	D	278	289	12	3	11K(114.0429)	contam_sp|P04264|K2C1_HUMAN	P04264	K2C1_HUMAN	KRT1	Keratin, type II cytoskeletal 1			0	0	0	0	0	0	1	0	0	0	0	0	0	0	0	0	82431.3	0	0	0	0	0	0	0	0	0	0	0	0	0
TNAENEFVTIKK	TNAENEFVTIK[42.0106]K	R	D	278	289	12	2	11K(42.0106)	contam_sp|P04264|K2C1_HUMAN	P04264	K2C1_HUMAN	KRT1	Keratin, type II cytoskeletal 1			1	2	0	0	1	0	2	0	0	0	10466.6	24964.1	0	14237	17313.8	9107.26	33298.5	0	0	12369.8	10466.6	24964.1	0	14237	17313.8	9107.26	33298.5	0	0	12369.8
DVDGAYMTK	DVDGAYM[15.9949]TK	K	V	290	298	9	2	7M(15.9949)	contam_sp|P04264|K2C1_HUMAN	P04264	K2C1_HUMAN	KRT1	Keratin, type II cytoskeletal 1			4	11	0	1	3	4	6	5	0	2	7850.49	295375	0	10535	49978.9	14834.5	36232.6	29880.2	0	19214.2	7850.49	295375	0	10535	49978.9	14834.5	36232.6	29880.2	0	19214.2
DVDGAYMTKVDLQAK	DVDGAYM[15.9949]TKVDLQAK	K	L	290	304	15	2	7M(15.9949)	contam_sp|P04264|K2C1_HUMAN	P04264	K2C1_HUMAN	KRT1	Keratin, type II cytoskeletal 1			0	1	0	0	0	0	0	0	0	0	0	65024.5	0	0	0	0	0	0	0	0	0	0	0	0	0	0	0	0	0	0
SLDLDSIIAEVK	SLDLDSIIAEVK	R	A	344	355	12	2		contam_sp|P04264|K2C1_HUMAN	P04264	K2C1_HUMAN	KRT1	Keratin, type II cytoskeletal 1			6	7	3	4	2	2	10	2	2	3	439509	976341	185033	294792	212358	237678	853539	162510	110913	307152	439509	976341	185033	294792	212358	237678	853539	162510	110913	307152
SLDLDSIIAEVKAQYEDIAQK	SLDLDSIIAEVKAQYEDIAQK	R	S	344	364	21	2,3		contam_sp|P04264|K2C1_HUMAN	P04264	K2C1_HUMAN	KRT1	Keratin, type II cytoskeletal 1			0	7	0	0	0	0	0	0	0	0	0	146818	0	0	0	0	0	0	0	0	0	0	0	0	0	0	0	0	0	0
SLDLDSIIAEVKAQYEDIAQKSK	SLDLDSIIAEVKAQYEDIAQKSK	R	A	344	366	23	3		contam_sp|P04264|K2C1_HUMAN	P04264	K2C1_HUMAN	KRT1	Keratin, type II cytoskeletal 1			0	2	0	0	0	0	0	0	0	0	0	15143.6	0	0	0	0	0	0	0	0	0	0	0	0	0	0	0	0	0	0
SLDLDSIIAEVKAQYEDIAQKSK	SLDLDSIIAEVK[42.0106]AQYEDIAQKSK[42.0106]	R	A	344	366	23	3	12K(42.0106), 23K(42.0106)	contam_sp|P04264|K2C1_HUMAN	P04264	K2C1_HUMAN	KRT1	Keratin, type II cytoskeletal 1			0	1	0	0	0	0	0	0	0	0	0	0	0	0	0	0	0	0	0	0	0	0	0	0	0	0	0	0	0	0
AQYEDIAQK	AQYEDIAQK	K	S	356	364	9	2		contam_sp|P04264|K2C1_HUMAN	P04264	K2C1_HUMAN	KRT1	Keratin, type II cytoskeletal 1			6	9	2	7	7	7	10	4	5	5	1.03683e+06	2.72744e+06	472510	834247	780103	726626	2223932	688646	412977	757758	1.03683e+06	2.72744e+06	472510	834247	780103	726626	2223932	688646	412977	757758
AQYEDIAQKSK	AQYEDIAQKSK	K	A	356	366	11	3		contam_sp|P04264|K2C1_HUMAN	P04264	K2C1_HUMAN	KRT1	Keratin, type II cytoskeletal 1			0	1	0	0	0	0	0	0	0	0	0	26727.2	0	0	0	0	0	0	0	0	0	0	0	0	0	0	0	0	0	0
AQYEDIAQKSKAEAESLYQSK	AQYEDIAQKSKAEAESLYQSK	K	Y	356	376	21	3		contam_sp|P04264|K2C1_HUMAN	P04264	K2C1_HUMAN	KRT1	Keratin, type II cytoskeletal 1			0	2	0	0	0	0	0	0	0	0	0	43175.1	0	0	0	0	0	0	0	0	0	0	0	0	0	0	0	0	0	0
AQYEDIAQK	AQYEDIAQK[42.0106]	K	S	356	364	9	2	9K(42.0106)	contam_sp|P04264|K2C1_HUMAN	P04264	K2C1_HUMAN	KRT1	Keratin, type II cytoskeletal 1			0	1	0	0	0	0	0	0	0	0	0	18624.3	0	18460.4	0	0	0	0	0	0	0	18624.3	0	18460.4	0	0	0	0	0	0
SKAEAESLYQSK	SKAEAESLYQSK	K	Y	365	376	12	2,3		contam_sp|P04264|K2C1_HUMAN	P04264	K2C1_HUMAN	KRT1	Keratin, type II cytoskeletal 1			3	17	2	3	9	3	9	8	3	5	43608.1	1.06575e+06	121280	13115.5	248361	107797	540938	240870	80503.9	202894	41265.1	994613	114988	13115.5	223660	94959.6	374783	205204	81255.3	152865
SKAEAESLYQSKYEELQITAGR	SKAEAESLYQSKYEELQITAGR	K	H	365	386	22	3,4		contam_sp|P04264|K2C1_HUMAN	P04264	K2C1_HUMAN	KRT1	Keratin, type II cytoskeletal 1			1	11	0	3	0	0	2	1	0	0	9129.99	907521	0	50833.8	0	23310.1	54811	24168.3	0	0	17782.9	590102	0	29820.6	0	13861.1	34311.5	13356.9	0	0
SKAEAESLYQSK	SKAEAESLYQSK[42.0106]	K	Y	365	376	12	2	12K(42.0106)	contam_sp|P04264|K2C1_HUMAN	P04264	K2C1_HUMAN	KRT1	Keratin, type II cytoskeletal 1			0	1	0	0	0	0	0	0	0	0	0	23636.2	0	0	0	0	0	0	0	13950.2	0	23636.2	0	0	0	0	0	0	0	13950.2
SKAEAESLYQSKYEELQITAGR	SKAEAESLYQSK[42.0106]YEELQITAGR	K	H	365	386	22	3	12K(42.0106)	contam_sp|P04264|K2C1_HUMAN	P04264	K2C1_HUMAN	KRT1	Keratin, type II cytoskeletal 1			0	1	0	0	0	0	0	0	0	0	0	11135.3	0	0	0	0	0	0	0	0	0	0	0	0	0	0	0	0	0	0
SKAEAESLYQSK	SK[114.0429]AEAESLYQSK	K	Y	365	376	12	2	2K(114.0429)	contam_sp|P04264|K2C1_HUMAN	P04264	K2C1_HUMAN	KRT1	Keratin, type II cytoskeletal 1			0	0	0	0	0	0	1	0	0	0	0	0	0	0	0	0	17881.6	0	0	0	0	0	0	0	0	0	0	0	0	0
SKAEAESLYQSK	SK[42.0106]AEAESLYQSK	K	Y	365	376	12	2	2K(42.0106)	contam_sp|P04264|K2C1_HUMAN	P04264	K2C1_HUMAN	KRT1	Keratin, type II cytoskeletal 1			1	1	0	1	0	0	1	0	0	0	15003.6	34930.5	0	18069.2	0	7946.45	26602	0	0	3520.27	15003.6	34930.5	0	18069.2	0	7946.45	26602	0	0	3520.27
SKAEAESLYQSKYEELQITAGR	SK[42.0106]AEAESLYQSKYEELQITAGR	K	H	365	386	22	3	2K(42.0106)	contam_sp|P04264|K2C1_HUMAN	P04264	K2C1_HUMAN	KRT1	Keratin, type II cytoskeletal 1			0	2	0	0	0	0	0	0	0	0	0	26549.9	0	0	0	0	0	0	0	0	0	0	0	0	0	0	0	0	0	0
AEAESLYQSK	AEAESLYQSK	K	Y	367	376	10	2		contam_sp|P04264|K2C1_HUMAN	P04264	K2C1_HUMAN	KRT1	Keratin, type II cytoskeletal 1			3	6	2	3	5	2	7	1	2	3	157996	613279	99087.6	92677.4	167088	95465.9	665994	89629.3	66690.6	153283	157996	613279	99087.6	92677.4	167088	95465.9	665994	89629.3	66690.6	153283
AEAESLYQSKYEELQITAGR	AEAESLYQSKYEELQITAGR	K	H	367	386	20	2,3		contam_sp|P04264|K2C1_HUMAN	P04264	K2C1_HUMAN	KRT1	Keratin, type II cytoskeletal 1			0	8	0	1	0	0	1	0	0	0	0	358841	0	15538.6	0	0	14855.5	0	0	0	0	196926	0	15538.6	0	0	14855.5	0	0	0
AEAESLYQSKYEELQITAGR	AEAESLYQSK[42.0106]YEELQITAGR	K	H	367	386	20	2	10K(42.0106)	contam_sp|P04264|K2C1_HUMAN	P04264	K2C1_HUMAN	KRT1	Keratin, type II cytoskeletal 1			0	1	0	0	0	0	0	0	0	0	0	0	0	0	0	0	0	0	0	0	0	0	0	0	0	0	0	0	0	0
YEELQITAGR	YEELQITAGR	K	H	377	386	10	2		contam_sp|P04264|K2C1_HUMAN	P04264	K2C1_HUMAN	KRT1	Keratin, type II cytoskeletal 1	KRT6B	sp|P04259|K2C6B_HUMAN	8	9	2	6	4	7	8	4	6	4	979644	2145832	469983	1124451	688456	619132	2.21646e+06	460124	514242	787453	979644	2145832	469983	1124451	688456	619132	2.21646e+06	460124	514242	787453
YEELQITAGRHGDSVR	YEELQITAGRHGDSVR	K	N	377	392	16	3		contam_sp|P04264|K2C1_HUMAN	P04264	K2C1_HUMAN	KRT1	Keratin, type II cytoskeletal 1			0	1	0	0	0	0	0	0	0	0	0	17606.9	0	0	0	0	0	0	0	0	0	0	0	0	0	0	0	0	0	0
NSKIEISELNR	NSKIEISELNR	R	V	393	403	11	2		contam_sp|P04264|K2C1_HUMAN	P04264	K2C1_HUMAN	KRT1	Keratin, type II cytoskeletal 1			1	1	0	0	2	1	0	0	1	0	82270.1	41601.2	0	90319.7	28725.3	39333.6	105251	60902.1	16926.5	19532.3	82270.1	41601.2	0	90319.7	28725.3	39333.6	105251	60902.1	16926.5	19532.3
IEISELNR	IEISELNR	K	V	396	403	8	2		contam_sp|P04264|K2C1_HUMAN	P04264	K2C1_HUMAN	KRT1	Keratin, type II cytoskeletal 1	KRT2	contam_sp|P35908|K22E_HUMAN	2	1	1	1	1	1	3	2	0	2	1.07165e+06	387733	398372	691450	561912	598385	1.46403e+06	440168	386906	576250	1.07165e+06	387733	398372	691450	561912	598385	1.46403e+06	440168	386906	576250
LRSEIDNVK	LRSEIDNVK	R	K	408	416	9	2		contam_sp|P04264|K2C1_HUMAN	P04264	K2C1_HUMAN	KRT1	Keratin, type II cytoskeletal 1			0	1	0	0	0	0	0	0	0	0	0	29714.7	0	0	29047.6	30440.2	105031	17704.7	0	31213.3	0	29714.7	0	0	29047.6	30440.2	105031	17704.7	0	31213.3
LRSEIDNVKK	LRSEIDNVKK	R	Q	408	417	10	2,3		contam_sp|P04264|K2C1_HUMAN	P04264	K2C1_HUMAN	KRT1	Keratin, type II cytoskeletal 1			0	1	0	0	3	1	2	1	1	1	0	0	0	0	158318	0	428057	88368.1	42281.1	62821.3	0	0	0	0	141432	0	428057	88368.1	42281.1	62821.3
KQISNLQQSISDAEQR	KQISNLQQSISDAEQR	K	G	417	432	16	3		contam_sp|P04264|K2C1_HUMAN	P04264	K2C1_HUMAN	KRT1	Keratin, type II cytoskeletal 1			1	0	0	0	0	0	0	0	0	0	11593.4	0	0	0	0	0	0	0	0	0	0	0	0	0	0	0	0	0	0	0
QISNLQQSISDAEQR	QISNLQQSISDAEQR	K	G	418	432	15	2,3		contam_sp|P04264|K2C1_HUMAN	P04264	K2C1_HUMAN	KRT1	Keratin, type II cytoskeletal 1			9	4	1	7	3	6	6	2	2	3	337640	127521	80595.8	256959	314707	161818	535022	143422	108174	156291	291863	107315	80595.8	251229	215010	145241	454124	115594	96453.2	125553
QISNLQQSISDAEQRGENALK	QISNLQQSISDAEQRGENALK	K	D	418	438	21	3		contam_sp|P04264|K2C1_HUMAN	P04264	K2C1_HUMAN	KRT1	Keratin, type II cytoskeletal 1			2	0	0	1	0	1	2	0	0	0	47332.5	0	0	33406.6	0	30139.9	87704.2	0	0	0	47332.5	0	0	33406.6	0	30139.9	87704.2	0	0	0
QISNLQQSISDAEQRGENALKDAK	QISNLQQSISDAEQRGENALKDAK	K	N	418	441	24	4		contam_sp|P04264|K2C1_HUMAN	P04264	K2C1_HUMAN	KRT1	Keratin, type II cytoskeletal 1			1	0	0	1	1	1	1	1	0	0	15775.2	6247.08	0	20074.4	14173.6	11502.2	20886.5	14852.8	0	0	15775.2	6247.08	0	20074.4	14173.6	11502.2	20886.5	14852.8	0	0
NKLNDLEDALQQAK	NKLNDLEDALQQAK	K	E	442	455	14	2,3		contam_sp|P04264|K2C1_HUMAN	P04264	K2C1_HUMAN	KRT1	Keratin, type II cytoskeletal 1			2	2	1	3	2	1	2	3	1	1	114925	42745.2	25218.6	75289.5	84076.3	55742.7	144921	53410.4	27309.4	34223.1	85513.2	34462.1	25218.6	60191.5	66852.2	46774.4	117068	42234.2	27309.4	34223.1
NKLNDLEDALQQAKEDLAR	NKLNDLEDALQQAKEDLAR	K	L	442	460	19	3		contam_sp|P04264|K2C1_HUMAN	P04264	K2C1_HUMAN	KRT1	Keratin, type II cytoskeletal 1			4	3	0	1	1	1	1	1	1	1	108562	52397	0	69833	48701.7	49404	132852	56544.8	22716.9	23119.9	108562	52397	0	69833	48701.7	49404	132852	56544.8	22716.9	23119.9
LNDLEDALQQAK	LNDLEDALQQAK	K	E	444	455	12	2		contam_sp|P04264|K2C1_HUMAN	P04264	K2C1_HUMAN	KRT1	Keratin, type II cytoskeletal 1			3	1	1	1	1	1	2	2	1	1	145594	47775.4	51445.1	61468.3	65851.9	47325.1	161953	42526	29421.7	65182.2	145594	47775.4	51445.1	61468.3	65851.9	47325.1	161953	42526	29421.7	65182.2
LNDLEDALQQAKEDLAR	LNDLEDALQQAKEDLAR	K	L	444	460	17	2,3		contam_sp|P04264|K2C1_HUMAN	P04264	K2C1_HUMAN	KRT1	Keratin, type II cytoskeletal 1			2	0	0	1	2	1	2	1	0	0	44564.8	2739.82	0	24270.8	24055.2	15639.8	59980.7	10169.6	0	0	27846.7	5031.28	0	22966.3	14998.3	14799.2	37436	9623	0	0
LLRDYQELMNTK	LLRDYQELM[15.9949]NTK	R	L	461	472	12	2,3	9M(15.9949)	contam_sp|P04264|K2C1_HUMAN	P04264	K2C1_HUMAN	KRT1	Keratin, type II cytoskeletal 1			2	2	0	3	1	2	2	2	2	0	106640	34987.2	0	103692	48161.8	37694.5	82665.1	52015.3	25053.2	0	65359.9	22583.9	0	64443	32059.5	24742.7	82665.1	34614.5	16615.8	0
DYQELMNTK	DYQELM[15.9949]NTK	R	L	464	472	9	2	6M(15.9949)	contam_sp|P04264|K2C1_HUMAN	P04264	K2C1_HUMAN	KRT1	Keratin, type II cytoskeletal 1			3	2	1	4	3	3	1	2	2	2	165331	58676.7	36350.7	38552.4	93248.6	45340.1	76926.7	49305.8	24672.7	31970.7	165331	58676.7	36350.7	38552.4	93248.6	45340.1	76926.7	49305.8	24672.7	31970.7
LALDLEIATYR	LALDLEIATYR	K	T	473	483	11	2		contam_sp|P04264|K2C1_HUMAN	P04264	K2C1_HUMAN	KRT1	Keratin, type II cytoskeletal 1	GFAP, KRT4, KRT7, KRT8, KRT80	sp|P05787-2|K2C8_HUMAN, sp|P05787|K2C8_HUMAN, sp|P08729|K2C7_HUMAN, sp|P14136-2|GFAP_HUMAN, sp|P14136-3|GFAP_HUMAN, sp|P14136|GFAP_HUMAN, sp|P19013|K2C4_HUMAN, sp|Q6KB66-2|K2C80_HUMAN, sp|Q6KB66-3|K2C80_HUMAN, sp|Q6KB66|K2C80_HUMAN	4	5	4	3	3	3	4	3	3	3	497890	383061	108077	349975	229466	165604	437460	228168	89260.2	151166	497890	383061	108077	349975	229466	165604	437460	228168	89260.2	151166
TLLEGEESR	TLLEGEESR	R	M	484	492	9	2		contam_sp|P04264|K2C1_HUMAN	P04264	K2C1_HUMAN	KRT1	Keratin, type II cytoskeletal 1			9	12	7	9	7	6	9	8	7	6	2.71683e+06	3.35166e+06	1.12474e+06	1.50792e+06	1.45644e+06	1.4979e+06	5218328	995474	796924	1.44812e+06	2.71683e+06	3.35166e+06	1.12474e+06	1.50792e+06	1.45644e+06	1.4979e+06	5218328	995474	796924	1.44812e+06
MSGECAPNVSVSVSTSHTTISGGGSR	M[15.9949]SGEC[71.0371]APNVSVSVSTSHTTISGGGSR	R	G	493	518	26	3	1M(15.9949), 5C(71.0371)	contam_sp|P04264|K2C1_HUMAN	P04264	K2C1_HUMAN	KRT1	Keratin, type II cytoskeletal 1			0	0	0	1	0	0	3	0	0	1	0	0	0	0	0	0	0	0	0	0	0	0	0	0	0	0	0	0	0	0
GGGGGGYGSGGSSYGSGGGSYGSGGGGGGGR	GGGGGGYGSGGSSYGSGGGSYGSGGGGGGGR	R	G	519	549	31	2,3		contam_sp|P04264|K2C1_HUMAN	P04264	K2C1_HUMAN	KRT1	Keratin, type II cytoskeletal 1			1	16	1	1	2	4	4	2	0	2	174784	3.09261e+06	113438	189752	181251	172004	647193	134597	88193.8	217149	174784	3.19809e+06	113438	168066	163970	172004	587082	134597	88193.8	217149
GSYGSGGSSYGSGGGSYGSGGGGGGHGSYGSGSSSGGYR	GSYGSGGSSYGSGGGSYGSGGGGGGHGSYGSGSSSGGYR	R	G	550	588	39	3		contam_sp|P04264|K2C1_HUMAN	P04264	K2C1_HUMAN	KRT1	Keratin, type II cytoskeletal 1			1	4	0	0	0	0	0	0	0	0	9668.57	759315	0	0	0	0	0	0	0	0	9668.57	759315	0	0	0	0	0	0	0	0
GGSGGGGGGSSGGRGSGGGSSGGSIGGRGSSSGGVK	GGSGGGGGGSSGGRGSGGGSSGGSIGGRGSSSGGVK	R	S	589	624	36	4		contam_sp|P04264|K2C1_HUMAN	P04264	K2C1_HUMAN	KRT1	Keratin, type II cytoskeletal 1			0	0	0	0	0	0	0	1	0	0	0	0	0	0	0	0	0	4150.29	0	0	0	0	0	0	0	0	0	0	0	0
GSGGGSSGGSIGGR	GSGGGSSGGSIGGR	R	G	603	616	14	2		contam_sp|P04264|K2C1_HUMAN	P04264	K2C1_HUMAN	KRT1	Keratin, type II cytoskeletal 1			1	7	0	0	0	1	2	1	1	1	6587.46	80449.4	0	0	0	0	42850.7	0	4342.2	0	6587.46	80449.4	0	0	0	0	42850.7	0	4342.2	0
FVSTTYSGVTR	FVSTTYSGVTR	K	-	634	644	11	2		contam_sp|P04264|K2C1_HUMAN	P04264	K2C1_HUMAN	KRT1	Keratin, type II cytoskeletal 1			0	1	0	0	0	0	0	0	0	0	0	64066.4	0	0	0	0	0	0	0	0	0	0	0	0	0	0	0	0	0	0
ISSSKGSLGGGFSSGGFSGGSFSR	ISSSKGSLGGGFSSGGFSGGSFSR	R	G	36	59	24	3		contam_sp|P13645|K1C10_HUMAN	P13645	K1C10_HUMAN	KRT10	Keratin, type I cytoskeletal 10			0	1	0	0	0	0	0	0	0	0	0	14481	0	0	0	0	0	0	0	0	0	0	0	0	0	0	0	0	0	0
GSLGGGFSSGGFSGGSFSR	GSLGGGFSSGGFSGGSFSR	K	G	41	59	19	2		contam_sp|P13645|K1C10_HUMAN	P13645	K1C10_HUMAN	KRT10	Keratin, type I cytoskeletal 10			7	14	4	7	5	12	11	5	5	9	389424	1.06857e+06	124305	215547	193719	254054	444956	119175	123561	754738	389424	1.06857e+06	124305	215547	193719	254054	444956	119175	123561	754738
VTMQNLNDR	VTM[15.9949]QNLNDR	K	L	148	156	9	2	3M(15.9949)	contam_sp|P13645|K1C10_HUMAN	P13645	K1C10_HUMAN	KRT10	Keratin, type I cytoskeletal 10	KRT14, KRT16, KRT25, KRT26, KRT27, KRT28	sp|P02533|K1C14_HUMAN, sp|P08779|K1C16_HUMAN, sp|Q7Z3Y7|K1C28_HUMAN, sp|Q7Z3Y8|K1C27_HUMAN, sp|Q7Z3Y9|K1C26_HUMAN, sp|Q7Z3Z0|K1C25_HUMAN	13	10	2	0	9	7	8	8	5	4	268563	416373	48430.1	0	367489	86023.9	209839	196683	48496.3	270391	268563	416373	48430.1	0	367489	86023.9	209839	196683	48496.3	270391
VTMQNLNDRLASYLDKVR	VTM[15.9949]QNLNDRLASYLDKVR	K	A	148	165	18	3,4	3M(15.9949)	contam_sp|P13645|K1C10_HUMAN	P13645	K1C10_HUMAN	KRT10	Keratin, type I cytoskeletal 10	KRT14, KRT16	sp|P02533|K1C14_HUMAN, sp|P08779|K1C16_HUMAN	0	2	0	0	0	0	0	0	0	0	0	38129.4	0	0	0	0	0	0	0	0	0	0	0	0	0	0	0	0	0	0
LASYLDKVR	LASYLDKVR	R	A	157	165	9	2		contam_sp|P13645|K1C10_HUMAN	P13645	K1C10_HUMAN	KRT10	Keratin, type I cytoskeletal 10	KRT12, KRT14, KRT15, KRT16, KRT17, KRT19	sp|P02533|K1C14_HUMAN, sp|P08727|K1C19_HUMAN, sp|P08779|K1C16_HUMAN, sp|P19012|K1C15_HUMAN, sp|Q04695|K1C17_HUMAN, sp|Q99456|K1C12_HUMAN	1	2	0	1	1	0	1	1	0	1	463403	219074	40825.3	201849	104843	83659.1	245542	106844	63849	138536	463403	219074	40825.3	201849	104843	83659.1	245542	106844	63849	138536
ALEESNYELEGK	ALEESNYELEGK	R	I	166	177	12	2		contam_sp|P13645|K1C10_HUMAN	P13645	K1C10_HUMAN	KRT10	Keratin, type I cytoskeletal 10			6	4	4	6	2	6	4	5	4	5	642585	364735	155152	453607	308008	319396	434484	304006	223800	430660	642585	364735	155152	453607	308008	319396	434484	304006	223800	430660
IKEWYEK	IKEWYEK	K	H	178	184	7	2		contam_sp|P13645|K1C10_HUMAN	P13645	K1C10_HUMAN	KRT10	Keratin, type I cytoskeletal 10			0	0	0	0	0	0	0	1	0	0	0	84523.7	27232	71800.4	73360.4	99720.1	0	77907.3	43583.1	66506.5	0	84523.7	27232	71800.4	73360.4	99720.1	0	77907.3	43583.1	66506.5
TIDDLKNQILNLTTDNANILLQIDNAR	TIDDLKNQILNLTTDNANILLQIDNAR	K	L	202	228	27	3		contam_sp|P13645|K1C10_HUMAN	P13645	K1C10_HUMAN	KRT10	Keratin, type I cytoskeletal 10			2	1	0	1	1	1	2	3	1	2	36398	15282.8	0	17440.5	13037.5	10213.6	15784.7	11747.2	0	12807.6	36398	15282.8	0	17440.5	13037.5	10213.6	15784.7	11747.2	0	12807.6
NQILNLTTDNANILLQIDNAR	NQILNLTTDNANILLQIDNAR	K	L	208	228	21	2		contam_sp|P13645|K1C10_HUMAN	P13645	K1C10_HUMAN	KRT10	Keratin, type I cytoskeletal 10			2	1	0	0	0	0	0	0	0	1	22705.7	11612.9	0	0	0	0	0	0	0	11654.5	22705.7	11612.9	0	0	0	0	0	0	0	11654.5
LAADDFR	LAADDFR	R	L	229	235	7	2		contam_sp|P13645|K1C10_HUMAN	P13645	K1C10_HUMAN	KRT10	Keratin, type I cytoskeletal 10	KRT13, KRT14, KRT15, KRT16, KRT17, KRT18, KRT19, KRT24, KRT28, KRT31, KRT32, KRT33B, KRT35, KRT36, KRT37, KRT38	contam_sp|O76013|KRT36_HUMAN, contam_sp|O76014|KRT37_HUMAN, contam_sp|O76015|KRT38_HUMAN, contam_sp|O77727|K1C15_SHEEP, contam_sp|P02534|K1M1_SHEEP, contam_sp|Q14525|KT33B_HUMAN, contam_sp|Q14532|K1H2_HUMAN, contam_sp|Q15323|K1H1_HUMAN, contam_sp|Q92764|KRT35_HUMAN, sp|P02533|K1C14_HUMAN, sp|P05783|K1C18_HUMAN, sp|P08727|K1C19_HUMAN, sp|P08779|K1C16_HUMAN, sp|P13646-2|K1C13_HUMAN, sp|P13646-3|K1C…	3	5	0	2	2	3	1	2	3	1	2.31017e+06	1063536	538768	886658	733242	1.03452e+06	1.35013e+06	603665	552708	936657	2.31017e+06	1063536	538768	886658	733242	1.03452e+06	1.35013e+06	603665	552708	936657
LKYENEVALR	LKYENEVALR	R	Q	236	245	10	2,3		contam_sp|P13645|K1C10_HUMAN	P13645	K1C10_HUMAN	KRT10	Keratin, type I cytoskeletal 10			1	4	0	3	2	3	3	4	2	3	913166	413109	0	591027	307973	417959	396069	263101	174435	381109	773262	342036	0	427790	249371	331190	303395	216791	138351	280862
YENEVALR	YENEVALR	K	Q	238	245	8	2		contam_sp|P13645|K1C10_HUMAN	P13645	K1C10_HUMAN	KRT10	Keratin, type I cytoskeletal 10			5	5	1	3	1	2	1	2	1	2	405968	128409	46670.5	173372	85522.7	156415	128753	72729.4	50372.2	100860	405968	128409	46670.5	173372	85522.7	156415	128753	72729.4	50372.2	100860
QSVEADINGLR	QSVEADINGLR	R	R	246	256	11	2		contam_sp|P13645|K1C10_HUMAN	P13645	K1C10_HUMAN	KRT10	Keratin, type I cytoskeletal 10	KRT13, KRT15, KRT24, KRT27	contam_sp|O77727|K1C15_SHEEP, sp|P13646-2|K1C13_HUMAN, sp|P13646-3|K1C13_HUMAN, sp|P13646|K1C13_HUMAN, sp|Q2M2I5|K1C24_HUMAN, sp|Q7Z3Y8|K1C27_HUMAN	4	3	1	1	1	2	1	1	3	2	205219	119993	51932.8	95813.2	54256.1	103168	113567	54513.3	43403.7	99002.2	205219	119993	51932.8	95813.2	54256.1	103168	113567	54513.3	43403.7	99002.2
QSVEADINGLRR	QSVEADINGLRR	R	V	246	257	12	2,3		contam_sp|P13645|K1C10_HUMAN	P13645	K1C10_HUMAN	KRT10	Keratin, type I cytoskeletal 10	KRT13, KRT15, KRT27	contam_sp|O77727|K1C15_SHEEP, sp|P13646-2|K1C13_HUMAN, sp|P13646-3|K1C13_HUMAN, sp|P13646|K1C13_HUMAN, sp|Q7Z3Y8|K1C27_HUMAN	5	6	1	3	2	2	4	5	1	2	1284228	983640	67155.9	764426	450865	690811	772474	427221	196724	694942	665655	486839	72401.4	398158	235503	359420	402942	220963	102590	362833
RVLDELTLTK	RVLDELTLTK	R	A	257	266	10	2		contam_sp|P13645|K1C10_HUMAN	P13645	K1C10_HUMAN	KRT10	Keratin, type I cytoskeletal 10	KRT15	contam_sp|O77727|K1C15_SHEEP	1	2	0	1	1	1	1	2	1	1	55624.6	17305.9	0	37934.5	23176.5	28542.3	43236.2	17725.8	15246.8	28341.2	55624.6	17305.9	0	37934.5	23176.5	28542.3	43236.2	17725.8	15246.8	28341.2
VLDELTLTK	VLDELTLTK	R	A	258	266	9	2		contam_sp|P13645|K1C10_HUMAN	P13645	K1C10_HUMAN	KRT10	Keratin, type I cytoskeletal 10	KRT15	contam_sp|O77727|K1C15_SHEEP	4	2	1	3	2	1	2	2	2	2	444629	139296	92425.6	242300	141619	245148	300979	116341	104570	263534	444629	139296	92425.6	242300	141619	245148	300979	116341	104570	263534
ADLEMQIESLTEELAYLK	ADLEM[15.9949]QIESLTEELAYLK	K	K	267	284	18	2	5M(15.9949)	contam_sp|P13645|K1C10_HUMAN	P13645	K1C10_HUMAN	KRT10	Keratin, type I cytoskeletal 10			1	1	0	0	0	0	0	0	0	0	6619.83	2319.63	0	0	0	0	0	0	0	0	6619.83	2319.63	0	0	0	0	0	0	0	0
ADLEMQIESLTEELAYLKK	ADLEM[15.9949]QIESLTEELAYLKK	K	N	267	285	19	3	5M(15.9949)	contam_sp|P13645|K1C10_HUMAN	P13645	K1C10_HUMAN	KRT10	Keratin, type I cytoskeletal 10			1	1	0	2	1	1	0	1	0	0	11955.1	2414.91	0	9199.44	4099.4	5441.22	0	3913.1	0	0	11955.1	2414.91	0	9199.44	4099.4	5441.22	0	3913.1	0	0
NVSTGDVNVEMNAAPGVDLTQLLNNMR	NVSTGDVNVEM[15.9949]NAAPGVDLTQLLNNM[15.9949]R	R	S	296	322	27	2,3	11M(15.9949), 26M(15.9949)	contam_sp|P13645|K1C10_HUMAN	P13645	K1C10_HUMAN	KRT10	Keratin, type I cytoskeletal 10			10	12	1	7	4	6	4	2	2	4	329399	480538	11682.9	145286	28396.7	156108	117491	50241.1	50804.8	79120.6	193564	294944	18451	81726.2	44847.2	93015.9	60321.3	28648.3	27403.9	44144.9
SQYEQLAEQNR	SQYEQLAEQNR	R	K	323	333	11	2		contam_sp|P13645|K1C10_HUMAN	P13645	K1C10_HUMAN	KRT10	Keratin, type I cytoskeletal 10			5	6	1	1	3	3	2	2	1	1	318090	281532	32700.9	95391.2	111271	192144	133881	73001.5	52977.6	73514.3	318090	281532	32700.9	95391.2	111271	192144	133881	73001.5	52977.6	73514.3
SQYEQLAEQNRK	SQYEQLAEQNRK	R	D	323	334	12	2,3		contam_sp|P13645|K1C10_HUMAN	P13645	K1C10_HUMAN	KRT10	Keratin, type I cytoskeletal 10			22	15	2	5	9	9	6	12	3	4	708769	1.26015e+06	96779.7	193902	275944	354102	362295	235662	133783	394286	434743	894298	69823.5	130651	190836	249946	246169	169543	90164.6	287777
SQYEQLAEQNRKDAEAWFNEK	SQYEQLAEQNRKDAEAWFNEK	R	S	323	343	21	3,4		contam_sp|P13645|K1C10_HUMAN	P13645	K1C10_HUMAN	KRT10	Keratin, type I cytoskeletal 10			0	3	0	0	0	0	0	0	0	0	0	103883	0	0	0	0	0	0	0	0	0	0	0	0	0	0	0	0	0	0
KDAEAWFNEK	KDAEAWFNEK	R	S	334	343	10	2		contam_sp|P13645|K1C10_HUMAN	P13645	K1C10_HUMAN	KRT10	Keratin, type I cytoskeletal 10	KRT28	sp|Q7Z3Y7|K1C28_HUMAN	1	2	0	1	2	1	1	1	0	1	41266.6	40617.8	0	31649.5	23167.9	33513.9	43775.4	15136.9	0	31763.3	41266.6	40617.8	0	31649.5	23167.9	33513.9	43775.4	15136.9	0	31763.3
DAEAWFNEK	DAEAWFNEK	K	S	335	343	9	2		contam_sp|P13645|K1C10_HUMAN	P13645	K1C10_HUMAN	KRT10	Keratin, type I cytoskeletal 10	KRT25, KRT27, KRT28	sp|Q7Z3Y7|K1C28_HUMAN, sp|Q7Z3Y8|K1C27_HUMAN, sp|Q7Z3Z0|K1C25_HUMAN	3	2	1	3	2	3	2	2	2	3	228923	252429	53497	161640	111832	189053	222779	77730.9	51272.7	193478	228923	252429	53497	161640	111832	189053	222779	77730.9	51272.7	193478
SKELTTEIDNNIEQISSYK	SKELTTEIDNNIEQISSYK	K	S	344	362	19	2,3		contam_sp|P13645|K1C10_HUMAN	P13645	K1C10_HUMAN	KRT10	Keratin, type I cytoskeletal 10			1	1	0	1	2	2	1	1	0	1	41045.8	44219.1	0	55473.6	55230.4	24085.7	30483	20223.7	0	32395.5	41045.8	24256.5	0	30681.2	30409.8	24085.7	30483	20223.7	0	32395.5
ELTTEIDNNIEQISSYK	ELTTEIDNNIEQISSYK	K	S	346	362	17	2		contam_sp|P13645|K1C10_HUMAN	P13645	K1C10_HUMAN	KRT10	Keratin, type I cytoskeletal 10			3	1	0	1	3	2	2	2	2	3	92732.4	41230.5	13299.4	37255.3	30684.1	36668.2	51315.2	17267.2	22171.2	40602.1	92732.4	41230.5	13299.4	37255.3	30684.1	36668.2	51315.2	17267.2	22171.2	40602.1
SEITELR	SEITELR	K	R	363	369	7	2		contam_sp|P13645|K1C10_HUMAN	P13645	K1C10_HUMAN	KRT10	Keratin, type I cytoskeletal 10	DLG5	sp|Q8TDM6-2|DLG5_HUMAN, sp|Q8TDM6-4|DLG5_HUMAN, sp|Q8TDM6|DLG5_HUMAN	0	0	0	1	0	0	0	0	0	0	0	51341.3	0	35730.2	0	48623.5	0	0	0	0	0	51341.3	0	35730.2	0	48623.5	0	0	0	0
SEITELRR	SEITELRR	K	N	363	370	8	2		contam_sp|P13645|K1C10_HUMAN	P13645	K1C10_HUMAN	KRT10	Keratin, type I cytoskeletal 10			4	3	2	1	1	2	1	1	1	3	938901	441484	284143	414901	444093	467521	949586	317274	379524	670488	938901	441484	284143	414901	444093	467521	949586	317274	379524	670488
NVQALEIELQSQLALK	NVQALEIELQSQLALK	R	Q	371	386	16	2,3		contam_sp|P13645|K1C10_HUMAN	P13645	K1C10_HUMAN	KRT10	Keratin, type I cytoskeletal 10			7	2	0	3	1	1	3	2	1	1	199200	47398	0	67373.6	44657.6	46707.8	48628.5	37726.3	24519.3	46555.8	165956	40877.1	0	58125.6	44657.6	46707.8	48628.5	37726.3	24519.3	46555.8
QSLEASLAETEGR	QSLEASLAETEGR	K	Y	387	399	13	2		contam_sp|P13645|K1C10_HUMAN	P13645	K1C10_HUMAN	KRT10	Keratin, type I cytoskeletal 10			5	2	1	3	2	2	3	1	2	2	629928	127352	62229.4	251869	203389	245925	259599	152699	112952	251118	629928	127352	62229.4	251869	203389	245925	259599	152699	112952	251118
AETECQNTEYQQLLDIK	AETEC[71.0371]QNTEYQQLLDIK	R	I	423	439	17	2	5C(71.0371)	contam_sp|P13645|K1C10_HUMAN	P13645	K1C10_HUMAN	KRT10	Keratin, type I cytoskeletal 10			0	0	0	0	1	0	0	0	0	1	0	0	0	0	2738.02	0	0	0	0	0	0	0	0	0	0	0	0	0	0	0
IRLENEIQTYR	IRLENEIQTYR	K	S	440	450	11	2,3		contam_sp|P13645|K1C10_HUMAN	P13645	K1C10_HUMAN	KRT10	Keratin, type I cytoskeletal 10			3	4	1	3	4	3	3	4	3	4	906582	324524	120252	462375	396646	343088	482693	299897	210902	416496	582180	205338	75488.3	293225	250331	215464	307475	188139	135468	260800
LENEIQTYR	LENEIQTYR	R	S	442	450	9	2		contam_sp|P13645|K1C10_HUMAN	P13645	K1C10_HUMAN	KRT10	Keratin, type I cytoskeletal 10			4	5	2	4	3	4	2	2	3	3	669515	218665	85484.6	258825	161390	189558	230990	153964	94633.9	218665	669515	218665	85484.6	258825	161390	189558	230990	153964	94633.9	218665
SLLEGEGSSGGGGR	SLLEGEGSSGGGGR	R	G	451	464	14	2		contam_sp|P13645|K1C10_HUMAN	P13645	K1C10_HUMAN	KRT10	Keratin, type I cytoskeletal 10			11	7	2	7	6	7	8	8	4	7	1.19591e+06	587005	219436	545368	363914	664072	643827	329446	247052	585213	1.19591e+06	587005	219436	545368	363914	664072	643827	329446	247052	585213
ETMQNLNDRLASYLDKVR	ETMQNLNDRLASYLDKVR	K	A	127	144	18	4		sp|Q99456|K1C12_HUMAN	Q99456	K1C12_HUMAN	KRT12	Keratin, type I cytoskeletal 12			0	1	0	0	0	0	0	0	0	0	0	0	0	0	0	0	0	0	0	0	0	0	0	0	0	0	0	0	0	0
APSTYGGGLSVSSSR	APSTYGGGLSVSSSR	R	F	42	56	15	2		sp|P02533|K1C14_HUMAN	P02533	K1C14_HUMAN	KRT14	Keratin, type I cytoskeletal 14			7	8	2	2	1	1	3	1	1	1	513433	590663	49051	115396	52247.7	61036.1	246179	34911.8	45726.5	68793.2	513433	590663	49051	115396	52247.7	61036.1	246179	34911.8	45726.5	68793.2
ALEEANADLEVK	ALEEANADLEVK	R	I	135	146	12	2		sp|P02533|K1C14_HUMAN	P02533	K1C14_HUMAN	KRT14	Keratin, type I cytoskeletal 14	KRT13, KRT15, KRT16	contam_sp|O77727|K1C15_SHEEP, sp|P08779|K1C16_HUMAN, sp|P13646-2|K1C13_HUMAN, sp|P13646-3|K1C13_HUMAN, sp|P13646|K1C13_HUMAN, sp|P19012|K1C15_HUMAN	5	2	1	1	2	1	2	2	2	1	304004	120898	29125.5	47172.4	35882.4	39405	146808	27544.4	27505.2	59350.1	304004	120898	29125.5	47172.4	35882.4	39405	146808	27544.4	27505.2	59350.1
QRPAEIKDYSPYFK	QRPAEIKDYSPYFK	R	T	154	167	14	3		sp|P02533|K1C14_HUMAN	P02533	K1C14_HUMAN	KRT14	Keratin, type I cytoskeletal 14			1	0	0	0	0	0	1	0	0	0	47164.7	14821.7	0	11247.2	0	8247.63	36265.5	0	0	0	47164.7	14821.7	0	11247.2	0	8247.63	36265.5	0	0	0
ILTATVDNANVLLQIDNAR	ILTATVDNANVLLQIDNAR	K	L	176	194	19	2,3		sp|P02533|K1C14_HUMAN	P02533	K1C14_HUMAN	KRT14	Keratin, type I cytoskeletal 14			7	2	0	1	1	1	2	1	0	0	196012	19517	0	19690.2	11075.3	15323.2	67405.5	9107.92	0	10775.3	147248	19517	0	19690.2	11075.3	15323.2	49691.4	9107.92	0	10775.3
TKYETELNLR	TKYETELNLR	R	M	202	211	10	2		sp|P02533|K1C14_HUMAN	P02533	K1C14_HUMAN	KRT14	Keratin, type I cytoskeletal 14			1	1	0	0	1	0	1	1	1	1	275561	74549.9	0	39902.1	20436.1	23509	71079.6	17220.4	17475.9	20681.8	275561	74549.9	0	39902.1	20436.1	23509	71079.6	17220.4	17475.9	20681.8
YETELNLR	YETELNLR	K	M	204	211	8	2		sp|P02533|K1C14_HUMAN	P02533	K1C14_HUMAN	KRT14	Keratin, type I cytoskeletal 14			1	0	0	0	0	0	0	0	0	0	40350.9	0	0	0	0	0	0	0	0	0	0	0	0	0	0	0	0	0	0	0
MSVEADINGLR	M[15.9949]SVEADINGLR	R	R	212	222	11	2	1M(15.9949)	sp|P02533|K1C14_HUMAN	P02533	K1C14_HUMAN	KRT14	Keratin, type I cytoskeletal 14	KRT19	sp|P08727|K1C19_HUMAN	2	0	0	0	0	0	0	0	0	0	24699.2	0	0	0	0	0	0	0	0	0	0	0	0	0	0	0	0	0	0	0
MSVEADINGLRR	M[15.9949]SVEADINGLRR	R	V	212	223	12	2,3	1M(15.9949)	sp|P02533|K1C14_HUMAN	P02533	K1C14_HUMAN	KRT14	Keratin, type I cytoskeletal 14	KRT19	sp|P08727|K1C19_HUMAN	1	2	0	0	0	0	0	0	0	0	176827	43133.1	0	0	0	0	0	0	0	0	124211	32667.9	0	0	0	0	0	0	0	0
RVLDELTLAR	RVLDELTLAR	R	A	223	232	10	2		sp|P02533|K1C14_HUMAN	P02533	K1C14_HUMAN	KRT14	Keratin, type I cytoskeletal 14	KRT15, KRT16, KRT17, KRT19	sp|P08727|K1C19_HUMAN, sp|P08779|K1C16_HUMAN, sp|P19012-2|K1C15_HUMAN, sp|P19012|K1C15_HUMAN, sp|Q04695|K1C17_HUMAN	1	0	0	0	0	0	0	0	0	0	27091.4	0	0	0	0	0	0	0	0	0	0	0	0	0	0	0	0	0	0	0
VLDELTLAR	VLDELTLAR	R	A	224	232	9	2		sp|P02533|K1C14_HUMAN	P02533	K1C14_HUMAN	KRT14	Keratin, type I cytoskeletal 14	KRT15, KRT16, KRT17, KRT19	sp|P08727|K1C19_HUMAN, sp|P08779|K1C16_HUMAN, sp|P19012-2|K1C15_HUMAN, sp|P19012|K1C15_HUMAN, sp|Q04695|K1C17_HUMAN	2	2	1	1	1	1	1	1	1	1	520339	92141.1	41734.9	59782.2	36500.8	48050.6	133864	31719.5	42460.3	63854.1	520339	92141.1	41734.9	59782.2	36500.8	48050.6	133864	31719.5	42460.3	63854.1
GQVGGDVNVEMDAAPGVDLSR	GQVGGDVNVEM[15.9949]DAAPGVDLSR	R	I	262	282	21	2	11M(15.9949)	sp|P02533|K1C14_HUMAN	P02533	K1C14_HUMAN	KRT14	Keratin, type I cytoskeletal 14			1	1	0	0	1	0	1	0	0	0	92697.3	74680.5	0	0	21594.1	0	41208.5	0	0	0	92697.3	74680.5	0	0	21594.1	0	41208.5	0	0	0
ILNEMRDQYEK	ILNEM[15.9949]RDQYEK	R	M	283	293	11	2	5M(15.9949)	sp|P02533|K1C14_HUMAN	P02533	K1C14_HUMAN	KRT14	Keratin, type I cytoskeletal 14	KRT17	sp|Q04695|K1C17_HUMAN	1	1	0	0	0	0	0	0	0	0	12391.8	48762.3	0	0	0	0	0	0	0	0	12391.8	48762.3	0	0	0	0	0	0	0	0
ILNEMRDQYEKMAEK	ILNEM[15.9949]RDQYEKM[15.9949]AEK	R	N	283	297	15	3	12M(15.9949), 5M(15.9949)	sp|P02533|K1C14_HUMAN	P02533	K1C14_HUMAN	KRT14	Keratin, type I cytoskeletal 14	KRT17	sp|Q04695|K1C17_HUMAN	0	1	0	0	0	0	0	0	0	0	0	13702.4	0	0	0	0	0	0	0	0	0	0	0	0	0	0	0	0	0	0
NRKDAEEWFFTK	NRKDAEEWFFTK	K	T	298	309	12	3		sp|P02533|K1C14_HUMAN	P02533	K1C14_HUMAN	KRT14	Keratin, type I cytoskeletal 14			0	1	0	0	0	0	0	0	0	0	0	11218.4	0	0	0	0	0	0	0	0	0	0	0	0	0	0	0	0	0	0
DAEEWFFTKTEELNR	DAEEWFFTKTEELNR	K	E	301	315	15	2		sp|P02533|K1C14_HUMAN	P02533	K1C14_HUMAN	KRT14	Keratin, type I cytoskeletal 14			0	1	0	0	0	0	0	0	0	0	0	10536	0	0	0	0	0	0	0	0	0	0	0	0	0	0	0	0	0	0
EVATNSELVQSGK	EVATNSELVQSGK	R	S	316	328	13	2		sp|P02533|K1C14_HUMAN	P02533	K1C14_HUMAN	KRT14	Keratin, type I cytoskeletal 14	KRT17	sp|Q04695|K1C17_HUMAN	3	1	1	1	2	1	2	1	1	1	164809	83463.6	28958.5	18108.2	23433.7	31090.3	116087	14888.8	24258.4	30335.2	164809	83463.6	28958.5	18108.2	23433.7	31090.3	116087	14888.8	24258.4	30335.2
TMQNLEIELQSQLSMK	TM[15.9949]QNLEIELQSQLSM[15.9949]K	R	A	337	352	16	2	15M(15.9949), 2M(15.9949)	sp|P02533|K1C14_HUMAN	P02533	K1C14_HUMAN	KRT14	Keratin, type I cytoskeletal 14			1	0	0	0	0	0	0	0	0	0	19068.7	0	0	0	0	0	0	0	0	0	0	0	0	0	0	0	0	0	0	0
ASLENSLEETK	ASLENSLEETK	K	G	353	363	11	2		sp|P02533|K1C14_HUMAN	P02533	K1C14_HUMAN	KRT14	Keratin, type I cytoskeletal 14	KRT16	sp|P08779|K1C16_HUMAN	1	2	0	1	1	1	1	1	0	0	84346.8	16969.5	0	15559.7	10491.3	16021.1	39603.8	8042.11	9116.76	16969.5	84346.8	16969.5	0	15559.7	10491.3	16021.1	39603.8	8042.11	9116.76	16969.5
ASLENSLEETKGR	ASLENSLEETKGR	K	Y	353	365	13	2,3		sp|P02533|K1C14_HUMAN	P02533	K1C14_HUMAN	KRT14	Keratin, type I cytoskeletal 14	KRT16	sp|P08779|K1C16_HUMAN	1	0	0	0	0	1	1	0	0	0	61548.8	5465.25	0	8448.03	0	18999.9	24259.2	0	0	0	41366.6	5111.2	0	20180.1	0	17769.1	22687.6	0	0	0
TRLEQEIATYR	TRLEQEIATYR	K	R	406	416	11	2		sp|P02533|K1C14_HUMAN	P02533	K1C14_HUMAN	KRT14	Keratin, type I cytoskeletal 14	KRT13, KRT15, KRT16, KRT17, KRT20	sp|P08779|K1C16_HUMAN, sp|P13646-3|K1C13_HUMAN, sp|P13646|K1C13_HUMAN, sp|P19012-2|K1C15_HUMAN, sp|P19012|K1C15_HUMAN, sp|P35900|K1C20_HUMAN, sp|Q04695|K1C17_HUMAN	1	0	0	1	0	0	0	0	0	0	194046	34942.8	0	31419.9	0	18050.5	0	16217.8	0	0	194046	34942.8	0	31419.9	0	18050.5	0	16217.8	0	0
TRLEQEIATYRR	TRLEQEIATYRR	K	L	406	417	12	3		sp|P02533|K1C14_HUMAN	P02533	K1C14_HUMAN	KRT14	Keratin, type I cytoskeletal 14	KRT16, KRT17, KRT20	sp|P08779|K1C16_HUMAN, sp|P35900|K1C20_HUMAN, sp|Q04695|K1C17_HUMAN	1	1	0	0	0	1	0	0	0	0	114948	26347.4	0	17478.9	14164	17383.4	0	17057.8	13502.1	0	114948	26347.4	0	17478.9	14164	17383.4	0	17057.8	13502.1	0
LEQEIATYR	LEQEIATYR	R	R	408	416	9	2		sp|P02533|K1C14_HUMAN	P02533	K1C14_HUMAN	KRT14	Keratin, type I cytoskeletal 14	KRT13, KRT15, KRT16, KRT17, KRT19, KRT20, KRT222	sp|P08727|K1C19_HUMAN, sp|P08779|K1C16_HUMAN, sp|P13646-3|K1C13_HUMAN, sp|P13646|K1C13_HUMAN, sp|P19012-2|K1C15_HUMAN, sp|P19012|K1C15_HUMAN, sp|P35900|K1C20_HUMAN, sp|Q04695|K1C17_HUMAN, sp|Q8N1A0-2|KT222_HUMAN, sp|Q8N1A0|KT222_HUMAN	3	2	0	2	1	0	1	0	2	2	166838	22214.5	0	28233	11981.5	12859.8	25585.3	0	13686.5	30687.5	166838	22214.5	0	28233	11981.5	12859.8	25585.3	0	13686.5	30687.5
LLEGEDAHLSSSQFSSGSQSSR	LLEGEDAHLSSSQFSSGSQSSR	R	D	418	439	22	3		sp|P02533|K1C14_HUMAN	P02533	K1C14_HUMAN	KRT14	Keratin, type I cytoskeletal 14			2	1	0	1	1	0	1	0	0	0	82136.8	31000.1	0	10350.9	7131.81	4067.68	30902.9	0	0	0	82136.8	31000.1	0	10350.9	7131.81	4067.68	30902.9	0	0	0
TEITDLRR	TEITDLRR	K	T	320	327	8	2		sp|P19012|K1C15_HUMAN	P19012	K1C15_HUMAN	KRT15	Keratin, type I cytoskeletal 15		sp|P19012-2|K1C15_HUMAN	1	0	0	0	0	0	0	0	0	0	20001.3	0	0	0	0	0	0	0	0	0	0	0	0	0	0	0	0	0	0	0
APSTYGGGLSVSSR	APSTYGGGLSVSSR	R	F	42	55	14	2		sp|P08779|K1C16_HUMAN	P08779	K1C16_HUMAN	KRT16	Keratin, type I cytoskeletal 16			1	2	1	1	1	1	1	1	2	0	45091.3	196012	32415.9	23263.5	16823.7	14518.1	53534	10779	28001	12454.5	45091.3	196012	32415.9	23263.5	16823.7	14518.1	53534	10779	28001	12454.5
IIAATIENAQPILQIDNAR	IIAATIENAQPILQIDNAR	K	L	178	196	19	2		sp|P08779|K1C16_HUMAN	P08779	K1C16_HUMAN	KRT16	Keratin, type I cytoskeletal 16			2	1	0	0	0	0	0	0	0	0	14723.1	12842.5	0	0	0	0	0	0	0	0	14723.1	12842.5	0	0	0	0	0	0	0	0
TKYEHELALR	TKYEHELALR	R	Q	204	213	10	3		sp|P08779|K1C16_HUMAN	P08779	K1C16_HUMAN	KRT16	Keratin, type I cytoskeletal 16			1	1	0	0	0	0	0	0	0	0	22039.2	29136.9	0	0	0	0	0	0	0	0	22039.2	29136.9	0	0	0	0	0	0	0	0
QTVEADVNGLR	QTVEADVNGLR	R	R	214	224	11	2		sp|P08779|K1C16_HUMAN	P08779	K1C16_HUMAN	KRT16	Keratin, type I cytoskeletal 16			0	2	0	0	0	0	0	0	0	0	0	13099.6	0	0	0	0	0	0	6909.13	0	0	13099.6	0	0	0	0	0	0	6909.13	0
QTVEADVNGLRR	QTVEADVNGLRR	R	V	214	225	12	2,3		sp|P08779|K1C16_HUMAN	P08779	K1C16_HUMAN	KRT16	Keratin, type I cytoskeletal 16			1	1	0	0	0	0	0	0	1	0	38538.3	86443.4	0	13289	0	10535	0	0	29071.6	0	38538.3	53393.3	0	13289	0	10535	0	0	18034	0
GQTGGDVNVEMDAAPGVDLSR	GQTGGDVNVEM[15.9949]DAAPGVDLSR	R	I	264	284	21	2	11M(15.9949)	sp|P08779|K1C16_HUMAN	P08779	K1C16_HUMAN	KRT16	Keratin, type I cytoskeletal 16			2	1	0	0	0	0	0	0	0	0	21916.7	35274	0	0	0	0	0	0	0	0	21916.7	35274	0	0	0	0	0	0	0	0
ILNEMRDQYEQMAEK	ILNEM[15.9949]RDQYEQM[15.9949]AEK	R	N	285	299	15	3	12M(15.9949), 5M(15.9949)	sp|P08779|K1C16_HUMAN	P08779	K1C16_HUMAN	KRT16	Keratin, type I cytoskeletal 16			0	1	0	0	0	0	0	0	0	0	0	13652.2	0	0	0	0	0	0	0	0	0	0	0	0	0	0	0	0	0	0
DAETWFLSK	DAETWFLSK	R	T	303	311	9	2		sp|P08779|K1C16_HUMAN	P08779	K1C16_HUMAN	KRT16	Keratin, type I cytoskeletal 16			0	2	0	0	0	0	0	0	0	0	0	14577.2	0	0	0	0	0	0	0	0	0	0	0	0	0	0	0	0	0	0
TEELNKEVASNSELVQSSR	TEELNKEVASNSELVQSSR	K	S	312	330	19	3		sp|P08779|K1C16_HUMAN	P08779	K1C16_HUMAN	KRT16	Keratin, type I cytoskeletal 16			1	1	0	0	0	0	0	0	0	0	8891.74	15552.6	0	0	0	0	0	0	0	0	8891.74	15552.6	0	0	0	0	0	0	0	0
LLEGEDAHLSSQQASGQSYSSR	LLEGEDAHLSSQQASGQSYSSR	R	E	420	441	22	3		sp|P08779|K1C16_HUMAN	P08779	K1C16_HUMAN	KRT16	Keratin, type I cytoskeletal 16			0	1	0	0	0	0	0	0	0	0	0	9028.55	0	0	0	0	0	0	0	0	0	0	0	0	0	0	0	0	0	0
EVFTSSSSSSSR	EVFTSSSSSSSR	R	Q	442	453	12	2		sp|P08779|K1C16_HUMAN	P08779	K1C16_HUMAN	KRT16	Keratin, type I cytoskeletal 16			0	2	0	0	0	0	0	0	0	0	0	5814.12	0	0	0	0	0	0	0	0	0	0	0	0	0	0	0	0	0	0
QFTSSSSIK	QFTSSSSIK	R	G	7	15	9	2		sp|Q04695|K1C17_HUMAN	Q04695	K1C17_HUMAN	KRT17	Keratin, type I cytoskeletal 17			0	1	0	0	0	0	0	0	0	0	0	22721.8	0	0	0	0	0	0	0	0	0	0	0	0	0	0	0	0	0	0
ALEEANTELEVK	ALEEANTELEVK	R	I	104	115	12	2		sp|Q04695|K1C17_HUMAN	Q04695	K1C17_HUMAN	KRT17	Keratin, type I cytoskeletal 17			1	2	0	0	0	0	0	0	0	0	30307.4	22544.9	0	0	0	0	0	0	0	0	30307.4	22544.9	0	0	0	0	0	0	0	0
ILTATVDNANILLQIDNAR	ILTATVDNANILLQIDNAR	K	L	145	163	19	2		sp|Q04695|K1C17_HUMAN	Q04695	K1C17_HUMAN	KRT17	Keratin, type I cytoskeletal 17			1	0	0	0	0	0	0	0	0	0	19202	0	0	0	0	0	0	0	0	0	0	0	0	0	0	0	0	0	0	0
LSVEADINGLRR	LSVEADINGLRR	R	V	181	192	12	2		sp|Q04695|K1C17_HUMAN	Q04695	K1C17_HUMAN	KRT17	Keratin, type I cytoskeletal 17			1	0	0	0	0	0	0	0	0	0	15514.7	0	0	0	0	0	0	0	0	0	0	0	0	0	0	0	0	0	0	0
GQVGGEINVEMDAAPGVDLSR	GQVGGEINVEM[15.9949]DAAPGVDLSR	R	I	231	251	21	2	11M(15.9949)	sp|Q04695|K1C17_HUMAN	Q04695	K1C17_HUMAN	KRT17	Keratin, type I cytoskeletal 17			1	0	0	0	0	0	0	0	0	0	22411.4	0	0	0	0	0	0	0	0	0	0	0	0	0	0	0	0	0	0	0
ASLEGNLAETENR	ASLEGNLAETENR	K	Y	322	334	13	2		sp|Q04695|K1C17_HUMAN	Q04695	K1C17_HUMAN	KRT17	Keratin, type I cytoskeletal 17			3	0	0	0	0	0	0	0	0	0	19369.4	0	0	0	0	0	0	0	0	0	0	0	0	0	0	0	0	0	0	0
GRGGGGGGFRGFSSGSAVVSGGSR	GRGGGGGGFRGFSSGSAVVSGGSR	R	R	11	34	24	4		contam_sp|P35908|K22E_HUMAN	P35908	K22E_HUMAN	KRT2	Keratin, type II cytoskeletal 2 epidermal			0	2	0	0	0	0	0	0	0	0	0	11356.5	0	0	0	0	0	0	0	0	0	0	0	0	0	0	0	0	0	0
GGGGGGFRGFSSGSAVVSGGSR	GGGGGGFRGFSSGSAVVSGGSR	R	R	13	34	22	3		contam_sp|P35908|K22E_HUMAN	P35908	K22E_HUMAN	KRT2	Keratin, type II cytoskeletal 2 epidermal			0	2	0	0	0	0	0	0	0	0	0	26002.4	0	0	0	0	0	0	0	0	0	0	0	0	0	0	0	0	0	0
GFSSGSAVVSGGSR	GFSSGSAVVSGGSR	R	R	21	34	14	2		contam_sp|P35908|K22E_HUMAN	P35908	K22E_HUMAN	KRT2	Keratin, type II cytoskeletal 2 epidermal			4	9	3	3	7	7	5	4	2	7	373951	648227	285326	224354	303865	336151	349849	192558	114988	585919	373951	648227	285326	224354	303865	336151	349849	192558	114988	585919
GFSSGSAVVSGGSRR	GFSSGSAVVSGGSRR	R	S	21	35	15	2,3		contam_sp|P35908|K22E_HUMAN	P35908	K22E_HUMAN	KRT2	Keratin, type II cytoskeletal 2 epidermal			0	2	0	0	0	0	0	0	0	1	0	116672	0	0	0	0	0	0	0	66015.3	0	81650.5	0	0	0	0	0	0	0	42653.9
HGGGGGGFGGGGFGSR	HGGGGGGFGGGGFGSR	R	S	46	61	16	2,3		contam_sp|P35908|K22E_HUMAN	P35908	K22E_HUMAN	KRT2	Keratin, type II cytoskeletal 2 epidermal			9	12	3	7	11	13	7	8	6	10	273488	1.2731e+06	142359	200468	297086	425707	491989	145900	138416	622713	194246	1.0337e+06	113601	121211	228142	311431	334455	113907	97193.8	487294
SLVGLGGTK	SLVGLGGTK	R	S	62	70	9	2		contam_sp|P35908|K22E_HUMAN	P35908	K22E_HUMAN	KRT2	Keratin, type II cytoskeletal 2 epidermal			1	2	1	0	2	0	2	0	0	1	212401	683166	159009	144942	167573	300256	305457	113309	120318	628633	212401	683166	159009	144942	167573	300256	305457	113309	120318	628633
SISISVAGGGGGFGAAGGFGGR	SISISVAGGGGGFGAAGGFGGR	K	G	71	92	22	2		contam_sp|P35908|K22E_HUMAN	P35908	K22E_HUMAN	KRT2	Keratin, type II cytoskeletal 2 epidermal			4	11	1	3	2	4	1	3	1	8	122914	364577	58448	122947	107784	128465	137865	65116.5	62576.8	413025	122914	364577	58448	122947	107784	128465	137865	65116.5	62576.8	413025
GGGFGGGSSFGGGSGFSGGGFGGGGFGGGR	GGGFGGGSSFGGGSGFSGGGFGGGGFGGGR	R	F	93	122	30	2,3		contam_sp|P35908|K22E_HUMAN	P35908	K22E_HUMAN	KRT2	Keratin, type II cytoskeletal 2 epidermal			2	3	1	1	1	3	1	2	1	7	85173.9	87995.6	51721.3	86249.3	74336.9	88816.9	121610	50904.6	43528.6	360186	85173.9	87995.6	51721.3	86249.3	74336.9	88816.9	121610	50904.6	43528.6	341608
FGGFGGPGGVGGLGGPGGFGPGGYPGGIHEVSVNQSLLQPLNVK	FGGFGGPGGVGGLGGPGGFGPGGYPGGIHEVSVNQSLLQPLNVK	R	V	123	166	44	4		contam_sp|P35908|K22E_HUMAN	P35908	K22E_HUMAN	KRT2	Keratin, type II cytoskeletal 2 epidermal			0	2	0	0	0	0	0	0	0	0	0	0	0	0	0	0	0	0	0	0	0	0	0	0	0	0	0	0	0	0
VDPEIQNVK	VDPEIQNVK	K	A	167	175	9	2		contam_sp|P35908|K22E_HUMAN	P35908	K22E_HUMAN	KRT2	Keratin, type II cytoskeletal 2 epidermal			1	3	1	1	2	1	2	2	1	3	336892	861062	265124	287066	323757	412259	482101	207717	189015	636124	336892	861062	265124	287066	323757	412259	482101	207717	189015	636124
AQEREQIKTLNNK	AQEREQIKTLNNK	K	F	176	188	13	3		contam_sp|P35908|K22E_HUMAN	P35908	K22E_HUMAN	KRT2	Keratin, type II cytoskeletal 2 epidermal	KRT3, KRT76	sp|P12035|K2C3_HUMAN, sp|Q01546|K22O_HUMAN	0	1	0	0	0	0	0	0	0	0	0	19256.6	0	0	0	0	0	0	0	0	0	0	0	0	0	0	0	0	0	0
TLNNKFASFIDKVR	TLNNKFASFIDKVR	K	F	184	197	14	3		contam_sp|P35908|K22E_HUMAN	P35908	K22E_HUMAN	KRT2	Keratin, type II cytoskeletal 2 epidermal	KRT3, KRT5, KRT6A, KRT6B, KRT6C, KRT7, KRT75, KRT76, KRT79, KRT8, KRT84	contam_sp|Q9NSB2|KRT84_HUMAN, sp|O95678|K2C75_HUMAN, sp|P02538|K2C6A_HUMAN, sp|P04259|K2C6B_HUMAN, sp|P05787-2|K2C8_HUMAN, sp|P05787|K2C8_HUMAN, sp|P08729|K2C7_HUMAN, sp|P12035|K2C3_HUMAN, sp|P13647|K2C5_HUMAN, sp|P48668|K2C6C_HUMAN, sp|Q01546|K22O_HUMAN, sp|Q5XKE5|K2C79_HUMAN	0	1	0	0	0	0	0	0	0	0	0	35689.4	0	0	0	0	0	0	0	0	0	0	0	0	0	0	0	0	0	0
YLDGLTAER	YLDGLTAER	R	T	239	247	9	2		contam_sp|P35908|K22E_HUMAN	P35908	K22E_HUMAN	KRT2	Keratin, type II cytoskeletal 2 epidermal			3	2	2	2	3	3	2	2	3	3	710108	300401	168120	432695	295473	355137	338525	214213	176209	299188	710108	300401	168120	432695	295473	355137	338525	214213	176209	299188
TSQNSELNNMQDLVEDYK	TSQNSELNNM[15.9949]QDLVEDYK	R	K	248	265	18	2	10M(15.9949)	contam_sp|P35908|K22E_HUMAN	P35908	K22E_HUMAN	KRT2	Keratin, type II cytoskeletal 2 epidermal			0	1	0	0	0	0	0	0	0	0	0	6988.64	0	0	0	0	0	0	0	0	0	0	0	0	0	0	0	0	0	0
TSQNSELNNMQDLVEDYKK	TSQNSELNNM[15.9949]QDLVEDYKK	R	K	248	266	19	3	10M(15.9949)	contam_sp|P35908|K22E_HUMAN	P35908	K22E_HUMAN	KRT2	Keratin, type II cytoskeletal 2 epidermal			0	2	0	3	1	2	0	1	0	0	0	49967.2	0	17849.9	21839.5	17196.8	0	13921.6	0	0	0	49967.2	0	17849.9	21839.5	17196.8	0	13921.6	0	0
TAAENDFVTLK	TAAENDFVTLK	R	K	276	286	11	2		contam_sp|P35908|K22E_HUMAN	P35908	K22E_HUMAN	KRT2	Keratin, type II cytoskeletal 2 epidermal			1	3	1	1	2	2	1	1	2	1	83046.6	85657.6	44883.9	41554.8	51719	69977.2	88989.1	30305.8	26894.1	69034	83046.6	85657.6	44883.9	41554.8	51719	69977.2	88989.1	30305.8	26894.1	69034
TAAENDFVTLKK	TAAENDFVTLKK	R	D	276	287	12	2,3		contam_sp|P35908|K22E_HUMAN	P35908	K22E_HUMAN	KRT2	Keratin, type II cytoskeletal 2 epidermal			3	6	2	2	4	2	2	3	1	2	135981	267660	58343.1	118030	117739	136205	177224	71662.8	53782.1	138938	72973.1	143694	31516.1	63914	63696.9	73337.9	95493.2	38803.2	28894.1	75219.6
DVDNAYMIK	DVDNAYM[15.9949]IK	K	V	288	296	9	2	7M(15.9949)	contam_sp|P35908|K22E_HUMAN	P35908	K22E_HUMAN	KRT2	Keratin, type II cytoskeletal 2 epidermal			2	1	0	1	1	2	2	1	1	1	112225	102254	45706.9	79196.7	62943.4	85740.1	84431.9	38108.4	40041.8	65353.4	112225	102254	45706.9	79196.7	62943.4	85740.1	84431.9	38108.4	40041.8	65353.4
VDLLNQEIEFLK	VDLLNQEIEFLK	K	V	303	314	12	2		contam_sp|P35908|K22E_HUMAN	P35908	K22E_HUMAN	KRT2	Keratin, type II cytoskeletal 2 epidermal			1	2	1	3	1	3	2	2	1	1	54680.8	61525	20785.9	66899.9	47556.7	79255.1	56497.8	40808.2	23280.8	44930.9	54680.8	61525	20785.9	66899.9	47556.7	79255.1	56497.8	40808.2	23280.8	44930.9
VLYDAEISQIHQSVTDTNVILSMDNSR	VLYDAEISQIHQSVTDTNVILSM[15.9949]DNSR	K	N	315	341	27	3	23M(15.9949)	contam_sp|P35908|K22E_HUMAN	P35908	K22E_HUMAN	KRT2	Keratin, type II cytoskeletal 2 epidermal			2	2	0	3	1	2	0	2	1	0	53409.5	46914.6	0	47396.9	25454	37705.4	0	20369.7	8944.87	0	53409.5	46914.6	0	47396.9	25454	37705.4	0	20369.7	8944.87	0
NLDLDSIIAEVK	NLDLDSIIAEVK	R	A	342	353	12	2		contam_sp|P35908|K22E_HUMAN	P35908	K22E_HUMAN	KRT2	Keratin, type II cytoskeletal 2 epidermal	KRT5, KRT6A, KRT6B, KRT6C, KRT75, KRT79	sp|O95678|K2C75_HUMAN, sp|P02538|K2C6A_HUMAN, sp|P04259|K2C6B_HUMAN, sp|P13647|K2C5_HUMAN, sp|P48668|K2C6C_HUMAN, sp|Q5XKE5|K2C79_HUMAN	3	3	1	2	2	3	1	1	1	2	145078	187852	33095.6	74725.6	53551.6	86523.7	89907.1	29356.4	30831.2	41785.1	145078	187852	33095.6	74725.6	53551.6	86523.7	89907.1	29356.4	30831.2	41785.1
AQYEEIAQR	AQYEEIAQR	K	S	354	362	9	2		contam_sp|P35908|K22E_HUMAN	P35908	K22E_HUMAN	KRT2	Keratin, type II cytoskeletal 2 epidermal	KRT4, KRT6A, KRT6B, KRT6C, KRT76	sp|P02538|K2C6A_HUMAN, sp|P04259|K2C6B_HUMAN, sp|P19013|K2C4_HUMAN, sp|P48668|K2C6C_HUMAN, sp|Q01546|K22O_HUMAN	5	6	2	2	6	8	4	3	4	3	556411	1.04288e+06	220793	520008	500567	509551	417165	266428	331113	626171	556411	1.04288e+06	220793	520008	500567	509551	417165	266428	331113	626171
SKEEAEALYHSK	SKEEAEALYHSK	R	Y	363	374	12	3		contam_sp|P35908|K22E_HUMAN	P35908	K22E_HUMAN	KRT2	Keratin, type II cytoskeletal 2 epidermal			0	3	0	0	1	0	0	0	0	0	0	23228.6	0	0	5663.98	0	0	0	0	0	0	23228.6	0	0	5663.98	0	0	0	0	0
SKEEAEALYHSKYEELQVTVGR	SKEEAEALYHSKYEELQVTVGR	R	H	363	384	22	3,4		contam_sp|P35908|K22E_HUMAN	P35908	K22E_HUMAN	KRT2	Keratin, type II cytoskeletal 2 epidermal			0	2	0	0	0	0	0	0	0	0	0	49377.9	0	0	0	0	0	0	0	0	0	0	0	0	0	0	0	0	0	0
YEELQVTVGR	YEELQVTVGR	K	H	375	384	10	2		contam_sp|P35908|K22E_HUMAN	P35908	K22E_HUMAN	KRT2	Keratin, type II cytoskeletal 2 epidermal			3	3	1	2	2	3	2	2	2	2	199605	247440	88495.7	192678	169933	190649	175873	88712.8	91506	192533	199605	247440	88495.7	192678	169933	190649	175873	88712.8	91506	192533
LQGEIAHVK	LQGEIAHVK	R	K	406	414	9	2,3		contam_sp|P35908|K22E_HUMAN	P35908	K22E_HUMAN	KRT2	Keratin, type II cytoskeletal 2 epidermal			1	1	0	0	3	1	1	2	1	1	20320.6	52499.2	0	2442.99	66825.3	23354.5	32287.9	32370.5	17344.1	26955.1	20320.6	52499.2	0	2442.99	46791.9	23354.5	32287.9	32370.5	17344.1	26955.1
LQGEIAHVKK	LQGEIAHVKK	R	Q	406	415	10	2,3		contam_sp|P35908|K22E_HUMAN	P35908	K22E_HUMAN	KRT2	Keratin, type II cytoskeletal 2 epidermal			0	0	0	0	2	0	0	0	0	0	0	0	0	0	28296.1	0	0	0	0	0	0	0	0	0	0	0	0	0	0	0
NVQDAIADAEQR	NVQDAIADAEQR	K	G	419	430	12	2		contam_sp|P35908|K22E_HUMAN	P35908	K22E_HUMAN	KRT2	Keratin, type II cytoskeletal 2 epidermal			3	3	1	1	1	2	2	4	1	2	98963	81923.7	49683.8	56591.3	73186.8	57031.1	125186	53298.8	31880.7	81923.7	98963	81923.7	49683.8	56591.3	73186.8	57031.1	125186	53298.8	31880.7	81923.7
NVQDAIADAEQRGEHALK	NVQDAIADAEQRGEHALK	K	D	419	436	18	3		contam_sp|P35908|K22E_HUMAN	P35908	K22E_HUMAN	KRT2	Keratin, type II cytoskeletal 2 epidermal			0	1	0	0	0	1	0	0	0	0	0	11258.6	0	9341.03	0	9980.04	0	0	0	0	0	11258.6	0	9341.03	0	9980.04	0	0	0	0
NVQDAIADAEQRGEHALKDAR	NVQDAIADAEQRGEHALKDAR	K	N	419	439	21	4		contam_sp|P35908|K22E_HUMAN	P35908	K22E_HUMAN	KRT2	Keratin, type II cytoskeletal 2 epidermal			1	1	0	1	1	1	0	1	0	0	15374.6	11009.7	0	19143.2	13129.7	14024.3	0	12845.8	0	9842.09	15374.6	11009.7	0	19143.2	13129.7	14024.3	0	12845.8	0	9842.09
NKLNDLEEALQQAK	NKLNDLEEALQQAK	R	E	440	453	14	2		contam_sp|P35908|K22E_HUMAN	P35908	K22E_HUMAN	KRT2	Keratin, type II cytoskeletal 2 epidermal			1	1	0	0	1	1	0	0	0	0	20141.6	12124.5	0	10725.6	17694.7	14509.4	0	0	0	0	20141.6	12124.5	0	10725.6	17694.7	14509.4	0	0	0	0
NKLNDLEEALQQAKEDLAR	NKLNDLEEALQQAKEDLAR	R	L	440	458	19	3		contam_sp|P35908|K22E_HUMAN	P35908	K22E_HUMAN	KRT2	Keratin, type II cytoskeletal 2 epidermal			0	0	0	1	1	1	0	0	0	0	0	0	0	13722.6	11034.5	13802.5	0	0	0	0	0	0	0	13722.6	11034.5	13802.5	0	0	0	0
LNDLEEALQQAK	LNDLEEALQQAK	K	E	442	453	12	2		contam_sp|P35908|K22E_HUMAN	P35908	K22E_HUMAN	KRT2	Keratin, type II cytoskeletal 2 epidermal			1	1	0	0	2	2	0	0	0	1	24519.5	14416.8	0	14926.6	17580	14491.9	0	0	0	18753.2	24519.5	14416.8	0	14926.6	17580	14491.9	0	0	0	18753.2
DYQELMNVK	DYQELM[15.9949]NVK	R	L	462	470	9	2	6M(15.9949)	contam_sp|P35908|K22E_HUMAN	P35908	K22E_HUMAN	KRT2	Keratin, type II cytoskeletal 2 epidermal	KRT3, KRT76, KRT79	sp|P12035|K2C3_HUMAN, sp|Q01546|K22O_HUMAN, sp|Q5XKE5|K2C79_HUMAN	1	2	0	2	1	1	1	1	0	0	44656	23776.8	0	30866.8	22482.7	21788.4	21221.2	13636.5	14826.1	20578.5	44656	23776.8	0	30866.8	22482.7	21788.4	21221.2	13636.5	14826.1	20578.5
LALDVEIATYR	LALDVEIATYR	K	K	471	481	11	2		contam_sp|P35908|K22E_HUMAN	P35908	K22E_HUMAN	KRT2	Keratin, type II cytoskeletal 2 epidermal	KRT3, KRT5, KRT6A, KRT6B, KRT6C, KRT75, KRT76, KRT79	sp|O95678|K2C75_HUMAN, sp|P02538|K2C6A_HUMAN, sp|P04259|K2C6B_HUMAN, sp|P12035|K2C3_HUMAN, sp|P13647|K2C5_HUMAN, sp|P48668|K2C6C_HUMAN, sp|Q01546|K22O_HUMAN, sp|Q5XKE5|K2C79_HUMAN	4	3	1	2	3	1	1	1	1	1	224138	68093.8	43144.7	110686	86094.2	54314.2	53446.8	43646.7	36687.1	56391.9	224138	68093.8	43144.7	110686	86094.2	54314.2	53446.8	43646.7	36687.1	56391.9
LALDVEIATYRK	LALDVEIATYRK	K	L	471	482	12	2,3		contam_sp|P35908|K22E_HUMAN	P35908	K22E_HUMAN	KRT2	Keratin, type II cytoskeletal 2 epidermal	KRT3, KRT5, KRT6A, KRT6B, KRT6C, KRT75, KRT76, KRT79	sp|O95678|K2C75_HUMAN, sp|P02538|K2C6A_HUMAN, sp|P04259|K2C6B_HUMAN, sp|P12035|K2C3_HUMAN, sp|P13647|K2C5_HUMAN, sp|P48668|K2C6C_HUMAN, sp|Q01546|K22O_HUMAN, sp|Q5XKE5|K2C79_HUMAN	2	0	0	0	0	0	0	0	0	0	28613.1	0	0	13987.8	0	0	0	0	0	0	14292.9	0	0	14613.9	0	0	0	0	0	0
MSGDLSSNVTVSVTSSTISSNVASK	M[15.9949]SGDLSSNVTVSVTSSTISSNVASK	R	A	491	515	25	2,3	1M(15.9949)	contam_sp|P35908|K22E_HUMAN	P35908	K22E_HUMAN	KRT2	Keratin, type II cytoskeletal 2 epidermal			3	5	0	1	6	5	2	2	0	2	49147.2	108748	0	30340.5	56650	57560.8	57328.4	23795.7	0	63306.6	49147.2	92007.8	0	30340.5	47649	57560.8	57328.4	23795.7	0	63306.6
AAFGGSGGR	AAFGGSGGR	K	G	516	524	9	2		contam_sp|P35908|K22E_HUMAN	P35908	K22E_HUMAN	KRT2	Keratin, type II cytoskeletal 2 epidermal			0	1	0	0	0	0	0	0	0	0	0	6898.49	0	0	0	0	0	0	0	0	0	0	0	0	0	0	0	0	0	0
AAFGGSGGRGSSSGGGYSSGSSSYGSGGR	AAFGGSGGRGSSSGGGYSSGSSSYGSGGR	K	Q	516	544	29	3		contam_sp|P35908|K22E_HUMAN	P35908	K22E_HUMAN	KRT2	Keratin, type II cytoskeletal 2 epidermal			0	3	0	0	0	0	0	0	0	0	0	18762.4	0	0	0	0	0	0	0	0	0	0	0	0	0	0	0	0	0	0
GSSSGGGYSSGSSSYGSGGR	GSSSGGGYSSGSSSYGSGGR	R	Q	525	544	20	2		contam_sp|P35908|K22E_HUMAN	P35908	K22E_HUMAN	KRT2	Keratin, type II cytoskeletal 2 epidermal			0	11	0	0	0	0	0	0	0	0	0	32666.8	0	0	0	0	0	0	0	0	0	0	0	0	0	0	0	0	0	0
QSGSRGGSGGGGSISGGGYGSGGGSGGR	QSGSRGGSGGGGSISGGGYGSGGGSGGR	R	Y	545	572	28	3		contam_sp|P35908|K22E_HUMAN	P35908	K22E_HUMAN	KRT2	Keratin, type II cytoskeletal 2 epidermal			0	0	0	0	0	0	0	0	0	2	0	0	0	0	0	0	0	0	0	0	0	0	0	0	0	0	0	0	0	0
GGSGGGGSISGGGYGSGGGSGGR	GGSGGGGSISGGGYGSGGGSGGR	R	Y	550	572	23	2		contam_sp|P35908|K22E_HUMAN	P35908	K22E_HUMAN	KRT2	Keratin, type II cytoskeletal 2 epidermal			0	8	1	0	1	2	1	1	0	2	0	420373	40880.2	0	47565.6	15314.9	22993.8	32369.4	0	179513	0	420373	40880.2	0	47565.6	15314.9	22993.8	32369.4	0	179513
YGSGGGSKGGSISGGGYGSGGGK	YGSGGGSKGGSISGGGYGSGGGK	R	H	573	595	23	3		contam_sp|P35908|K22E_HUMAN	P35908	K22E_HUMAN	KRT2	Keratin, type II cytoskeletal 2 epidermal			0	2	0	0	0	0	0	0	0	1	0	25705.6	0	0	0	0	0	0	0	14227.6	0	25705.6	0	0	0	0	0	0	0	14227.6
GGSISGGGYGSGGGK	GGSISGGGYGSGGGK	K	H	581	595	15	2		contam_sp|P35908|K22E_HUMAN	P35908	K22E_HUMAN	KRT2	Keratin, type II cytoskeletal 2 epidermal			0	8	0	0	1	2	1	0	0	1	0	29768.9	0	0	8429.34	15196.6	20811.3	0	0	20488.5	0	29768.9	0	0	8429.34	15196.6	20811.3	0	0	20488.5
SFSTASAITPSVSR	SFSTASAITPSVSR	R	T	16	29	14	2		sp|P13647|K2C5_HUMAN	P13647	K2C5_HUMAN	KRT5	Keratin, type II cytoskeletal 5			3	1	0	2	1	1	2	0	2	3	190281	136755	0	19197.6	18556.5	14527.9	88574.2	0	23575.8	69633.8	190281	136755	0	19197.6	18556.5	14527.9	88574.2	0	23575.8	69633.8
TSFTSVSR	TSFTSVSR	R	S	30	37	8	2		sp|P13647|K2C5_HUMAN	P13647	K2C5_HUMAN	KRT5	Keratin, type II cytoskeletal 5			3	3	0	0	0	1	0	1	0	1	183382	336531	39819.3	0	21376.3	17841.7	78979	15291.9	0	43472.8	183382	336531	39819.3	0	21376.3	17841.7	78979	15291.9	0	43472.8
SLYNLGGSK	SLYNLGGSK	R	R	64	72	9	2		sp|P13647|K2C5_HUMAN	P13647	K2C5_HUMAN	KRT5	Keratin, type II cytoskeletal 5			0	0	0	0	1	0	1	0	0	0	82271.8	102058	0	17758.5	15672.8	0	46072.5	0	14960.1	22180.7	82271.8	102058	0	17758.5	15672.8	0	46072.5	0	14960.1	22180.7
SLYNLGGSKR	SLYNLGGSKR	R	I	64	73	10	2,3		sp|P13647|K2C5_HUMAN	P13647	K2C5_HUMAN	KRT5	Keratin, type II cytoskeletal 5			3	6	0	0	1	2	1	2	1	1	142930	671565	0	18595.5	24913	21733.2	52683.9	14535.3	20890.6	38289.8	125175	589558	0	18595.5	24913	21733.2	52683.9	14535.3	20890.6	38289.8
RISISTSGGSFR	RISISTSGGSFR	K	N	73	84	12	2,3		sp|P13647|K2C5_HUMAN	P13647	K2C5_HUMAN	KRT5	Keratin, type II cytoskeletal 5			2	2	0	0	0	0	0	0	0	0	45495.3	113076	0	14627.8	0	11486.4	0	6252.08	0	20969.2	45495.3	103470	0	14627.8	0	11486.4	0	6252.08	0	20969.2
ISISTSGGSFR	ISISTSGGSFR	R	N	74	84	11	2		sp|P13647|K2C5_HUMAN	P13647	K2C5_HUMAN	KRT5	Keratin, type II cytoskeletal 5			5	8	0	1	0	4	0	0	1	0	966704	1.51125e+06	327746	533169	252382	558029	550743	259066	420309	558980	966704	1.51125e+06	327746	533169	252382	558029	550743	259066	420309	558980
FASFIDKVR	FASFIDKVR	K	F	179	187	9	2		sp|P13647|K2C5_HUMAN	P13647	K2C5_HUMAN	KRT5	Keratin, type II cytoskeletal 5	KRT1, KRT2, KRT3, KRT6A, KRT6B, KRT6C, KRT7, KRT71, KRT72, KRT73, KRT74, KRT75, KRT76, KRT77, KRT78, KRT79, KRT8, KRT84	contam_sp|P04264|K2C1_HUMAN, contam_sp|P35908|K22E_HUMAN, contam_sp|Q9NSB2|KRT84_HUMAN, sp|O95678|K2C75_HUMAN, sp|P02538|K2C6A_HUMAN, sp|P04259|K2C6B_HUMAN, sp|P05787-2|K2C8_HUMAN, sp|P05787|K2C8_HUMAN, sp|P08729|K2C7_HUMAN, sp|P12035|K2C3_HUMAN, sp|P48668|K2C6C_HUMAN, sp|Q01546|K22O_HUMAN, sp|Q14CN4-2|K2C72_HUMAN, sp|Q14CN4-3|K2C72_HUMAN, sp|Q14CN4|K2C72_HUMAN, sp|Q3SY84|K2C71_HUMAN, sp|Q5XKE5|K…	1	1	1	1	2	0	1	0	1	0	124458	95600.9	31078.4	60528.6	40451	48672.3	84767.4	40286.6	32595.3	40729.3	124458	95600.9	31078.4	60528.6	40451	48672.3	84767.4	40286.6	32595.3	40729.3
WTLLQEQGTK	WTLLQEQGTK	K	T	200	209	10	2		sp|P13647|K2C5_HUMAN	P13647	K2C5_HUMAN	KRT5	Keratin, type II cytoskeletal 5	KRT6A, KRT6B, KRT6C	sp|P02538|K2C6A_HUMAN, sp|P04259|K2C6B_HUMAN, sp|P48668|K2C6C_HUMAN	2	2	0	0	1	0	0	0	0	0	34810.2	58890.7	0	13523.7	10378	0	0	5795.35	0	0	34810.2	58890.7	0	13523.7	10378	0	0	5795.35	0	0
QNLEPLFEQYINNLR	QNLEPLFEQYINNLR	R	R	213	227	15	2		sp|P13647|K2C5_HUMAN	P13647	K2C5_HUMAN	KRT5	Keratin, type II cytoskeletal 5	KRT6A, KRT6B, KRT6C	sp|P02538|K2C6A_HUMAN, sp|P04259|K2C6B_HUMAN, sp|P48668|K2C6C_HUMAN	1	0	0	0	0	0	0	0	0	0	28451.5	0	0	0	0	0	0	0	0	0	0	0	0	0	0	0	0	0	0	0
QNLEPLFEQYINNLRR	QNLEPLFEQYINNLRR	R	Q	213	228	16	3		sp|P13647|K2C5_HUMAN	P13647	K2C5_HUMAN	KRT5	Keratin, type II cytoskeletal 5	KRT6A, KRT6B, KRT6C	sp|P02538|K2C6A_HUMAN, sp|P04259|K2C6B_HUMAN, sp|P48668|K2C6C_HUMAN	1	1	0	0	0	0	0	0	0	0	24387.9	5424.94	0	0	0	0	0	0	0	0	24387.9	5424.94	0	0	0	0	0	0	0	0
RQLDSIVGER	RQLDSIVGER	R	G	228	237	10	2		sp|P13647|K2C5_HUMAN	P13647	K2C5_HUMAN	KRT5	Keratin, type II cytoskeletal 5	KRT6A, KRT6C	sp|P02538|K2C6A_HUMAN, sp|P48668|K2C6C_HUMAN	1	1	0	0	0	0	0	0	0	0	77478.8	15281.8	0	11974.6	0	8476.53	0	0	8608.18	0	77478.8	15281.8	0	11974.6	0	8476.53	0	0	8608.18	0
QLDSIVGER	QLDSIVGER	R	G	229	237	9	2		sp|P13647|K2C5_HUMAN	P13647	K2C5_HUMAN	KRT5	Keratin, type II cytoskeletal 5	KRT6A, KRT6C	sp|P02538|K2C6A_HUMAN, sp|P48668|K2C6C_HUMAN	4	3	0	1	2	4	2	1	2	3	1.03819e+06	213456	85738.9	130353	86980.8	173203	367360	83921.6	110574	223229	1.03819e+06	213456	85738.9	130353	86980.8	173203	367360	83921.6	110574	223229
TTAENEFVMLK	TTAENEFVM[15.9949]LK	R	K	266	276	11	2	9M(15.9949)	sp|P13647|K2C5_HUMAN	P13647	K2C5_HUMAN	KRT5	Keratin, type II cytoskeletal 5			1	3	0	0	1	0	0	0	0	0	103516	17292.4	0	14993.6	13098.9	0	0	0	0	17292.4	103516	17292.4	0	14993.6	13098.9	0	0	0	0	17292.4
TTAENEFVMLKK	TTAENEFVM[15.9949]LKK	R	D	266	277	12	2,3	9M(15.9949)	sp|P13647|K2C5_HUMAN	P13647	K2C5_HUMAN	KRT5	Keratin, type II cytoskeletal 5			4	3	0	0	0	0	1	0	0	0	94698.8	41900	0	12793.4	4601.39	0	21458.8	0	0	0	51713.1	25304.9	0	12793.4	4601.39	0	21458.8	0	0	0
VDALMDEINFMK	VDALM[15.9949]DEINFM[15.9949]K	K	M	293	304	12	2	11M(15.9949), 5M(15.9949)	sp|P13647|K2C5_HUMAN	P13647	K2C5_HUMAN	KRT5	Keratin, type II cytoskeletal 5			3	2	0	0	0	0	0	0	0	0	30633.4	10450.4	0	0	0	0	0	0	0	0	30633.4	10450.4	0	0	0	0	0	0	0	0
AQYEEIANR	AQYEEIANR	K	S	344	352	9	2		sp|P13647|K2C5_HUMAN	P13647	K2C5_HUMAN	KRT5	Keratin, type II cytoskeletal 5			4	4	1	1	1	2	0	1	1	1	497698	464896	45821	82939.8	64179.6	128392	193379	50324.8	62410.1	88806.7	497698	464896	45821	82939.8	64179.6	128392	193379	50324.8	62410.1	88806.7
SRTEAESWYQTK	SRTEAESWYQTK	R	Y	353	364	12	2		sp|P13647|K2C5_HUMAN	P13647	K2C5_HUMAN	KRT5	Keratin, type II cytoskeletal 5			0	1	0	0	0	0	0	0	0	0	0	22748.7	0	0	0	0	0	0	0	0	0	0	0	0	0	0	0	0	0	0
SRTEAESWYQTKYEELQQTAGR	SRTEAESWYQTKYEELQQTAGR	R	H	353	374	22	3,4		sp|P13647|K2C5_HUMAN	P13647	K2C5_HUMAN	KRT5	Keratin, type II cytoskeletal 5			0	2	0	0	0	0	0	0	0	0	0	35742.2	0	0	0	0	0	0	0	0	0	0	0	0	0	0	0	0	0	0
TEAESWYQTK	TEAESWYQTK	R	Y	355	364	10	2		sp|P13647|K2C5_HUMAN	P13647	K2C5_HUMAN	KRT5	Keratin, type II cytoskeletal 5			2	1	0	0	0	0	0	0	0	0	30582.4	18477.5	0	0	0	0	0	0	0	0	30582.4	18477.5	0	0	0	0	0	0	0	0
TEAESWYQTKYEELQQTAGR	TEAESWYQTKYEELQQTAGR	R	H	355	374	20	3		sp|P13647|K2C5_HUMAN	P13647	K2C5_HUMAN	KRT5	Keratin, type II cytoskeletal 5			0	1	0	0	0	0	0	0	0	0	0	20543.8	0	0	0	0	0	0	0	0	0	0	0	0	0	0	0	0	0	0
YEELQQTAGR	YEELQQTAGR	K	H	365	374	10	2		sp|P13647|K2C5_HUMAN	P13647	K2C5_HUMAN	KRT5	Keratin, type II cytoskeletal 5			2	2	1	2	1	1	1	1	1	1	203385	184934	30484.3	21522	40036.2	32461.1	97012.5	24115.2	27282	44056.3	203385	184934	30484.3	21522	40036.2	32461.1	97012.5	24115.2	27282	44056.3
NKLAELEEALQK	NKLAELEEALQK	R	A	430	441	12	2		sp|P13647|K2C5_HUMAN	P13647	K2C5_HUMAN	KRT5	Keratin, type II cytoskeletal 5			1	0	0	0	0	0	0	0	0	0	16968.1	0	0	0	0	0	0	0	0	0	0	0	0	0	0	0	0	0	0	0
LAELEEALQK	LAELEEALQK	K	A	432	441	10	2		sp|P13647|K2C5_HUMAN	P13647	K2C5_HUMAN	KRT5	Keratin, type II cytoskeletal 5			3	0	0	1	1	0	3	1	0	0	126496	10239	0	14896.8	16350.4	0	36609.3	8908.65	0	0	126496	10239	0	14896.8	16350.4	0	36609.3	8908.65	0	0
EYQELMNTK	EYQELM[15.9949]NTK	R	L	452	460	9	2	6M(15.9949)	sp|P13647|K2C5_HUMAN	P13647	K2C5_HUMAN	KRT5	Keratin, type II cytoskeletal 5			2	0	0	0	0	0	0	0	0	0	16211.9	0	0	0	0	0	0	0	0	0	0	0	0	0	0	0	0	0	0	0
GLGVGFGSGGGSSSSVK	GLGVGFGSGGGSSSSVK	R	F	560	576	17	2		sp|P13647|K2C5_HUMAN	P13647	K2C5_HUMAN	KRT5	Keratin, type II cytoskeletal 5			0	1	0	0	0	0	0	0	0	0	0	30714.8	0	0	0	0	0	0	0	0	0	0	0	0	0	0	0	0	0	0
SGFSSVSVSR	SGFSSVSVSR	R	S	31	40	10	2		sp|P02538|K2C6A_HUMAN	P02538	K2C6A_HUMAN	KRT6A	Keratin, type II cytoskeletal 6A			1	3	2	2	2	1	1	2	1	2	88940.1	194134	52091.6	34726.5	24762.7	28892.7	77054.1	23876.6	51916.6	57473	88940.1	194134	52091.6	34726.5	24762.7	28892.7	77054.1	23876.6	51916.6	57473
SLYGLGGSK	SLYGLGGSK	R	R	60	68	9	2		sp|P02538|K2C6A_HUMAN	P02538	K2C6A_HUMAN	KRT6A	Keratin, type II cytoskeletal 6A	KRT6B, KRT6C	sp|P04259|K2C6B_HUMAN, sp|P48668|K2C6C_HUMAN	0	1	0	0	0	0	0	0	0	0	0	29031.1	0	0	0	0	0	0	0	0	0	0	0	0	0	0	0	0	0	0
SLYGLGGSKR	SLYGLGGSKR	R	I	60	69	10	2		sp|P02538|K2C6A_HUMAN	P02538	K2C6A_HUMAN	KRT6A	Keratin, type II cytoskeletal 6A	KRT6B, KRT6C	sp|P04259|K2C6B_HUMAN, sp|P48668|K2C6C_HUMAN	0	4	0	0	0	0	1	0	1	0	0	213439	0	16895.4	13461.2	14283.5	44904.5	0	28944.4	0	0	213439	0	16895.4	13461.2	14283.5	44904.5	0	28944.4	0
TAAENEFVTLK	TAAENEFVTLK	R	K	261	271	11	2		sp|P02538|K2C6A_HUMAN	P02538	K2C6A_HUMAN	KRT6A	Keratin, type II cytoskeletal 6A	KRT3, KRT6B, KRT6C	sp|P04259|K2C6B_HUMAN, sp|P12035|K2C3_HUMAN, sp|P48668|K2C6C_HUMAN	1	2	0	0	0	0	0	0	0	0	14992.8	14132.2	0	0	0	0	0	0	0	0	14992.8	14132.2	0	0	0	0	0	0	0	0
TAAENEFVTLKK	TAAENEFVTLKK	R	D	261	272	12	2,3		sp|P02538|K2C6A_HUMAN	P02538	K2C6A_HUMAN	KRT6A	Keratin, type II cytoskeletal 6A	KRT3, KRT6B, KRT6C	sp|P04259|K2C6B_HUMAN, sp|P12035|K2C3_HUMAN, sp|P48668|K2C6C_HUMAN	2	2	0	0	0	0	0	0	0	0	32431	24133.8	0	0	0	7337.04	0	0	0	0	16730.4	12376	0	0	0	8381.34	0	0	0	0
ADTLTDEINFLR	ADTLTDEINFLR	K	A	288	299	12	2		sp|P02538|K2C6A_HUMAN	P02538	K2C6A_HUMAN	KRT6A	Keratin, type II cytoskeletal 6A	KRT6B, KRT6C	sp|P04259|K2C6B_HUMAN, sp|P48668|K2C6C_HUMAN	1	2	1	2	1	1	1	2	1	2	47069.4	44416.6	25881.8	22554.1	18018.1	14441.5	43391.4	11367.9	23528.1	30539.4	47069.4	44416.6	25881.8	22554.1	18018.1	14441.5	43391.4	11367.9	23528.1	30539.4
SRAEAESWYQTK	SRAEAESWYQTK	R	Y	348	359	12	2		sp|P02538|K2C6A_HUMAN	P02538	K2C6A_HUMAN	KRT6A	Keratin, type II cytoskeletal 6A	KRT6B, KRT6C, KRT75	sp|O95678|K2C75_HUMAN, sp|P04259|K2C6B_HUMAN, sp|P48668|K2C6C_HUMAN	0	1	0	0	0	0	0	0	0	0	0	9106.6	0	0	0	0	0	0	0	0	0	0	0	0	0	0	0	0	0	0
YEELQVTAGR	YEELQVTAGR	K	H	360	369	10	2		sp|P02538|K2C6A_HUMAN	P02538	K2C6A_HUMAN	KRT6A	Keratin, type II cytoskeletal 6A	KRT6C, KRT75	sp|O95678|K2C75_HUMAN, sp|P48668|K2C6C_HUMAN	1	1	0	1	0	1	3	0	1	0	79577.3	80042.6	0	24931.9	0	21658.8	53077.6	16170.6	33958.3	38329.5	79577.3	80042.6	0	24931.9	0	21658.8	53077.6	16170.6	33958.3	38329.5
NKLEGLEDALQK	NKLEGLEDALQK	K	A	425	436	12	2		sp|P02538|K2C6A_HUMAN	P02538	K2C6A_HUMAN	KRT6A	Keratin, type II cytoskeletal 6A	KRT6B, KRT6C	sp|P04259|K2C6B_HUMAN, sp|P48668|K2C6C_HUMAN	0	1	0	0	0	0	0	0	0	0	0	7427.48	0	0	10455.8	0	0	0	0	0	0	7427.48	0	0	10455.8	0	0	0	0	0
AIGGGLSSVGGGSSTIK	AIGGGLSSVGGGSSTIK	R	Y	534	550	17	2		sp|P02538|K2C6A_HUMAN	P02538	K2C6A_HUMAN	KRT6A	Keratin, type II cytoskeletal 6A	KRT6C	sp|P48668|K2C6C_HUMAN	1	2	1	1	1	0	1	0	1	1	34812.2	93096.2	20863.8	18221.8	18421.1	10680.8	32904.3	0	15750.7	25712.4	34812.2	93096.2	20863.8	18221.8	18421.1	10680.8	32904.3	0	15750.7	25712.4
SGFSSISVSR	SGFSSISVSR	R	S	31	40	10	2		sp|P04259|K2C6B_HUMAN	P04259	K2C6B_HUMAN	KRT6B	Keratin, type II cytoskeletal 6B	KRT6C	sp|P48668|K2C6C_HUMAN	0	2	2	3	1	0	1	0	1	1	0	115636	41441.2	24253.9	14650.3	0	45710.1	0	31316.9	27113.6	0	115636	41441.2	24253.9	14650.3	0	45710.1	0	31316.9	27113.6
QLDNIVGER	QLDNIVGER	R	G	224	232	9	2		sp|P04259|K2C6B_HUMAN	P04259	K2C6B_HUMAN	KRT6B	Keratin, type II cytoskeletal 6B			1	1	0	0	0	0	1	0	0	0	46179.4	32069	0	19512.1	0	15204.2	38506.1	8264.57	17302.7	42516.3	46179.4	32069	0	19512.1	0	15204.2	38506.1	8264.57	17302.7	42516.3
ATGGGLSSVGGGSSTIK	ATGGGLSSVGGGSSTIK	R	Y	534	550	17	2		sp|P04259|K2C6B_HUMAN	P04259	K2C6B_HUMAN	KRT6B	Keratin, type II cytoskeletal 6B			0	1	0	0	0	0	0	0	0	0	0	26816	0	0	0	0	0	0	0	0	0	0	0	0	0	0	0	0	0	0
TQYELIAQR	TQYELIAQR	R	S	340	348	9	2		sp|Q7Z794|K2C1B_HUMAN	Q7Z794	K2C1B_HUMAN	KRT77	Keratin, type II cytoskeletal 1b			0	1	0	0	0	0	0	0	0	0	0	10819	0	0	0	0	0	0	0	0	0	0	0	0	0	0	0	0	0	0
YQELQITAGR	YQELQITAGR	K	H	361	370	10	2		sp|Q7Z794|K2C1B_HUMAN	Q7Z794	K2C1B_HUMAN	KRT77	Keratin, type II cytoskeletal 1b			0	1	0	0	0	0	0	0	0	0	0	9622.11	0	0	0	0	0	0	0	0	0	0	0	0	0	0	0	0	0	0
TLNNQFASFIDKVR	TLNNQFASFIDKVR	R	F	117	130	14	3		sp|Q8N1N4|K2C78_HUMAN	Q8N1N4	K2C78_HUMAN	KRT78	Keratin, type II cytoskeletal 78			0	2	0	0	0	0	0	0	0	0	0	11927.9	0	0	0	0	0	0	0	0	0	0	0	0	0	0	0	0	0	0
QLEQLQGER	QLEQLQGER	K	G	172	180	9	2		sp|Q8N1N4|K2C78_HUMAN	Q8N1N4	K2C78_HUMAN	KRT78	Keratin, type II cytoskeletal 78		sp|Q8N1N4-2|K2C78_HUMAN	0	1	0	0	0	0	0	0	0	0	0	12469.3	0	0	0	0	0	0	0	0	0	0	0	0	0	0	0	0	0	0
YLDFSSIITEVR	YLDFSSIITEVR	R	A	275	286	12	2		sp|Q8N1N4|K2C78_HUMAN	Q8N1N4	K2C78_HUMAN	KRT78	Keratin, type II cytoskeletal 78		sp|Q8N1N4-2|K2C78_HUMAN	0	2	0	0	0	0	0	0	0	0	0	29422.1	0	0	0	0	0	0	0	0	0	0	0	0	0	0	0	0	0	0
SSKAEAEALYQTK	SSKAEAEALYQTK	R	Y	295	307	13	2		sp|Q8N1N4|K2C78_HUMAN	Q8N1N4	K2C78_HUMAN	KRT78	Keratin, type II cytoskeletal 78		sp|Q8N1N4-2|K2C78_HUMAN	0	1	0	0	0	0	0	0	0	0	0	17976.2	0	0	0	0	0	0	0	0	0	0	0	0	0	0	0	0	0	0
AEAEALYQTK	AEAEALYQTK	K	Y	298	307	10	2		sp|Q8N1N4|K2C78_HUMAN	Q8N1N4	K2C78_HUMAN	KRT78	Keratin, type II cytoskeletal 78	KRT3, KRT4, KRT71, KRT73, KRT74	sp|P12035|K2C3_HUMAN, sp|P19013|K2C4_HUMAN, sp|Q3SY84|K2C71_HUMAN, sp|Q7RTS7|K2C74_HUMAN, sp|Q86Y46-2|K2C73_HUMAN, sp|Q86Y46|K2C73_HUMAN, sp|Q8N1N4-2|K2C78_HUMAN	0	2	0	0	0	0	0	0	0	0	0	9052.16	0	0	0	0	0	0	0	0	0	0	0	0	0	0	0	0	0	0
APGPGFSSR	APGPGFSSR	R	S	36	44	9	2		sp|Q6KB66-2|K2C80_HUMAN	Q6KB66-2	K2C80_HUMAN	KRT80	Isoform 2 of Keratin, type II cytoskeletal 80		sp|Q6KB66|K2C80_HUMAN	0	1	0	0	0	0	0	0	0	0	0	7245.89	0	0	0	0	0	0	0	0	0	0	0	0	0	0	0	0	0	0
SLEEAEAYSR	SLEEAEAYSR	R	S	266	275	10	2		sp|Q6KB66-2|K2C80_HUMAN	Q6KB66-2	K2C80_HUMAN	KRT80	Isoform 2 of Keratin, type II cytoskeletal 80		sp|Q6KB66-3|K2C80_HUMAN, sp|Q6KB66|K2C80_HUMAN	0	1	0	0	0	0	0	0	0	0	0	22473.7	0	0	0	0	0	0	0	0	0	0	0	0	0	0	0	0	0	0
SAEYGSSLQSSR	SAEYGSSLQSSR	R	S	285	296	12	2		sp|Q6KB66-2|K2C80_HUMAN	Q6KB66-2	K2C80_HUMAN	KRT80	Isoform 2 of Keratin, type II cytoskeletal 80		sp|Q6KB66-3|K2C80_HUMAN, sp|Q6KB66|K2C80_HUMAN	0	1	0	0	0	0	0	0	0	0	0	11671.1	0	0	0	0	0	0	0	0	0	0	0	0	0	0	0	0	0	0
QFSSSYLSR	QFSSSYLSR	R	S	5	13	9	2		contam_sp|P35527|K1C9_HUMAN	P35527	K1C9_HUMAN	KRT9	Keratin, type I cytoskeletal 9			1	7	1	1	1	1	3	0	1	2	86626.2	1.42478e+06	125631	79902.4	44817.2	111273	1.33247e+06	40033.2	78673.5	88496.5	86626.2	1.42478e+06	125631	79902.4	44817.2	111273	1.33247e+06	40033.2	78673.5	88496.5
SGGGGGGGLGSGGSIR	SGGGGGGGLGSGGSIR	R	S	14	29	16	2		contam_sp|P35527|K1C9_HUMAN	P35527	K1C9_HUMAN	KRT9	Keratin, type I cytoskeletal 9			10	28	10	12	8	11	15	11	7	13	365229	8990188	721093	689715	707614	616507	4.4945e+06	620345	402063	759534	365229	8990188	721093	689715	707614	616507	4.4945e+06	620345	402063	759534
FSSSGGGGGGGR	FSSSGGGGGGGR	R	F	35	46	12	2		contam_sp|P35527|K1C9_HUMAN	P35527	K1C9_HUMAN	KRT9	Keratin, type I cytoskeletal 9			0	5	0	0	0	0	1	0	0	0	0	27333.9	0	0	0	0	7950.51	0	0	0	0	27333.9	0	0	0	0	7950.51	0	0	0
FSSSGGGGGGGRFSSSSGYGGGSSR	FSSSGGGGGGGRFSSSSGYGGGSSR	R	V	35	59	25	3		contam_sp|P35527|K1C9_HUMAN	P35527	K1C9_HUMAN	KRT9	Keratin, type I cytoskeletal 9			0	5	0	0	0	1	0	0	0	0	0	262110	0	0	0	11358.6	0	0	0	0	0	262110	0	0	0	11358.6	0	0	0	0
FSSSSGYGGGSSR	FSSSSGYGGGSSR	R	V	47	59	13	2		contam_sp|P35527|K1C9_HUMAN	P35527	K1C9_HUMAN	KRT9	Keratin, type I cytoskeletal 9			1	56	3	2	5	12	18	4	5	4	16021.7	6580733	18326.1	15952.2	167239	15080.5	394183	67768.6	17731.9	39620.5	16021.7	6580733	18326.1	15952.2	167239	15080.5	394183	67768.6	17731.9	39620.5
GGGGSFGYSYGGGSGGGFSASSLGGGFGGGSR	GGGGSFGYSYGGGSGGGFSASSLGGGFGGGSR	R	G	64	95	32	2,3		contam_sp|P35527|K1C9_HUMAN	P35527	K1C9_HUMAN	KRT9	Keratin, type I cytoskeletal 9			2	16	2	4	2	2	5	3	0	1	139302	2.11652e+06	72829.1	230341	109488	110031	538766	92266.2	84586.7	96245.1	115873	1.98991e+06	72829.1	194625	96089.7	90532.9	469763	92266.2	84586.7	96245.1
STMQELNSR	STM[15.9949]QELNSR	K	L	155	163	9	2	3M(15.9949)	contam_sp|P35527|K1C9_HUMAN	P35527	K1C9_HUMAN	KRT9	Keratin, type I cytoskeletal 9			0	16	0	0	1	0	2	1	0	0	0	399125	0	0	13462.4	0	45386.9	8932.6	0	0	0	399125	0	0	13462.4	0	45386.9	8932.6	0	0
LASYLDK	LASYLDK	R	V	164	170	7	2		contam_sp|P35527|K1C9_HUMAN	P35527	K1C9_HUMAN	KRT9	Keratin, type I cytoskeletal 9	KRT10, KRT12, KRT14, KRT15, KRT16, KRT17, KRT19	contam_sp|P13645|K1C10_HUMAN, sp|P02533|K1C14_HUMAN, sp|P08727|K1C19_HUMAN, sp|P08779|K1C16_HUMAN, sp|P19012|K1C15_HUMAN, sp|Q04695|K1C17_HUMAN, sp|Q99456|K1C12_HUMAN	1	0	0	0	2	0	1	1	0	0	402034	299883	120994	165405	205947	176792	519814	97289	116941	213806	402034	299883	120994	165405	205947	176792	519814	97289	116941	213806
LASYLDKVQALEEANNDLENK	LASYLDKVQALEEANNDLENK	R	I	164	184	21	3		contam_sp|P35527|K1C9_HUMAN	P35527	K1C9_HUMAN	KRT9	Keratin, type I cytoskeletal 9			1	2	0	2	1	1	2	0	0	0	11616.2	34099.7	0	14585.4	14123.1	7975.36	37370.7	0	0	0	11616.2	34099.7	0	14585.4	14123.1	7975.36	37370.7	0	0	0
VQALEEANNDLENK	VQALEEANNDLENK	K	I	171	184	14	2		contam_sp|P35527|K1C9_HUMAN	P35527	K1C9_HUMAN	KRT9	Keratin, type I cytoskeletal 9			1	1	1	1	1	1	4	1	2	1	21999.3	88408.9	31355.2	31505.8	61489.1	31391.7	239092	24469.2	15147.3	42375.7	21999.3	88408.9	31355.2	31505.8	61489.1	31391.7	239092	24469.2	15147.3	42375.7
IQDWYDK	IQDWYDK	K	K	185	191	7	2		contam_sp|P35527|K1C9_HUMAN	P35527	K1C9_HUMAN	KRT9	Keratin, type I cytoskeletal 9			1	1	0	0	0	0	0	0	0	0	17983.5	29008.7	0	27140.7	0	0	0	15109.6	0	0	17983.5	29008.7	0	27140.7	0	0	0	15109.6	0	0
IQDWYDKK	IQDWYDKK	K	G	185	192	8	2		contam_sp|P35527|K1C9_HUMAN	P35527	K1C9_HUMAN	KRT9	Keratin, type I cytoskeletal 9			0	1	0	1	1	0	1	0	0	0	0	37732.2	0	13245.5	31646.2	14910.8	88697.2	0	0	16944.9	0	37732.2	0	13245.5	31646.2	14910.8	88697.2	0	0	16944.9
IQDWYDKKGPAAIQK	IQDWYDKKGPAAIQK	K	N	185	199	15	3		contam_sp|P35527|K1C9_HUMAN	P35527	K1C9_HUMAN	KRT9	Keratin, type I cytoskeletal 9			0	1	0	0	0	0	0	0	0	0	0	31153.1	0	0	0	0	0	0	0	0	0	0	0	0	0	0	0	0	0	0
NYSPYYNTIDDLKDQIVDLTVGNNK	NYSPYYNTIDDLKDQIVDLTVGNNK	K	T	200	224	25	3		contam_sp|P35527|K1C9_HUMAN	P35527	K1C9_HUMAN	KRT9	Keratin, type I cytoskeletal 9			0	2	0	1	1	1	1	1	0	1	0	61440.1	0	26239.4	15262	14850.3	35908.9	13870.9	0	11132.6	0	61440.1	0	26239.4	15262	14850.3	35908.9	13870.9	0	11132.6
DQIVDLTVGNNK	DQIVDLTVGNNK	K	T	213	224	12	2		contam_sp|P35527|K1C9_HUMAN	P35527	K1C9_HUMAN	KRT9	Keratin, type I cytoskeletal 9			0	1	0	0	0	0	0	0	0	0	0	8447.69	0	0	0	0	0	0	0	0	0	0	0	0	0	0	0	0	0	0
TLLDIDNTR	TLLDIDNTR	K	M	225	233	9	2		contam_sp|P35527|K1C9_HUMAN	P35527	K1C9_HUMAN	KRT9	Keratin, type I cytoskeletal 9			5	4	2	4	4	4	8	4	5	2	686687	926531	544057	743828	739891	600440	3.01401e+06	660352	437432	786711	686687	926531	544057	743828	739891	600440	3.01401e+06	660352	437432	786711
TLLDIDNTRMTLDDFR	TLLDIDNTRM[15.9949]TLDDFR	K	I	225	240	16	3	10M(15.9949)	contam_sp|P35527|K1C9_HUMAN	P35527	K1C9_HUMAN	KRT9	Keratin, type I cytoskeletal 9			0	1	0	0	0	0	0	0	0	0	0	10918.4	0	0	0	0	0	0	0	0	0	0	0	0	0	0	0	0	0	0
MTLDDFR	M[15.9949]TLDDFR	R	I	234	240	7	2	1M(15.9949)	contam_sp|P35527|K1C9_HUMAN	P35527	K1C9_HUMAN	KRT9	Keratin, type I cytoskeletal 9			3	5	3	6	4	2	7	3	4	6	377464	575775	255093	453399	335671	410591	1872058	314832	254480	398632	377464	575775	255093	453399	335671	410591	1872058	314832	254480	398632
MTLDDFRIK	M[15.9949]TLDDFRIK	R	F	234	242	9	2	1M(15.9949)	contam_sp|P35527|K1C9_HUMAN	P35527	K1C9_HUMAN	KRT9	Keratin, type I cytoskeletal 9			0	2	0	0	0	0	0	0	0	0	0	12918.4	0	0	0	0	0	0	0	0	0	0	0	0	0	0	0	0	0	0
IKFEMEQNLR	IKFEM[15.9949]EQNLR	R	Q	241	250	10	2,3	5M(15.9949)	contam_sp|P35527|K1C9_HUMAN	P35527	K1C9_HUMAN	KRT9	Keratin, type I cytoskeletal 9			1	3	1	3	3	1	6	2	1	0	135478	371087	67575.7	161877	141059	123079	696358	96717.4	56819.7	105813	101866	301554	67575.7	124442	102314	95654.1	527633	96717.4	47064.6	79298.1
FEMEQNLR	FEM[15.9949]EQNLR	K	Q	243	250	8	2	3M(15.9949)	contam_sp|P35527|K1C9_HUMAN	P35527	K1C9_HUMAN	KRT9	Keratin, type I cytoskeletal 9			1	4	1	3	2	1	1	3	3	2	18746.6	90026.5	34608.6	38378.6	38096.1	37284	121262	31718.5	26659	34606.8	18746.6	90026.5	34608.6	38378.6	38096.1	37284	121262	31718.5	26659	34606.8
QGVDADINGLR	QGVDADINGLR	R	Q	251	261	11	2		contam_sp|P35527|K1C9_HUMAN	P35527	K1C9_HUMAN	KRT9	Keratin, type I cytoskeletal 9			1	5	1	5	3	4	5	2	3	1	396031	1.00649e+06	391785	762777	393866	494672	2.03474e+06	329116	256474	457849	396031	1.00649e+06	391785	762777	393866	494672	2.03474e+06	329116	256474	457849
QVLDNLTMEK	QVLDNLTM[15.9949]EK	R	S	262	271	10	2	8M(15.9949)	contam_sp|P35527|K1C9_HUMAN	P35527	K1C9_HUMAN	KRT9	Keratin, type I cytoskeletal 9			2	4	1	3	3	2	3	1	1	1	184856	319777	107489	216454	224261	183209	709079	124333	89170.9	184539	184856	319777	107489	216454	224261	183209	709079	124333	89170.9	184539
NHKEEMSQLTGQNSGDVNVEINVAPGK	NHKEEM[15.9949]SQLTGQNSGDVNVEINVAPGK	K	D	291	317	27	4	6M(15.9949)	contam_sp|P35527|K1C9_HUMAN	P35527	K1C9_HUMAN	KRT9	Keratin, type I cytoskeletal 9			0	1	0	0	0	0	1	0	0	0	0	16154.9	0	0	0	0	24920.2	0	0	0	0	16154.9	0	0	0	0	24920.2	0	0	0
NHKEEMSQLTGQNSGDVNVEINVAPGKDLTK	NHKEEM[15.9949]SQLTGQNSGDVNVEINVAPGKDLTK	K	T	291	321	31	4,5	6M(15.9949)	contam_sp|P35527|K1C9_HUMAN	P35527	K1C9_HUMAN	KRT9	Keratin, type I cytoskeletal 9			1	6	0	1	2	1	3	1	0	0	14762.8	103754	0	17647.4	16706.1	13980.6	79036	7525.55	0	0	14762.8	71513.6	0	17647.4	16706.1	13980.6	79036	7525.55	0	0
TLNDMRQEYEQLIAK	TLNDM[15.9949]RQEYEQLIAK	K	N	322	336	15	2,3	5M(15.9949)	contam_sp|P35527|K1C9_HUMAN	P35527	K1C9_HUMAN	KRT9	Keratin, type I cytoskeletal 9			0	10	1	2	1	1	2	1	0	1	46347.5	2668610	28863.7	145969	139050	90112.6	160149	112698	26428.3	75443.7	59796.9	1.41541e+06	37239.6	81532.2	70871.5	48624.8	206621	56424.4	23867.8	40392.5
TLNDMRQEYEQLIAKNR	TLNDM[15.9949]RQEYEQLIAKNR	K	K	322	338	17	3	5M(15.9949)	contam_sp|P35527|K1C9_HUMAN	P35527	K1C9_HUMAN	KRT9	Keratin, type I cytoskeletal 9			0	1	0	0	0	0	0	0	0	0	0	8732.3	0	0	0	0	0	0	0	0	0	0	0	0	0	0	0	0	0	0
QEYEQLIAK	QEYEQLIAK	R	N	328	336	9	2		contam_sp|P35527|K1C9_HUMAN	P35527	K1C9_HUMAN	KRT9	Keratin, type I cytoskeletal 9			0	5	1	2	1	2	1	1	2	1	79919.6	268783	49470.6	99738.6	86636.7	58098.1	384770	45777.1	45141.3	67824.8	79919.6	268783	49470.6	99738.6	86636.7	58098.1	384770	45777.1	45141.3	67824.8
NRKDIENQYETQITQIEHEVSSSGQEVQSSAK	NRKDIENQYETQITQIEHEVSSSGQEVQSSAK	K	E	337	368	32	5		contam_sp|P35527|K1C9_HUMAN	P35527	K1C9_HUMAN	KRT9	Keratin, type I cytoskeletal 9			0	1	0	0	0	0	0	0	0	0	0	36659.8	0	0	0	0	0	0	0	0	0	0	0	0	0	0	0	0	0	0
KDIENQYETQITQIEHEVSSSGQEVQSSAK	KDIENQYETQITQIEHEVSSSGQEVQSSAK	R	E	339	368	30	4		contam_sp|P35527|K1C9_HUMAN	P35527	K1C9_HUMAN	KRT9	Keratin, type I cytoskeletal 9			0	1	0	0	0	0	0	0	0	0	0	20904.7	0	0	0	0	0	0	0	0	0	0	0	0	0	0	0	0	0	0
DIENQYETQITQIEHEVSSSGQEVQSSAK	DIENQYETQITQIEHEVSSSGQEVQSSAK	K	E	340	368	29	3,4		contam_sp|P35527|K1C9_HUMAN	P35527	K1C9_HUMAN	KRT9	Keratin, type I cytoskeletal 9			4	8	2	4	4	3	8	4	2	3	129552	335520	61554.3	158880	140267	107330	527609	101182	41158.3	80670.5	129552	323991	61554.3	158880	140267	107330	527609	101182	41158.3	80670.5
DIENQYETQITQIEHEVSSSGQEVQSSAKEVTQLR	DIENQYETQITQIEHEVSSSGQEVQSSAKEVTQLR	K	H	340	374	35	4		contam_sp|P35527|K1C9_HUMAN	P35527	K1C9_HUMAN	KRT9	Keratin, type I cytoskeletal 9			0	6	0	0	0	0	0	0	0	0	0	64749.1	0	0	0	0	0	0	0	0	0	0	0	0	0	0	0	0	0	0
HGVQELEIELQSQLSK	HGVQELEIELQSQLSK	R	K	375	390	16	2,3		contam_sp|P35527|K1C9_HUMAN	P35527	K1C9_HUMAN	KRT9	Keratin, type I cytoskeletal 9			4	12	2	5	5	4	14	4	2	3	175414	433996	74733.2	263831	244032	193411	909971	155900	71261.3	140551	130809	321745	60049.7	189782	176223	135002	733893	110590	52395.1	108220
HGVQELEIELQSQLSKK	HGVQELEIELQSQLSKK	R	A	375	391	17	3		contam_sp|P35527|K1C9_HUMAN	P35527	K1C9_HUMAN	KRT9	Keratin, type I cytoskeletal 9			1	6	1	1	2	1	2	1	1	1	22512	159278	12714.1	34702.3	32739.9	20799.8	116114	30757.2	16138.2	18367.9	22512	159278	12714.1	34702.3	32739.9	20799.8	116114	30757.2	16138.2	18367.9
EIETYHNLLEGGQEDFESSGAGK	EIETYHNLLEGGQEDFESSGAGK	K	I	450	472	23	3		contam_sp|P35527|K1C9_HUMAN	P35527	K1C9_HUMAN	KRT9	Keratin, type I cytoskeletal 9			3	6	1	4	2	4	8	2	1	1	101398	109063	31176.5	137744	137534	78818	422263	84651.7	33522.3	55226.9	101398	109063	31176.5	137744	137534	78818	422263	84651.7	33522.3	55226.9
IGLGGRGGSGGSYGR	IGLGGRGGSGGSYGR	K	G	473	487	15	3		contam_sp|P35527|K1C9_HUMAN	P35527	K1C9_HUMAN	KRT9	Keratin, type I cytoskeletal 9			0	2	0	0	0	0	1	0	0	0	0	17892.8	0	0	0	0	51742.4	0	0	0	0	17892.8	0	0	0	0	51742.4	0	0	0
GGSGGSYGGGGSGGGYGGGSGSR	GGSGGSYGGGGSGGGYGGGSGSR	R	G	491	513	23	2		contam_sp|P35527|K1C9_HUMAN	P35527	K1C9_HUMAN	KRT9	Keratin, type I cytoskeletal 9			0	73	0	0	1	2	2	1	0	0	0	1.06154e+06	0	0	11633.4	38123.2	23773.4	6218.72	0	0	0	1.06154e+06	0	0	11633.4	38123.2	23773.4	6218.72	0	0
GGSGGSHGGGSGFGGESGGSYGGGEEASGSGGGYGGGSGK	GGSGGSHGGGSGFGGESGGSYGGGEEASGSGGGYGGGSGK	R	S	580	619	40	3,4		contam_sp|P35527|K1C9_HUMAN	P35527	K1C9_HUMAN	KRT9	Keratin, type I cytoskeletal 9			0	6	1	2	2	2	1	4	1	0	0	1.52589e+06	48509.8	136368	109702	98079.1	351122	85768.1	88538.6	0	0	1504331	48509.8	136368	109702	98079.1	351122	85768.1	88538.6	0
DLADELALVDVIEDK	DLADELALVDVIEDK	K	L	43	57	15	2		sp|P00338-2|LDHA_HUMAN	P00338-2	LDHA_HUMAN	LDHA	Isoform 2 of L-lactate dehydrogenase A chain		sp|P00338-3|LDHA_HUMAN, sp|P00338-4|LDHA_HUMAN, sp|P00338-5|LDHA_HUMAN, sp|P00338|LDHA_HUMAN	1	0	0	3	0	1	1	0	0	0	14766.1	0	0	37952.8	0	8008.54	7639.1	0	0	0	14766.1	0	0	37952.8	0	8008.54	7639.1	0	0	0
SLADELALVDVLEDK	SLADELALVDVLEDK	K	L	44	58	15	2		sp|P07195|LDHB_HUMAN	P07195	LDHB_HUMAN	LDHB	L-lactate dehydrogenase B chain			1	0	0	1	0	1	1	0	0	0	17170.6	0	0	38683.9	0	8781.28	9681.13	0	0	0	17170.6	0	0	38683.9	0	8781.28	9681.13	0	0	0
LDTSEVVFNSK	LDTSEVVFNSK	R	E	55	65	11	2		sp|P47929|LEG7_HUMAN	P47929	LEG7_HUMAN	LGALS7	Galectin-7			0	1	0	0	0	0	2	0	0	0	52381.7	15087.3	0	0	0	0	38290.7	0	0	0	52381.7	15087.3	0	0	0	0	38290.7	0	0	0
EERGPGVPFQR	EERGPGVPFQR	R	G	73	83	11	3		sp|P47929|LEG7_HUMAN	P47929	LEG7_HUMAN	LGALS7	Galectin-7			1	0	0	0	0	0	0	0	0	0	21152.9	0	0	0	0	0	0	0	0	0	0	0	0	0	0	0	0	0	0	0
GPGVPFQR	GPGVPFQR	R	G	76	83	8	2		sp|P47929|LEG7_HUMAN	P47929	LEG7_HUMAN	LGALS7	Galectin-7			1	1	0	0	0	0	0	0	0	0	148831	18908	0	0	0	0	0	0	0	0	148831	18908	0	0	0	0	0	0	0	0
GQPFEVLIIASDDGFK	GQPFEVLIIASDDGFK	R	A	84	99	16	2		sp|P47929|LEG7_HUMAN	P47929	LEG7_HUMAN	LGALS7	Galectin-7			1	0	0	0	0	0	0	0	0	0	14198.3	0	0	0	0	0	0	0	0	0	0	0	0	0	0	0	0	0	0	0
AVVGDAQYHHFR	AVVGDAQYHHFR	K	H	100	111	12	3		sp|P47929|LEG7_HUMAN	P47929	LEG7_HUMAN	LGALS7	Galectin-7			1	0	0	0	0	0	1	0	0	0	53199.8	0	0	0	0	0	36266.6	0	0	0	53199.8	0	0	0	0	0	36266.6	0	0	0
HRLPLAR	HRLPLAR	R	V	112	118	7	3		sp|P47929|LEG7_HUMAN	P47929	LEG7_HUMAN	LGALS7	Galectin-7			1	0	0	0	0	0	0	0	0	0	10276.2	0	0	0	0	0	0	0	0	0	0	0	0	0	0	0	0	0	0	0
LVEVGGDVQLDSVR	LVEVGGDVQLDSVR	R	I	121	134	14	2		sp|P47929|LEG7_HUMAN	P47929	LEG7_HUMAN	LGALS7	Galectin-7			2	0	0	0	0	0	1	0	0	0	125116	0	0	0	0	0	31622.8	0	0	0	125116	0	0	0	0	0	31622.8	0	0	0
SGAQASSTPLSPTR	SGAQASSTPLSPTR	R	I	12	25	14	2		sp|P02545|LMNA_HUMAN	P02545	LMNA_HUMAN	LMNA	Prelamin-A/C		sp|P02545-2|LMNA_HUMAN, sp|P02545-3|LMNA_HUMAN, sp|P02545-6|LMNA_HUMAN	0	1	0	0	2	1	0	0	0	0	0	13380.8	0	12213.4	17131.9	17640.9	0	0	0	0	0	13380.8	0	12213.4	17131.9	17640.9	0	0	0	0
LAVYIDR	LAVYIDR	R	V	42	48	7	2		sp|P02545|LMNA_HUMAN	P02545	LMNA_HUMAN	LMNA	Prelamin-A/C		sp|P02545-2|LMNA_HUMAN, sp|P02545-3|LMNA_HUMAN, sp|P02545-6|LMNA_HUMAN	1	0	0	0	0	0	0	0	0	0	17067	0	0	0	0	0	0	0	0	0	0	0	0	0	0	0	0	0	0	0
ITESEEVVSR	ITESEEVVSR	R	E	63	72	10	2		sp|P02545|LMNA_HUMAN	P02545	LMNA_HUMAN	LMNA	Prelamin-A/C		sp|P02545-2|LMNA_HUMAN, sp|P02545-3|LMNA_HUMAN, sp|P02545-6|LMNA_HUMAN	2	2	1	1	1	1	0	1	2	1	27281.4	12635.5	18726.4	10356.4	24490.6	23595	0	14933.3	14820.6	25649.1	27281.4	12635.5	18726.4	10356.4	24490.6	23595	0	14933.3	14820.6	25649.1
AAYEAELGDAR	AAYEAELGDAR	K	K	79	89	11	2		sp|P02545|LMNA_HUMAN	P02545	LMNA_HUMAN	LMNA	Prelamin-A/C		sp|P02545-2|LMNA_HUMAN, sp|P02545-3|LMNA_HUMAN, sp|P02545-6|LMNA_HUMAN	2	1	0	0	1	1	0	0	0	0	16749.6	9974.56	0	13335	13234.9	9766.96	0	0	11226.6	0	16749.6	9974.56	0	13335	13234.9	9766.96	0	0	11226.6	0
EGDLIAAQAR	EGDLIAAQAR	K	L	124	133	10	2		sp|P02545|LMNA_HUMAN	P02545	LMNA_HUMAN	LMNA	Prelamin-A/C		sp|P02545-2|LMNA_HUMAN, sp|P02545-3|LMNA_HUMAN, sp|P02545-4|LMNA_HUMAN, sp|P02545-5|LMNA_HUMAN, sp|P02545-6|LMNA_HUMAN	0	0	0	0	0	0	0	0	1	0	0	22881	0	37224.1	33148.4	0	0	28125.9	35260.6	0	0	22881	0	37224.1	33148.4	0	0	28125.9	35260.6	0
LEAALGEAK	LEAALGEAK	K	K	172	180	9	2		sp|P02545|LMNA_HUMAN	P02545	LMNA_HUMAN	LMNA	Prelamin-A/C		sp|P02545-2|LMNA_HUMAN, sp|P02545-3|LMNA_HUMAN, sp|P02545-4|LMNA_HUMAN, sp|P02545-5|LMNA_HUMAN, sp|P02545-6|LMNA_HUMAN	0	1	0	0	0	0	0	0	0	0	0	0	0	0	0	0	0	0	0	0	0	0	0	0	0	0	0	0	0	0
LADALQELR	LADALQELR	R	A	241	249	9	2		sp|P02545|LMNA_HUMAN	P02545	LMNA_HUMAN	LMNA	Prelamin-A/C		sp|P02545-2|LMNA_HUMAN, sp|P02545-3|LMNA_HUMAN, sp|P02545-4|LMNA_HUMAN, sp|P02545-5|LMNA_HUMAN, sp|P02545-6|LMNA_HUMAN	1	1	0	1	1	1	0	1	0	1	18869.9	10904.1	0	24506.2	19424	23096.8	0	13812	0	23093.1	18869.9	10904.1	0	24506.2	19424	23096.8	0	13812	0	23093.1
NSNLVGAAHEELQQSR	NSNLVGAAHEELQQSR	R	I	281	296	16	2		sp|P02545|LMNA_HUMAN	P02545	LMNA_HUMAN	LMNA	Prelamin-A/C		sp|P02545-2|LMNA_HUMAN, sp|P02545-3|LMNA_HUMAN, sp|P02545-4|LMNA_HUMAN, sp|P02545-5|LMNA_HUMAN, sp|P02545-6|LMNA_HUMAN	0	0	0	0	1	0	0	0	0	0	0	0	0	0	13601.7	0	0	0	0	0	0	0	0	0	0	0	0	0	0	0
LRDLEDSLAR	LRDLEDSLAR	K	E	320	329	10	2		sp|P02545|LMNA_HUMAN	P02545	LMNA_HUMAN	LMNA	Prelamin-A/C		sp|P02545-2|LMNA_HUMAN, sp|P02545-3|LMNA_HUMAN, sp|P02545-4|LMNA_HUMAN, sp|P02545-5|LMNA_HUMAN, sp|P02545-6|LMNA_HUMAN	0	0	0	1	0	0	0	1	1	0	19012.8	0	0	36550.4	0	14234.1	0	25364	27559.2	0	19012.8	0	0	36550.4	0	14234.1	0	25364	27559.2	0
MQQQLDEYQELLDIK	M[15.9949]QQQLDEYQELLDIK	R	L	352	366	15	2	1M(15.9949)	sp|P02545|LMNA_HUMAN	P02545	LMNA_HUMAN	LMNA	Prelamin-A/C		sp|P02545-2|LMNA_HUMAN, sp|P02545-3|LMNA_HUMAN, sp|P02545-4|LMNA_HUMAN, sp|P02545-5|LMNA_HUMAN, sp|P02545-6|LMNA_HUMAN	0	0	0	1	0	0	0	0	0	0	0	0	0	8769.56	0	0	0	0	0	0	0	0	0	0	0	0	0	0	0	0
LLEGEEER	LLEGEEER	K	L	379	386	8	2		sp|P02545|LMNA_HUMAN	P02545	LMNA_HUMAN	LMNA	Prelamin-A/C	LMNB1, LMNB2	sp|P02545-2|LMNA_HUMAN, sp|P02545-3|LMNA_HUMAN, sp|P02545-4|LMNA_HUMAN, sp|P02545-5|LMNA_HUMAN, sp|P02545-6|LMNA_HUMAN, sp|P20700|LMNB1_HUMAN, sp|Q03252|LMNB2_HUMAN	0	1	0	0	0	0	0	0	0	0	0	0	0	0	0	0	0	0	0	0	0	0	0	0	0	0	0	0	0	0
TALINSTGEEVAMR	TALINSTGEEVAM[15.9949]R	R	K	528	541	14	2	13M(15.9949)	sp|P02545|LMNA_HUMAN	P02545	LMNA_HUMAN	LMNA	Prelamin-A/C		sp|P02545-2|LMNA_HUMAN, sp|P02545-4|LMNA_HUMAN, sp|P02545-5|LMNA_HUMAN, sp|P02545-6|LMNA_HUMAN	0	0	0	0	1	0	0	0	0	0	0	0	0	0	15652.2	0	0	0	0	0	0	0	0	0	0	0	0	0	0	0
SVGGSGGGSFGDNLVTR	SVGGSGGGSFGDNLVTR	R	S	628	644	17	2		sp|P02545|LMNA_HUMAN	P02545	LMNA_HUMAN	LMNA	Prelamin-A/C		sp|P02545-3|LMNA_HUMAN, sp|P02545-4|LMNA_HUMAN, sp|P02545-5|LMNA_HUMAN	0	0	0	0	1	0	0	0	0	0	0	0	0	0	15569	0	0	0	6570.4	0	0	0	0	0	15569	0	0	0	6570.4	0
AGGPTTPLSPTR	AGGPTTPLSPTR	R	L	15	26	12	2		sp|P20700|LMNB1_HUMAN	P20700	LMNB1_HUMAN	LMNB1	Lamin-B1			0	0	0	1	1	1	0	1	1	1	0	18236.5	0	31321.2	30976.6	40802	0	23201	27201.2	22644.9	0	18236.5	0	31321.2	30976.6	40802	0	23201	27201.2	22644.9
LVEVDSGR	LVEVDSGR	R	Q	227	234	8	2		sp|P20700|LMNB1_HUMAN	P20700	LMNB1_HUMAN	LMNB1	Lamin-B1			0	0	0	0	1	0	0	1	0	0	0	0	0	0	18473.7	0	0	18109.3	0	0	0	0	0	0	18473.7	0	0	18109.3	0	0
TTIPEEEEEEEEAAGVVVEEELFHQQGTPR	TTIPEEEEEEEEAAGVVVEEELFHQQGTPR	K	A	548	577	30	3		sp|P20700|LMNB1_HUMAN	P20700	LMNB1_HUMAN	LMNB1	Lamin-B1			0	0	0	1	0	0	0	0	0	0	0	0	0	8154.4	0	0	0	0	0	0	0	0	0	0	0	0	0	0	0	0
LPSSVFASEFEEDVGLLNK	LPSSVFASEFEEDVGLLNK	K	A	109	127	19	2		sp|Q96GA3|LTV1_HUMAN	Q96GA3	LTV1_HUMAN	LTV1	Protein LTV1 homolog			0	0	0	1	0	0	0	0	0	0	0	0	0	8193.54	0	0	0	0	0	0	0	0	0	0	0	0	0	0	0	0
AELGAGAPPAVVAR	AELGAGAPPAVVAR	R	T	7	20	14	2		sp|Q3KQU3-2|MA7D1_HUMAN	Q3KQU3-2	MA7D1_HUMAN	MAP7D1	Isoform 2 of MAP7 domain-containing protein 1		sp|Q3KQU3-4|MA7D1_HUMAN, sp|Q3KQU3|MA7D1_HUMAN	0	0	0	0	1	1	0	0	0	0	0	0	0	0	0	14906.4	0	0	0	0	0	0	0	0	0	0	0	0	0	0
LSASTASELSPK	LSASTASELSPK	R	S	414	425	12	2		sp|Q3KQU3-2|MA7D1_HUMAN	Q3KQU3-2	MA7D1_HUMAN	MAP7D1	Isoform 2 of MAP7 domain-containing protein 1		sp|Q3KQU3-4|MA7D1_HUMAN, sp|Q3KQU3|MA7D1_HUMAN	0	0	0	0	1	1	0	0	0	0	0	0	0	18788	17958.5	20347.1	0	0	0	0	0	0	0	18788	17958.5	20347.1	0	0	0	0
LSASTASELSPK	LSASTASELS[79.9663]PK	R	S	414	425	12	2	10S(79.9663)	sp|Q3KQU3-2|MA7D1_HUMAN	Q3KQU3-2	MA7D1_HUMAN	MAP7D1	Isoform 2 of MAP7 domain-containing protein 1		sp|Q3KQU3-4|MA7D1_HUMAN, sp|Q3KQU3|MA7D1_HUMAN	0	0	0	0	1	0	0	0	0	0	0	0	0	0	12300.3	0	0	0	0	0	0	0	0	0	0	0	0	0	0	0
LVFLEDGTSQVR	LVFLEDGTSQVR	K	K	747	758	12	2		sp|Q8IWC1-2|MA7D3_HUMAN	Q8IWC1-2	MA7D3_HUMAN	MAP7D3	Isoform 2 of MAP7 domain-containing protein 3		sp|Q8IWC1-3|MA7D3_HUMAN, sp|Q8IWC1-4|MA7D3_HUMAN, sp|Q8IWC1|MA7D3_HUMAN	0	0	0	1	2	0	0	0	0	0	0	0	0	15580.5	14814.1	13874.6	0	0	0	0	0	0	0	15580.5	14814.1	13874.6	0	0	0	0
FQDNFEFVQWFK	FQDNFEFVQWFK	K	K	101	112	12	2		sp|Q15691|MARE1_HUMAN	Q15691	MARE1_HUMAN	MAPRE1	Microtubule-associated protein RP/EB family member 1			0	0	0	1	0	0	0	0	0	0	0	0	0	9408.89	0	0	0	0	0	0	0	0	0	0	0	0	0	0	0	0
SFQQSSLSR	SFQQSSLSR	K	D	4	12	9	2		sp|P43243|MATR3_HUMAN	P43243	MATR3_HUMAN	MATR3	Matrin-3			0	1	1	0	1	3	0	0	0	0	0	12518.7	40423.6	0	20097.7	17794.4	0	0	0	0	0	12518.7	40423.6	0	20097.7	17794.4	0	0	0	0
TEEGPTLSYGR	TEEGPTLSYGR	R	D	150	160	11	2		sp|P43243|MATR3_HUMAN	P43243	MATR3_HUMAN	MATR3	Matrin-3			0	0	0	0	2	0	0	1	0	0	0	0	0	0	14084.3	0	0	9144.07	0	13571.1	0	0	0	0	14084.3	0	0	9144.07	0	13571.1
IGPYQPNVPVGIDYVIPK	IGPYQPNVPVGIDYVIPK	R	T	781	798	18	2		sp|P43243|MATR3_HUMAN	P43243	MATR3_HUMAN	MATR3	Matrin-3		sp|P43243-2|MATR3_HUMAN	0	0	0	1	0	0	0	0	0	0	0	0	0	27619.4	0	0	0	0	0	0	0	0	0	0	0	0	0	0	0	0
VAVLGASGGIGQPLSLLLK	VAVLGASGGIGQPLSLLLK	K	N	27	45	19	2		sp|P40926|MDHM_HUMAN	P40926	MDHM_HUMAN	MDH2	Malate dehydrogenase, mitochondrial		sp|P40926-2|MDHM_HUMAN	0	0	0	1	0	0	0	0	0	0	0	0	0	21638	0	0	0	0	0	0	0	0	0	0	0	0	0	0	0	0
IFGVTTLDIVR	IFGVTTLDIVR	K	A	166	176	11	2		sp|P40926|MDHM_HUMAN	P40926	MDHM_HUMAN	MDH2	Malate dehydrogenase, mitochondrial			0	0	0	1	0	0	0	0	0	0	0	0	0	17662.5	0	0	0	0	0	0	0	0	0	0	0	0	0	0	0	0
VYINYYDMNAANVGWNNSTFA	VYINYYDM[15.9949]NAANVGWNNSTFA	R	-	95	115	21	2	8M(15.9949)	sp|P14174|MIF_HUMAN	P14174	MIF_HUMAN	MIF	Macrophage migration inhibitory factor			0	0	0	2	0	0	0	0	0	0	0	0	0	27989.4	0	0	0	0	0	0	0	0	0	0	0	0	0	0	0	0
IAQDLEMYGVNYFSIK	IAQDLEM[15.9949]YGVNYFSIK	K	N	194	209	16	2	7M(15.9949)	sp|P26038|MOES_HUMAN	P26038	MOES_HUMAN	MSN	Moesin			0	0	0	1	0	0	0	0	0	0	0	0	0	23733	0	7319.38	0	0	0	0	0	0	0	23733	0	7319.38	0	0	0	0
LDGLVETPTGYIESLPR	LDGLVETPTGYIESLPR	R	V	56	72	17	2		sp|P55209-2|NP1L1_HUMAN	P55209-2	NP1L1_HUMAN	NAP1L1	Isoform 2 of Nucleosome assembly protein 1-like 1		sp|P55209-3|NP1L1_HUMAN, sp|P55209|NP1L1_HUMAN	0	0	0	1	0	0	0	0	0	0	0	0	0	18492.5	0	0	0	0	0	0	0	0	0	0	0	0	0	0	0	0
VTDSSVSVQLRE	VTDSSVSVQLRE	R	-	264	275	12	2		sp|Q6ZVX7|FBX50_HUMAN	Q6ZVX7	FBX50_HUMAN	NCCRP1	F-box only protein 50			0	2	0	0	0	0	0	0	0	0	0	16253	0	0	0	0	0	0	0	0	0	0	0	0	0	0	0	0	0	0
VEGTEPTTAFNLFVGNLNFNK	VEGTEPTTAFNLFVGNLNFNK	K	S	298	318	21	2,3		sp|P19338|NUCL_HUMAN	P19338	NUCL_HUMAN	NCL	Nucleolin			1	0	0	3	0	1	1	0	0	0	15068.7	0	0	57849.4	0	13940.5	9463.14	0	0	0	15068.7	0	0	42604.9	0	13940.5	9463.14	0	0	0
TGISDVFAK	TGISDVFAK	K	N	325	333	9	2		sp|P19338|NUCL_HUMAN	P19338	NUCL_HUMAN	NCL	Nucleolin			0	1	0	0	0	0	0	0	0	0	0	11703	0	0	0	0	0	0	0	0	0	0	0	0	0	0	0	0	0	0
NDLAVVDVR	NDLAVVDVR	K	I	334	342	9	2		sp|P19338|NUCL_HUMAN	P19338	NUCL_HUMAN	NCL	Nucleolin			0	2	0	0	0	0	0	2	0	0	0	20412.7	0	0	0	11919.2	0	13935.4	0	0	0	20412.7	0	0	0	11919.2	0	13935.4	0	0
FGYVDFESAEDLEK	FGYVDFESAEDLEK	K	A	349	362	14	2		sp|P19338|NUCL_HUMAN	P19338	NUCL_HUMAN	NCL	Nucleolin			1	0	0	2	0	0	0	0	0	0	14367.7	0	0	39511.9	0	0	0	0	0	0	14367.7	0	0	39511.9	0	0	0	0	0	0
TLVLSNLSYSATEETLQEVFEK	TLVLSNLSYSATEETLQEVFEK	K	A	487	508	22	2		sp|P19338|NUCL_HUMAN	P19338	NUCL_HUMAN	NCL	Nucleolin			2	1	0	1	0	2	0	0	0	0	9048.73	3473.51	0	13257.9	0	6225.34	0	0	0	0	9048.73	3473.51	0	13257.9	0	6225.34	0	0	0	0
GYAFIEFASFEDAK	GYAFIEFASFEDAK	K	E	524	537	14	2		sp|P19338|NUCL_HUMAN	P19338	NUCL_HUMAN	NCL	Nucleolin			1	0	0	1	0	1	0	0	0	0	18936.7	0	0	23892.5	0	13220.5	0	0	0	0	18936.7	0	0	23892.5	0	13220.5	0	0	0	0
LELQGPR	LELQGPR	R	G	555	561	7	2		sp|P19338|NUCL_HUMAN	P19338	NUCL_HUMAN	NCL	Nucleolin	TRAPPC8	sp|Q9Y2L5-2|TPPC8_HUMAN, sp|Q9Y2L5|TPPC8_HUMAN	1	0	0	0	1	0	0	1	1	0	18145.2	20324	0	0	26555	37237.8	0	20847.7	26374.3	17442.1	18145.2	20324	0	0	26555	37237.8	0	20847.7	26374.3	17442.1
GFGFVDFNSEEDAK	GFGFVDFNSEEDAK	K	A	611	624	14	2		sp|P19338|NUCL_HUMAN	P19338	NUCL_HUMAN	NCL	Nucleolin			0	0	0	1	0	0	0	1	0	0	0	0	0	17944.7	0	0	0	4379.61	0	0	0	0	0	17944.7	0	0	0	4379.61	0	0
AVVIVDDR	AVVIVDDR	R	G	88	95	8	2		sp|Q15233-2|NONO_HUMAN	Q15233-2	NONO_HUMAN	NONO	Isoform 2 of Non-POU domain-containing octamer-binding protein	SFPQ	sp|P23246-2|SFPQ_HUMAN, sp|P23246|SFPQ_HUMAN, sp|Q15233|NONO_HUMAN	1	0	0	0	0	0	0	0	0	0	18297.2	0	0	0	9764.1	9535.01	0	0	0	0	18297.2	0	0	0	9764.1	9535.01	0	0	0	0
FAQPGSFEYEYAMR	FAQPGSFEYEYAM[15.9949]R	R	W	168	181	14	2	13M(15.9949)	sp|Q15233-2|NONO_HUMAN	Q15233-2	NONO_HUMAN	NONO	Isoform 2 of Non-POU domain-containing octamer-binding protein		sp|Q15233|NONO_HUMAN	0	0	0	1	0	0	0	0	0	0	0	0	0	14579.7	0	0	0	0	0	0	0	0	0	0	0	0	0	0	0	0
GAMPPAPVPAGTPAPPGPATMMPDGTLGLTPPTTER	GAM[15.9949]PPAPVPAGTPAPPGPATM[15.9949]M[15.9949]PDGTLGLTPPTTER	R	F	310	345	36	3	21M(15.9949), 22M(15.9949), 3M(15.9949)	sp|Q15233-2|NONO_HUMAN	Q15233-2	NONO_HUMAN	NONO	Isoform 2 of Non-POU domain-containing octamer-binding protein		sp|Q15233|NONO_HUMAN	0	0	0	3	0	0	0	0	0	0	0	0	0	20190.9	0	0	0	0	0	0	0	0	0	0	0	0	0	0	0	0
FGQAATMEGIGAIGGTPPAFNR	FGQAATM[15.9949]EGIGAIGGTPPAFNR	R	A	346	367	22	2	7M(15.9949)	sp|Q15233-2|NONO_HUMAN	Q15233-2	NONO_HUMAN	NONO	Isoform 2 of Non-POU domain-containing octamer-binding protein		sp|Q15233|NONO_HUMAN	1	0	0	1	0	0	0	0	0	0	17961.4	0	0	30245.1	0	0	0	0	0	0	17961.4	0	0	30245.1	0	0	0	0	0	0
DELHIVEAEAMNYEGSPIK	DELHIVEAEAM[15.9949]NYEGSPIK	K	V	55	73	19	2,3	11M(15.9949)	sp|P06748-2|NPM_HUMAN	P06748-2	NPM_HUMAN	NPM1	Isoform 2 of Nucleophosmin		sp|P06748-3|NPM_HUMAN, sp|P06748|NPM_HUMAN	1	0	0	3	0	0	0	0	0	0	11869.8	0	0	61418.9	0	0	0	0	0	0	11869.8	0	0	32188.8	0	0	0	0	0	0
MSVQPTVSLGGFEITPPVVLR	M[15.9949]SVQPTVSLGGFEITPPVVLR	K	L	81	101	21	2,3	1M(15.9949)	sp|P06748-2|NPM_HUMAN	P06748-2	NPM_HUMAN	NPM1	Isoform 2 of Nucleophosmin		sp|P06748-3|NPM_HUMAN, sp|P06748|NPM_HUMAN	2	2	0	3	1	2	3	0	1	1	71001.8	11117	0	165553	10354.9	38787.5	37075.6	0	16713.2	16702	62526	11117	0	145551	10354.9	38787.5	37075.6	0	16713.2	16702
MTDQEAIQDLWQWR	M[15.9949]TDQEAIQDLWQWR	R	K	249	262	14	2	1M(15.9949)	sp|P06748-2|NPM_HUMAN	P06748-2	NPM_HUMAN	NPM1	Isoform 2 of Nucleophosmin		sp|P06748|NPM_HUMAN	2	0	0	4	0	2	0	0	0	0	48191.6	0	0	145667	0	24556.5	0	0	0	0	48191.6	0	0	145667	0	24556.5	0	0	0	0
AENSSLNLIGK	AENSSLNLIGK	K	A	94	104	11	2		sp|P46459-2|NSF_HUMAN	P46459-2	NSF_HUMAN	NSF	Isoform 2 of Vesicle-fusing ATPase		sp|P46459|NSF_HUMAN	0	0	0	0	1	1	0	0	0	0	0	0	0	0	14101.1	14808.1	0	0	0	0	0	0	0	0	14101.1	14808.1	0	0	0	0
YVGESEANIR	YVGESEANIR	K	K	200	209	10	2		sp|P46459-2|NSF_HUMAN	P46459-2	NSF_HUMAN	NSF	Isoform 2 of Vesicle-fusing ATPase		sp|P46459|NSF_HUMAN	1	0	0	0	1	1	0	0	0	0	15867.4	0	0	0	18698.4	21321.1	0	0	0	16566.4	15867.4	0	0	0	18698.4	21321.1	0	0	0	16566.4
KLFADAEEEQRR	KLFADAEEEQRR	R	L	210	221	12	3		sp|P46459-2|NSF_HUMAN	P46459-2	NSF_HUMAN	NSF	Isoform 2 of Vesicle-fusing ATPase		sp|P46459|NSF_HUMAN	0	0	0	0	1	0	0	0	0	0	0	0	0	0	12573.9	0	0	0	0	0	0	0	0	0	0	0	0	0	0	0
LQILHIHTAR	LQILHIHTAR	R	M	310	319	10	3		sp|P46459-2|NSF_HUMAN	P46459-2	NSF_HUMAN	NSF	Isoform 2 of Vesicle-fusing ATPase		sp|P46459|NSF_HUMAN	0	0	0	0	1	0	0	0	0	0	0	0	0	0	17423.6	0	0	0	0	0	0	0	0	0	0	0	0	0	0	0
NFSGAELEGLVR	NFSGAELEGLVR	K	A	341	352	12	2		sp|P46459-2|NSF_HUMAN	P46459-2	NSF_HUMAN	NSF	Isoform 2 of Vesicle-fusing ATPase		sp|P46459|NSF_HUMAN	0	0	0	0	1	0	0	0	0	0	0	0	0	0	10787.7	0	0	0	0	0	0	0	0	0	0	0	0	0	0	0
VLDDGELLVQQTK	VLDDGELLVQQTK	R	N	423	435	13	2		sp|P46459-2|NSF_HUMAN	P46459-2	NSF_HUMAN	NSF	Isoform 2 of Vesicle-fusing ATPase		sp|P46459|NSF_HUMAN	0	0	0	0	1	1	0	0	0	0	0	0	0	0	15492.3	7571.5	0	0	0	0	0	0	0	0	15492.3	7571.5	0	0	0	0
LLDYVPIGPR	LLDYVPIGPR	R	F	514	523	10	2		sp|P46459-2|NSF_HUMAN	P46459-2	NSF_HUMAN	NSF	Isoform 2 of Vesicle-fusing ATPase		sp|P46459|NSF_HUMAN	0	0	0	0	1	0	0	0	0	0	0	0	0	0	10275.8	0	0	0	0	0	0	0	0	0	0	0	0	0	0	0
MLSFQGLAELAHR	M[15.9949]LSFQGLAELAHR	R	E	18	30	13	2,3	1M(15.9949)	sp|O15294|OGT1_HUMAN	O15294	OGT1_HUMAN	OGT	UDP-N-acetylglucosamine--peptide N-acetylglucosaminyltransferase 110 kDa subunit			3	2	2	2	2	2	3	2	3	2	55475.3	50052.1	80485.1	48961.8	50847.9	73943.7	60970.5	73009.9	55632.2	68175.7	32396.2	30774.9	50035.2	30130.2	31437.6	45933.4	37916	45851.6	35128.8	42821.2
EYQAGDFEAAER	EYQAGDFEAAER	R	H	31	42	12	2		sp|O15294|OGT1_HUMAN	O15294	OGT1_HUMAN	OGT	UDP-N-acetylglucosamine--peptide N-acetylglucosaminyltransferase 110 kDa subunit		sp|O15294-3|OGT1_HUMAN	4	4	3	4	2	4	1	3	3	3	248340	350490	281502	269427	259362	249736	192534	265205	313954	217849	248340	350490	281502	269427	259362	249736	192534	265205	313954	217849
SAHFSTLAIK	SAHFSTLAIK	R	Q	74	83	10	2,3		sp|O15294|OGT1_HUMAN	O15294	OGT1_HUMAN	OGT	UDP-N-acetylglucosamine--peptide N-acetylglucosaminyltransferase 110 kDa subunit		sp|O15294-3|OGT1_HUMAN	1	3	1	3	2	3	2	4	2	1	315990	410363	407698	395237	270220	352197	405655	346492	346767	391917	315990	373982	407698	395237	258148	342760	405655	340712	330511	382433
QNPLLAEAYSNLGNVYK	QNPLLAEAYSNLGNVYK	K	E	84	100	17	2		sp|O15294|OGT1_HUMAN	O15294	OGT1_HUMAN	OGT	UDP-N-acetylglucosamine--peptide N-acetylglucosaminyltransferase 110 kDa subunit		sp|O15294-3|OGT1_HUMAN	1	1	2	1	1	2	1	1	1	1	27313.1	41729.4	31849.1	42438.3	30263.9	29697.1	15662.8	26506.1	27378.5	16282.5	27313.1	41729.4	31849.1	42438.3	30263.9	29697.1	15662.8	26506.1	27378.5	16282.5
ERGQLQEAIEHYR	ERGQLQEAIEHYR	K	H	101	113	13	3		sp|O15294|OGT1_HUMAN	O15294	OGT1_HUMAN	OGT	UDP-N-acetylglucosamine--peptide N-acetylglucosaminyltransferase 110 kDa subunit		sp|O15294-3|OGT1_HUMAN	1	1	1	1	2	2	1	2	1	1	59952.7	54114.4	35979.1	69787.3	50794.9	37725.8	35778.4	58944.2	43153.7	31894.8	59952.7	54114.4	35979.1	69787.3	50794.9	37725.8	35778.4	58944.2	43153.7	31894.8
GQLQEAIEHYR	GQLQEAIEHYR	R	H	103	113	11	2,3		sp|O15294|OGT1_HUMAN	O15294	OGT1_HUMAN	OGT	UDP-N-acetylglucosamine--peptide N-acetylglucosaminyltransferase 110 kDa subunit		sp|O15294-3|OGT1_HUMAN	7	7	2	3	4	5	2	4	4	2	209779	213461	109140	184454	235926	139587	153432	204934	196275	120345	129804	132755	68548.3	115205	144105	86289.7	94294.3	126669	120185	67605.8
SDLGNLLK	SDLGNLLK	R	A	161	168	8	2		sp|O15294|OGT1_HUMAN	O15294	OGT1_HUMAN	OGT	UDP-N-acetylglucosamine--peptide N-acetylglucosaminyltransferase 110 kDa subunit		sp|O15294-3|OGT1_HUMAN	1	0	1	1	0	1	0	0	1	0	109735	106239	151775	99493.1	108705	92531.3	0	123666	102576	127865	109735	106239	151775	99493.1	108705	92531.3	0	123666	102576	127865
AVTLDPNFLDAYINLGNVLK	AVTLDPNFLDAYINLGNVLK	K	E	217	236	20	2		sp|O15294|OGT1_HUMAN	O15294	OGT1_HUMAN	OGT	UDP-N-acetylglucosamine--peptide N-acetylglucosaminyltransferase 110 kDa subunit		sp|O15294-2|OGT1_HUMAN, sp|O15294-3|OGT1_HUMAN	1	3	2	1	1	2	1	1	1	1	10876.4	19105	16646.5	10876.6	7278.19	14348.8	11692.1	15004.5	7694.47	9698.16	10876.4	19105	16646.5	10876.6	7278.19	14348.8	11692.1	15004.5	7694.47	9698.16
EKGSVAEAEDCYNTALR	EKGSVAEAEDC[71.0371]YNTALR	K	L	305	321	17	3	11C(71.0371)	sp|O15294|OGT1_HUMAN	O15294	OGT1_HUMAN	OGT	UDP-N-acetylglucosamine--peptide N-acetylglucosaminyltransferase 110 kDa subunit		sp|O15294-2|OGT1_HUMAN, sp|O15294-3|OGT1_HUMAN	0	0	0	0	0	0	0	1	0	0	0	0	0	0	0	0	0	0	0	0	0	0	0	0	0	0	0	0	0	0
GSVAEAEDCYNTALR	GSVAEAEDC[71.0371]YNTALR	K	L	307	321	15	2	9C(71.0371)	sp|O15294|OGT1_HUMAN	O15294	OGT1_HUMAN	OGT	UDP-N-acetylglucosamine--peptide N-acetylglucosaminyltransferase 110 kDa subunit		sp|O15294-2|OGT1_HUMAN, sp|O15294-3|OGT1_HUMAN	0	0	0	0	0	1	0	0	0	0	0	0	0	0	0	0	0	0	0	0	0	0	0	0	0	0	0	0	0	0
REQGNIEEAVR	REQGNIEEAVR	K	L	338	348	11	2		sp|O15294|OGT1_HUMAN	O15294	OGT1_HUMAN	OGT	UDP-N-acetylglucosamine--peptide N-acetylglucosaminyltransferase 110 kDa subunit		sp|O15294-2|OGT1_HUMAN, sp|O15294-3|OGT1_HUMAN	0	1	0	0	1	0	0	0	1	0	0	17989.2	0	0	13587.2	0	0	13571	15276.1	0	0	17989.2	0	0	13587.2	0	0	13571	15276.1	0
EQGNIEEAVR	EQGNIEEAVR	R	L	339	348	10	2		sp|O15294|OGT1_HUMAN	O15294	OGT1_HUMAN	OGT	UDP-N-acetylglucosamine--peptide N-acetylglucosaminyltransferase 110 kDa subunit		sp|O15294-2|OGT1_HUMAN, sp|O15294-3|OGT1_HUMAN	8	9	3	7	6	8	5	4	8	5	607525	606020	670620	587833	541008	642458	616070	543812	498742	606020	607525	606020	670620	587833	541008	642458	616070	543812	498742	606020
ALEVFPEFAAAHSNLASVLQQQGK	ALEVFPEFAAAHSNLASVLQQQGK	K	L	353	376	24	3		sp|O15294|OGT1_HUMAN	O15294	OGT1_HUMAN	OGT	UDP-N-acetylglucosamine--peptide N-acetylglucosaminyltransferase 110 kDa subunit		sp|O15294-2|OGT1_HUMAN, sp|O15294-3|OGT1_HUMAN	0	1	0	0	1	0	0	0	1	0	0	15081.8	0	0	14375.6	0	0	0	12357.4	0	0	15081.8	0	0	14375.6	0	0	0	12357.4	0
LQEALMHYK	LQEALM[15.9949]HYK	K	E	377	385	9	2,3	6M(15.9949)	sp|O15294|OGT1_HUMAN	O15294	OGT1_HUMAN	OGT	UDP-N-acetylglucosamine--peptide N-acetylglucosaminyltransferase 110 kDa subunit		sp|O15294-2|OGT1_HUMAN, sp|O15294-3|OGT1_HUMAN	1	1	1	2	2	2	1	1	1	1	40909.6	116223	46796.4	35644.2	67873.8	65023	0	86426.1	44256.2	27359.1	40909.6	116223	46796.4	35644.2	67873.8	65023	0	63411.6	44256.2	27359.1
ISPTFADAYSNMGNTLK	ISPTFADAYSNM[15.9949]GNTLK	R	E	390	406	17	2	12M(15.9949)	sp|O15294|OGT1_HUMAN	O15294	OGT1_HUMAN	OGT	UDP-N-acetylglucosamine--peptide N-acetylglucosaminyltransferase 110 kDa subunit		sp|O15294-2|OGT1_HUMAN, sp|O15294-3|OGT1_HUMAN, sp|O15294-4|OGT1_HUMAN	3	6	2	3	4	2	2	4	3	1	129305	157664	95567.1	106319	197389	104895	104758	150787	148785	103014	129305	157664	95567.1	106319	197389	104895	104758	150787	148785	103014
AIQINPAFADAHSNLASIHK	AIQINPAFADAHSNLASIHK	R	D	421	440	20	3,4		sp|O15294|OGT1_HUMAN	O15294	OGT1_HUMAN	OGT	UDP-N-acetylglucosamine--peptide N-acetylglucosaminyltransferase 110 kDa subunit		sp|O15294-2|OGT1_HUMAN, sp|O15294-3|OGT1_HUMAN, sp|O15294-4|OGT1_HUMAN	4	5	2	5	3	4	3	2	5	2	95666.9	130846	106252	108158	123041	92827.4	101460	102684	98879.6	94125.9	54107.1	74298	60585.6	60953.6	69230.7	52741.3	57609.2	56371.6	56263.9	52476.6
DSGNIPEAIASYR	DSGNIPEAIASYR	K	T	441	453	13	2		sp|O15294|OGT1_HUMAN	O15294	OGT1_HUMAN	OGT	UDP-N-acetylglucosamine--peptide N-acetylglucosaminyltransferase 110 kDa subunit		sp|O15294-2|OGT1_HUMAN, sp|O15294-3|OGT1_HUMAN, sp|O15294-4|OGT1_HUMAN	4	4	3	5	2	3	4	5	3	2	313631	234504	267955	303798	248183	237019	243610	235185	236709	251875	313631	234504	267955	303798	248183	237019	243610	235185	236709	251875
KLVSIVADQLEK	KLVSIVADQLEK	K	N	488	499	12	2		sp|O15294|OGT1_HUMAN	O15294	OGT1_HUMAN	OGT	UDP-N-acetylglucosamine--peptide N-acetylglucosaminyltransferase 110 kDa subunit		sp|O15294-2|OGT1_HUMAN, sp|O15294-3|OGT1_HUMAN, sp|O15294-4|OGT1_HUMAN	1	1	1	2	1	1	1	1	1	1	54952.5	55285.1	62432.1	61102.7	60899.7	66613.7	55285.1	69144.6	64818.6	63423.9	54952.5	55285.1	62432.1	61102.7	60899.7	66613.7	55285.1	69144.6	64818.6	63423.9
LVSIVADQLEK	LVSIVADQLEK	K	N	489	499	11	2		sp|O15294|OGT1_HUMAN	O15294	OGT1_HUMAN	OGT	UDP-N-acetylglucosamine--peptide N-acetylglucosaminyltransferase 110 kDa subunit		sp|O15294-2|OGT1_HUMAN, sp|O15294-3|OGT1_HUMAN, sp|O15294-4|OGT1_HUMAN	1	2	2	3	2	2	2	1	2	3	133202	147289	224511	122318	115424	220646	126159	107105	123932	161920	133202	147289	224511	122318	115424	220646	126159	107105	123932	161920
INVLHKPPYEHPK	INVLHKPPYEHPK	K	D	535	547	13	3		sp|O15294|OGT1_HUMAN	O15294	OGT1_HUMAN	OGT	UDP-N-acetylglucosamine--peptide N-acetylglucosaminyltransferase 110 kDa subunit		sp|O15294-2|OGT1_HUMAN, sp|O15294-3|OGT1_HUMAN, sp|O15294-4|OGT1_HUMAN	0	2	0	0	0	1	0	0	1	0	0	59850.2	0	0	0	24645.6	0	0	21364.9	0	0	59850.2	0	0	0	24645.6	0	0	21364.9	0
IHQDGIHILVNMNGYTK	IHQDGIHILVNM[15.9949]NGYTK	R	G	628	644	17	3	12M(15.9949)	sp|O15294|OGT1_HUMAN	O15294	OGT1_HUMAN	OGT	UDP-N-acetylglucosamine--peptide N-acetylglucosaminyltransferase 110 kDa subunit		sp|O15294-2|OGT1_HUMAN, sp|O15294-3|OGT1_HUMAN, sp|O15294-4|OGT1_HUMAN	0	1	0	1	0	0	0	0	0	0	0	0	0	0	0	0	0	0	0	0	0	0	0	0	0	0	0	0	0	0
NELFALR	NELFALR	R	P	648	654	7	2		sp|O15294|OGT1_HUMAN	O15294	OGT1_HUMAN	OGT	UDP-N-acetylglucosamine--peptide N-acetylglucosaminyltransferase 110 kDa subunit		sp|O15294-2|OGT1_HUMAN, sp|O15294-3|OGT1_HUMAN, sp|O15294-4|OGT1_HUMAN	0	1	0	0	0	0	0	0	0	0	0	18958	0	0	0	15119.1	0	0	0	0	0	18958	0	0	0	15119.1	0	0	0	0
KAVIDFK	KAVIDFK	K	S	718	724	7	2		sp|O15294|OGT1_HUMAN	O15294	OGT1_HUMAN	OGT	UDP-N-acetylglucosamine--peptide N-acetylglucosaminyltransferase 110 kDa subunit		sp|O15294-2|OGT1_HUMAN, sp|O15294-3|OGT1_HUMAN, sp|O15294-4|OGT1_HUMAN	0	2	0	1	0	1	1	0	2	1	0	59349.5	0	40413.1	0	49592.3	69852.7	66960.8	97903.1	60956	0	59349.5	0	40413.1	0	49592.3	69852.7	66960.8	97903.1	60956
IVLNGIDLK	IVLNGIDLK	R	A	734	742	9	2		sp|O15294|OGT1_HUMAN	O15294	OGT1_HUMAN	OGT	UDP-N-acetylglucosamine--peptide N-acetylglucosaminyltransferase 110 kDa subunit		sp|O15294-2|OGT1_HUMAN, sp|O15294-3|OGT1_HUMAN, sp|O15294-4|OGT1_HUMAN	0	2	1	1	1	2	1	1	1	0	0	60746.2	48742.4	61568.7	47174.1	65307.3	45974.3	72316.5	53690.7	0	0	60746.2	48742.4	61568.7	47174.1	65307.3	45974.3	72316.5	53690.7	0
AFLDSLPDVK	AFLDSLPDVK	K	I	743	752	10	2		sp|O15294|OGT1_HUMAN	O15294	OGT1_HUMAN	OGT	UDP-N-acetylglucosamine--peptide N-acetylglucosaminyltransferase 110 kDa subunit		sp|O15294-2|OGT1_HUMAN, sp|O15294-3|OGT1_HUMAN, sp|O15294-4|OGT1_HUMAN	3	3	4	3	3	2	2	3	3	2	218342	208710	361048	213234	264885	258677	246858	290736	226196	252361	218342	208710	361048	213234	264885	258677	246858	290736	226196	252361
AATGEEVPR	AATGEEVPR	K	T	817	825	9	2		sp|O15294|OGT1_HUMAN	O15294	OGT1_HUMAN	OGT	UDP-N-acetylglucosamine--peptide N-acetylglucosaminyltransferase 110 kDa subunit		sp|O15294-2|OGT1_HUMAN, sp|O15294-3|OGT1_HUMAN, sp|O15294-4|OGT1_HUMAN	8	9	5	2	8	10	4	8	9	4	11447.7	231211	231897	23844.6	313197	18969.9	27882.2	330304	61486.2	86402.3	11447.7	231211	231897	23844.6	313197	18969.9	27882.2	330304	61486.2	86402.3
TIIVTTR	TIIVTTR	R	S	826	832	7	2		sp|O15294|OGT1_HUMAN	O15294	OGT1_HUMAN	OGT	UDP-N-acetylglucosamine--peptide N-acetylglucosaminyltransferase 110 kDa subunit		sp|O15294-2|OGT1_HUMAN, sp|O15294-3|OGT1_HUMAN, sp|O15294-4|OGT1_HUMAN	0	1	0	0	0	0	0	0	1	0	245282	240453	361823	203483	267969	319462	254073	295717	263794	355577	245282	240453	361823	203483	267969	319462	254073	295717	263794	355577
IDPSTLQMWANILK	IDPSTLQM[15.9949]WANILK	K	R	853	866	14	2	8M(15.9949)	sp|O15294|OGT1_HUMAN	O15294	OGT1_HUMAN	OGT	UDP-N-acetylglucosamine--peptide N-acetylglucosaminyltransferase 110 kDa subunit		sp|O15294-2|OGT1_HUMAN, sp|O15294-3|OGT1_HUMAN, sp|O15294-4|OGT1_HUMAN	1	0	0	2	1	2	0	1	1	1	12038.4	0	0	15277.3	7295.41	15239.6	0	17286.4	11961.2	11878.2	12038.4	0	0	15277.3	7295.41	15239.6	0	17286.4	11961.2	11878.2
RVPNSVLWLLR	RVPNSVLWLLR	K	F	867	877	11	2		sp|O15294|OGT1_HUMAN	O15294	OGT1_HUMAN	OGT	UDP-N-acetylglucosamine--peptide N-acetylglucosaminyltransferase 110 kDa subunit		sp|O15294-2|OGT1_HUMAN, sp|O15294-3|OGT1_HUMAN, sp|O15294-4|OGT1_HUMAN	1	1	0	2	3	1	0	1	1	1	16046.6	12693.3	0	20270.4	16432.8	19952	0	27092.6	16134.5	16767	16046.6	12693.3	0	20270.4	16432.8	19952	0	27092.6	16134.5	16767
VPNSVLWLLR	VPNSVLWLLR	R	F	868	877	10	2		sp|O15294|OGT1_HUMAN	O15294	OGT1_HUMAN	OGT	UDP-N-acetylglucosamine--peptide N-acetylglucosaminyltransferase 110 kDa subunit		sp|O15294-2|OGT1_HUMAN, sp|O15294-3|OGT1_HUMAN, sp|O15294-4|OGT1_HUMAN	1	1	1	1	1	1	1	1	1	1	14335.8	16314.8	13183.9	15489.4	14258.1	14852.1	10160.4	16211.8	10888.9	10859.3	14335.8	16314.8	13183.9	15489.4	14258.1	14852.1	10160.4	16211.8	10888.9	10859.3
FPAVGEPNIQQYAQNMGLPQNR	FPAVGEPNIQQYAQNM[15.9949]GLPQNR	R	I	878	899	22	2,3	16M(15.9949)	sp|O15294|OGT1_HUMAN	O15294	OGT1_HUMAN	OGT	UDP-N-acetylglucosamine--peptide N-acetylglucosaminyltransferase 110 kDa subunit		sp|O15294-2|OGT1_HUMAN, sp|O15294-3|OGT1_HUMAN, sp|O15294-4|OGT1_HUMAN	1	2	2	1	5	3	1	6	3	2	142353	129189	38262.5	146653	125407	128721	29347.5	164209	137242	95797	71167.5	74643.1	75877.1	81685.3	75296	78337.9	58198	103151	83721.1	60994.5
IIFSPVAPK	IIFSPVAPK	R	E	900	908	9	2		sp|O15294|OGT1_HUMAN	O15294	OGT1_HUMAN	OGT	UDP-N-acetylglucosamine--peptide N-acetylglucosaminyltransferase 110 kDa subunit		sp|O15294-2|OGT1_HUMAN, sp|O15294-3|OGT1_HUMAN, sp|O15294-4|OGT1_HUMAN	1	2	0	1	0	3	1	1	2	0	102221	150098	123192	85785.1	94655.3	125837	186227	49317.4	92881.3	135205	102221	150098	123192	85785.1	94655.3	125837	186227	49317.4	92881.3	135205
IIFSPVAPKEEHVR	IIFSPVAPKEEHVR	R	R	900	913	14	3,4		sp|O15294|OGT1_HUMAN	O15294	OGT1_HUMAN	OGT	UDP-N-acetylglucosamine--peptide N-acetylglucosaminyltransferase 110 kDa subunit		sp|O15294-2|OGT1_HUMAN, sp|O15294-3|OGT1_HUMAN, sp|O15294-4|OGT1_HUMAN	1	2	1	1	2	1	1	2	1	0	35958.3	40049.6	34400.9	80086.4	55616.4	59356.3	28682.4	79254.6	47700.2	13658.7	33942.7	25828.5	32472.6	53238.3	36520	38198.8	27074.6	50628.9	30826.4	28915.5
NRQEYEDIAVK	NRQEYEDIAVK	K	L	972	982	11	2,3		sp|O15294|OGT1_HUMAN	O15294	OGT1_HUMAN	OGT	UDP-N-acetylglucosamine--peptide N-acetylglucosaminyltransferase 110 kDa subunit		sp|O15294-2|OGT1_HUMAN, sp|O15294-3|OGT1_HUMAN, sp|O15294-4|OGT1_HUMAN	1	4	1	1	2	2	1	0	0	0	235886	299738	193361	190841	244128	202404	189634	265677	256530	176994	225175	285061	193361	190841	244128	202404	189634	265677	256530	176994
QEYEDIAVK	QEYEDIAVK	R	L	974	982	9	2		sp|O15294|OGT1_HUMAN	O15294	OGT1_HUMAN	OGT	UDP-N-acetylglucosamine--peptide N-acetylglucosaminyltransferase 110 kDa subunit		sp|O15294-2|OGT1_HUMAN, sp|O15294-3|OGT1_HUMAN, sp|O15294-4|OGT1_HUMAN	0	1	0	0	3	0	0	0	0	0	0	20271.1	0	0	14245	0	0	0	0	0	0	20271.1	0	0	14245	0	0	0	0	0
LGTDLEYLK	LGTDLEYLK	K	K	983	991	9	2		sp|O15294|OGT1_HUMAN	O15294	OGT1_HUMAN	OGT	UDP-N-acetylglucosamine--peptide N-acetylglucosaminyltransferase 110 kDa subunit		sp|O15294-2|OGT1_HUMAN, sp|O15294-3|OGT1_HUMAN, sp|O15294-4|OGT1_HUMAN	1	1	0	1	1	0	1	1	3	1	36905.5	46685.3	39954.4	38312.8	31330.8	0	33397.7	30101.7	39584.2	39777.8	36905.5	46685.3	39954.4	38312.8	31330.8	0	33397.7	30101.7	39584.2	39777.8
LGTDLEYLKK	LGTDLEYLKK	K	V	983	992	10	2,3		sp|O15294|OGT1_HUMAN	O15294	OGT1_HUMAN	OGT	UDP-N-acetylglucosamine--peptide N-acetylglucosaminyltransferase 110 kDa subunit		sp|O15294-2|OGT1_HUMAN, sp|O15294-3|OGT1_HUMAN, sp|O15294-4|OGT1_HUMAN	1	1	2	1	1	2	1	1	1	1	40000.8	39601.1	42449.4	54218.7	59505.6	56439.8	35259.5	57407.5	39399.2	33723.2	40000.8	39601.1	42449.4	36567.1	38249.8	37934.7	35259.5	38061.1	39399.2	33723.2
ISSPLFNTK	ISSPLFNTK	R	Q	1002	1010	9	2		sp|O15294|OGT1_HUMAN	O15294	OGT1_HUMAN	OGT	UDP-N-acetylglucosamine--peptide N-acetylglucosaminyltransferase 110 kDa subunit		sp|O15294-2|OGT1_HUMAN, sp|O15294-3|OGT1_HUMAN, sp|O15294-4|OGT1_HUMAN	1	1	2	2	2	2	2	1	2	2	229261	193482	391750	198549	193917	304573	270798	239882	244399	295779	229261	193482	391750	198549	193917	304573	270798	239882	244399	295779
QYTMELER	QYTM[15.9949]ELER	K	L	1011	1018	8	2	4M(15.9949)	sp|O15294|OGT1_HUMAN	O15294	OGT1_HUMAN	OGT	UDP-N-acetylglucosamine--peptide N-acetylglucosaminyltransferase 110 kDa subunit		sp|O15294-2|OGT1_HUMAN, sp|O15294-3|OGT1_HUMAN, sp|O15294-4|OGT1_HUMAN	1	2	0	0	2	3	1	3	2	1	171766	185976	119648	140301	180963	178079	101493	185488	192811	93599.2	171766	185976	119648	140301	180963	178079	101493	185488	192811	93599.2
LQDTYNLDTDTISK	LQDTYNLDTDTISK	R	G	137	150	14	2		sp|P13674-2|P4HA1_HUMAN	P13674-2	P4HA1_HUMAN	P4HA1	Isoform 2 of Prolyl 4-hydroxylase subunit alpha-1		sp|P13674-3|P4HA1_HUMAN, sp|P13674|P4HA1_HUMAN	0	1	0	0	0	0	0	1	1	0	0	20870.2	0	0	0	0	0	19135.2	16302.6	0	0	20870.2	0	0	0	0	0	19135.2	16302.6	0
LLELDPEHQR	LLELDPEHQR	K	A	231	240	10	2		sp|P13674-2|P4HA1_HUMAN	P13674-2	P4HA1_HUMAN	P4HA1	Isoform 2 of Prolyl 4-hydroxylase subunit alpha-1		sp|P13674-3|P4HA1_HUMAN, sp|P13674|P4HA1_HUMAN	0	1	0	0	0	0	0	0	0	0	0	9139.15	0	0	0	0	0	0	0	0	0	0	0	0	0	0	0	0	0	0
GVAVDYLPER	GVAVDYLPER	K	Q	277	286	10	2		sp|P13674-2|P4HA1_HUMAN	P13674-2	P4HA1_HUMAN	P4HA1	Isoform 2 of Prolyl 4-hydroxylase subunit alpha-1		sp|P13674-3|P4HA1_HUMAN, sp|P13674|P4HA1_HUMAN	0	1	0	0	0	0	0	1	0	0	0	22029.9	0	0	0	0	0	11710	0	0	0	22029.9	0	0	0	0	0	11710	0	0
SAWLSGYENPVVSR	SAWLSGYENPVVSR	K	I	383	396	14	2		sp|P13674-2|P4HA1_HUMAN	P13674-2	P4HA1_HUMAN	P4HA1	Isoform 2 of Prolyl 4-hydroxylase subunit alpha-1		sp|P13674-3|P4HA1_HUMAN, sp|P13674|P4HA1_HUMAN	0	0	0	0	0	0	0	1	0	0	0	5928.06	0	0	0	0	0	8776.86	0	0	0	5928.06	0	0	0	0	0	8776.86	0	0
KDEPDAFKELGTGNR	KDEPDAFKELGTGNR	R	I	435	449	15	3		sp|P13674-2|P4HA1_HUMAN	P13674-2	P4HA1_HUMAN	P4HA1	Isoform 2 of Prolyl 4-hydroxylase subunit alpha-1		sp|P13674-3|P4HA1_HUMAN, sp|P13674|P4HA1_HUMAN	0	3	0	0	0	0	0	2	1	0	0	25224.6	0	0	0	0	0	29804.2	15940.3	0	0	25224.6	0	0	0	0	0	29804.2	15940.3	0
AEYEGDGIPTVFVAVAGR	AEYEGDGIPTVFVAVAGR	K	S	321	338	18	2		sp|P22234-2|PUR6_HUMAN	P22234-2	PUR6_HUMAN	PAICS	Isoform 2 of Multifunctional protein ADE2		sp|P22234|PUR6_HUMAN	0	0	0	1	0	0	0	0	0	0	0	0	0	14673.8	0	0	0	0	0	0	0	0	0	0	0	0	0	0	0	0
GAEEMETVIPVDVMR	GAEEM[15.9949]ETVIPVDVM[15.9949]R	K	R	13	27	15	2	14M(15.9949), 5M(15.9949)	sp|Q99497|PARK7_HUMAN	Q99497	PARK7_HUMAN	PARK7	Protein/nucleic acid deglycase DJ-1			0	0	0	1	0	0	0	0	0	0	0	0	0	11693.1	0	0	0	0	0	0	0	0	0	0	0	0	0	0	0	0
EGPYDVVVLPGGNLGAQNLSESAAVK	EGPYDVVVLPGGNLGAQNLSESAAVK	K	E	64	89	26	2		sp|Q99497|PARK7_HUMAN	Q99497	PARK7_HUMAN	PARK7	Protein/nucleic acid deglycase DJ-1			0	0	0	2	0	0	0	0	0	0	0	0	0	33086.1	0	0	0	0	0	0	0	0	0	0	0	0	0	0	0	0
QQVPSGESAILDR	QQVPSGESAILDR	K	V	270	282	13	2		sp|P09874|PARP1_HUMAN	P09874	PARP1_HUMAN	PARP1	Poly [ADP-ribose] polymerase 1			0	0	0	0	1	0	0	0	0	0	0	0	0	0	15400.4	0	0	0	0	0	0	0	0	0	0	0	0	0	0	0
VVSEDFLQDVSASTK	VVSEDFLQDVSASTK	R	S	453	467	15	2		sp|P09874|PARP1_HUMAN	P09874	PARP1_HUMAN	PARP1	Poly [ADP-ribose] polymerase 1			0	0	0	0	2	0	0	0	0	0	0	0	0	0	13961	0	0	0	0	0	0	0	0	0	0	0	0	0	0	0
AEPVEVVAPR	AEPVEVVAPR	K	G	487	496	10	2		sp|P09874|PARP1_HUMAN	P09874	PARP1_HUMAN	PARP1	Poly [ADP-ribose] polymerase 1			0	0	0	0	2	0	0	0	0	0	0	0	0	0	18049.2	0	0	0	0	0	0	0	0	0	0	0	0	0	0	0
FLTALAQDGVINEEALSVTELDR	FLTALAQDGVINEEALSVTELDR	K	V	589	611	23	2		sp|Q8WUM4-2|PDC6I_HUMAN	Q8WUM4-2	PDC6I_HUMAN	PDCD6IP	Isoform 2 of Programmed cell death 6-interacting protein		sp|Q8WUM4|PDC6I_HUMAN	0	0	0	1	0	0	0	0	0	0	0	0	0	13365.4	0	0	0	0	0	0	0	0	0	0	0	0	0	0	0	0
DASIVGFFDDSFSEAHSEFLK	DASIVGFFDDSFSEAHSEFLK	K	A	153	173	21	3		sp|P30101|PDIA3_HUMAN	P30101	PDIA3_HUMAN	PDIA3	Protein disulfide-isomerase A3			0	0	0	1	0	0	0	0	0	0	0	0	0	0	0	0	0	0	0	0	0	0	0	0	0	0	0	0	0	0
TFSHELSDFGLESTAGEIPVVAIR	TFSHELSDFGLESTAGEIPVVAIR	K	T	306	329	24	3		sp|P30101|PDIA3_HUMAN	P30101	PDIA3_HUMAN	PDIA3	Protein disulfide-isomerase A3			0	0	0	1	0	0	0	0	0	0	0	0	0	15567.8	0	0	0	0	0	0	0	0	0	0	0	0	0	0	0	0
TFVNITPAEVGVLVGK	TFVNITPAEVGVLVGK	K	D	39	54	16	2		sp|P07737|PROF1_HUMAN	P07737	PROF1_HUMAN	PFN1	Profilin-1			0	0	0	1	0	0	0	0	0	0	0	0	0	19178.2	0	0	0	0	0	0	0	0	0	0	0	0	0	0	0	0
DSLLQDGEFSMDLR	DSLLQDGEFSM[15.9949]DLR	R	T	76	89	14	2	11M(15.9949)	sp|P07737|PROF1_HUMAN	P07737	PROF1_HUMAN	PFN1	Profilin-1			1	0	0	1	0	1	1	0	0	0	26835.1	0	0	58991	0	19165	22587.5	0	0	6286.65	26835.1	0	0	58991	0	19165	22587.5	0	0	6286.65
LVPLLDTGDIIIDGGNSEYR	LVPLLDTGDIIIDGGNSEYR	K	D	75	94	20	2		sp|P52209-2|6PGD_HUMAN	P52209-2	6PGD_HUMAN	PGD	Isoform 2 of 6-phosphogluconate dehydrogenase, decarboxylating		sp|P52209|6PGD_HUMAN	0	0	0	2	0	0	0	0	0	0	0	0	0	33510.4	0	0	0	0	0	0	0	0	0	0	0	0	0	0	0	0
NPELQNLLLDDFFK	NPELQNLLLDDFFK	R	S	370	383	14	2		sp|P52209-2|6PGD_HUMAN	P52209-2	6PGD_HUMAN	PGD	Isoform 2 of 6-phosphogluconate dehydrogenase, decarboxylating		sp|P52209|6PGD_HUMAN	0	0	0	1	0	0	0	0	0	0	0	0	0	10121.1	0	0	0	0	0	0	0	0	0	0	0	0	0	0	0	0
NITYLPAGQSVLLQLPQ	NITYLPAGQSVLLQLPQ	R	-	256	272	17	2		sp|P35232|PHB_HUMAN	P35232	PHB_HUMAN	PHB	Prohibitin			1	0	0	1	0	0	0	0	0	0	7196.79	0	0	17123.8	0	0	0	0	0	0	7196.79	0	0	17123.8	0	0	0	0	0	0
IPWFQYPIIYDIR	IPWFQYPIIYDIR	R	A	72	84	13	2		sp|Q99623-2|PHB2_HUMAN	Q99623-2	PHB2_HUMAN	PHB2	Isoform 2 of Prohibitin-2		sp|Q99623|PHB2_HUMAN	0	0	0	1	0	0	0	0	0	0	0	0	0	13415.9	0	0	0	0	0	0	0	0	0	0	0	0	0	0	0	0
IYLTADNLVLNLQDESFTR	IYLTADNLVLNLQDESFTR	R	G	233	251	19	2		sp|Q99623-2|PHB2_HUMAN	Q99623-2	PHB2_HUMAN	PHB2	Isoform 2 of Prohibitin-2		sp|Q99623|PHB2_HUMAN	0	0	0	1	0	0	0	0	0	0	0	0	0	17024.1	0	0	0	0	0	0	0	0	0	0	0	0	0	0	0	0
FGVEQDVDMVFASFIR	FGVEQDVDM[15.9949]VFASFIR	K	K	216	231	16	2	9M(15.9949)	sp|P14618-3|KPYM_HUMAN	P14618-3	KPYM_HUMAN	PKM	Isoform 3 of Pyruvate kinase PKM		sp|P14618-2|KPYM_HUMAN, sp|P14618|KPYM_HUMAN	0	0	0	1	0	1	0	0	0	0	0	0	0	8313.92	0	3960.86	0	0	0	0	0	0	0	8313.92	0	3960.86	0	0	0	0
AEGSDVANAVLDGADCIMLSGETAK	AEGSDVANAVLDGADC[71.0371]IM[15.9949]LSGETAK	R	G	328	352	25	2	16C(71.0371), 18M(15.9949)	sp|P14618-3|KPYM_HUMAN	P14618-3	KPYM_HUMAN	PKM	Isoform 3 of Pyruvate kinase PKM		sp|P14618-2|KPYM_HUMAN, sp|P14618|KPYM_HUMAN	0	0	0	1	0	0	0	0	0	0	0	0	0	0	0	0	0	0	0	0	0	0	0	0	0	0	0	0	0	0
LAPITSDPTEATAVGAVEASFK	LAPITSDPTEATAVGAVEASFK	R	C	386	407	22	2		sp|P14618-3|KPYM_HUMAN	P14618-3	KPYM_HUMAN	PKM	Isoform 3 of Pyruvate kinase PKM		sp|P14618|KPYM_HUMAN	0	1	0	1	0	0	0	0	0	0	0	9076.07	0	28914.8	0	0	0	0	0	0	0	9076.07	0	28914.8	0	0	0	0	0	0
SPNQNVQQAAAGALR	SPNQNVQQAAAGALR	R	N	298	312	15	2		sp|Q13835-2|PKP1_HUMAN	Q13835-2	PKP1_HUMAN	PKP1	Isoform 1 of Plakophilin-1		sp|Q13835|PKP1_HUMAN	0	1	0	0	0	0	1	0	0	0	0	12889.3	0	0	0	0	70113.6	0	0	0	0	12889.3	0	0	0	0	70113.6	0	0	0
EAVSLLRR	EAVSLLRR	R	T	333	340	8	2		sp|Q13835-2|PKP1_HUMAN	Q13835-2	PKP1_HUMAN	PKP1	Isoform 1 of Plakophilin-1		sp|Q13835|PKP1_HUMAN	0	1	0	0	0	0	0	0	0	0	0	14678	0	0	0	0	0	0	0	0	0	0	0	0	0	0	0	0	0	0
LDAEVPTR	LDAEVPTR	R	Y	465	472	8	2		sp|Q13835-2|PKP1_HUMAN	Q13835-2	PKP1_HUMAN	PKP1	Isoform 1 of Plakophilin-1		sp|Q13835|PKP1_HUMAN	1	0	0	0	0	0	1	0	0	0	17214.8	0	0	0	0	0	44542.3	0	0	0	17214.8	0	0	0	0	0	44542.3	0	0	0
LLQSGNSDVVR	LLQSGNSDVVR	R	S	582	592	11	2		sp|Q13835-2|PKP1_HUMAN	Q13835-2	PKP1_HUMAN	PKP1	Isoform 1 of Plakophilin-1		sp|Q13835|PKP1_HUMAN	0	2	0	0	0	0	1	0	0	0	17411.3	42682.4	0	0	0	0	49233.8	0	0	0	17411.3	42682.4	0	0	0	0	49233.8	0	0	0
SGASLLSNMSR	SGASLLSNM[15.9949]SR	R	H	593	603	11	2	9M(15.9949)	sp|Q13835-2|PKP1_HUMAN	Q13835-2	PKP1_HUMAN	PKP1	Isoform 1 of Plakophilin-1		sp|Q13835|PKP1_HUMAN	0	1	0	0	0	0	0	0	0	0	0	7602.73	0	0	0	0	0	0	0	0	0	0	0	0	0	0	0	0	0	0
VMGNQVFPEVTR	VM[15.9949]GNQVFPEVTR	R	L	610	621	12	2	2M(15.9949)	sp|Q13835-2|PKP1_HUMAN	Q13835-2	PKP1_HUMAN	PKP1	Isoform 1 of Plakophilin-1		sp|Q13835|PKP1_HUMAN	0	2	0	0	0	0	0	0	0	0	0	14222.9	0	0	0	0	0	0	0	0	0	0	0	0	0	0	0	0	0	0
IQEQVQQTLAR	IQEQVQQTLAR	R	K	56	66	11	2		sp|Q99959-2|PKP2_HUMAN	Q99959-2	PKP2_HUMAN	PKP2	Isoform 1 of Plakophilin-2		sp|Q99959|PKP2_HUMAN	0	1	0	0	0	0	0	0	0	0	0	4801.27	0	0	0	0	0	0	0	0	0	0	0	0	0	0	0	0	0	0
IGDFGLATK	IGDFGLATK	K	V	192	200	9	2		sp|P53350|PLK1_HUMAN	P53350	PLK1_HUMAN	PLK1	Serine/threonine-protein kinase PLK1			0	0	0	0	0	0	0	0	0	1	0	0	0	15397	11125.1	11526.4	0	0	0	17502.1	0	0	0	15397	11125.1	11526.4	0	0	0	17502.1
LILYNDGDSLQYIER	LILYNDGDSLQYIER	R	D	442	456	15	2		sp|P53350|PLK1_HUMAN	P53350	PLK1_HUMAN	PLK1	Serine/threonine-protein kinase PLK1			0	0	0	0	1	0	0	0	0	0	0	0	0	0	13352.6	0	0	0	0	0	0	0	0	0	0	0	0	0	0	0
LTQAQIFDYGEIPNFPR	LTQAQIFDYGEIPNFPR	K	S	42	58	17	2		sp|P00491|PNPH_HUMAN	P00491	PNPH_HUMAN	PNP	Purine nucleoside phosphorylase			0	0	0	1	0	0	0	0	0	0	0	0	0	14278.7	0	0	0	0	0	0	0	0	0	0	0	0	0	0	0	0
VLGILAMIDEGETDWK	VLGILAM[15.9949]IDEGETDWK	K	V	140	155	16	2	7M(15.9949)	sp|Q15181|IPYR_HUMAN	Q15181	IPYR_HUMAN	PPA1	Inorganic pyrophosphatase			1	0	0	1	0	0	0	0	0	0	16818.2	0	0	38035.5	0	0	0	0	0	0	16818.2	0	0	38035.5	0	0	0	0	0	0
PGYLEATVDWFR	PGYLEATVDWFR	K	R	180	191	12	2		sp|Q15181|IPYR_HUMAN	Q15181	IPYR_HUMAN	PPA1	Inorganic pyrophosphatase			0	0	0	1	0	0	0	0	0	0	0	0	0	13387.1	0	0	0	0	0	0	0	0	0	0	0	0	0	0	0	0
VNPTVFFDIAVDGEPLGR	VNPTVFFDIAVDGEPLGR	M	V	2	19	18	2		contam_sp|P62937|PPIA_HUMAN	P62937	PPIA_HUMAN	PPIA	Peptidyl-prolyl cis-trans isomerase A			2	1	1	2	1	1	1	2	1	1	55113	15894.7	15282.4	104200	10998.5	37498.8	45002.2	12579.4	23470	17176.3	55113	15894.7	15282.4	104200	10998.5	37498.8	45002.2	12579.4	23470	17176.3
VSFELFADK	VSFELFADK	R	V	20	28	9	2		contam_sp|P62937|PPIA_HUMAN	P62937	PPIA_HUMAN	PPIA	Peptidyl-prolyl cis-trans isomerase A			0	0	0	1	0	0	0	0	0	0	0	3725.29	0	27372.5	0	0	0	0	0	0	0	3725.29	0	27372.5	0	0	0	0	0	0
FEDENFILK	FEDENFILK	K	H	83	91	9	2		contam_sp|P62937|PPIA_HUMAN	P62937	PPIA_HUMAN	PPIA	Peptidyl-prolyl cis-trans isomerase A			0	0	0	1	0	0	0	0	0	0	0	0	0	14784.8	0	0	0	0	0	0	0	0	0	0	0	0	0	0	0	0
HTGPGILSMANAGPNTNGSQFFICTAK	HTGPGILSM[15.9949]ANAGPNTNGSQFFIC[71.0371]TAK	K	T	92	118	27	3	24C(71.0371), 9M(15.9949)	contam_sp|P62937|PPIA_HUMAN	P62937	PPIA_HUMAN	PPIA	Peptidyl-prolyl cis-trans isomerase A			0	0	0	1	0	0	0	0	0	0	0	0	0	0	0	0	0	0	0	0	0	0	0	0	0	0	0	0	0	0
LTQDQDVDVK	LTQDQDVDVK	K	Y	567	576	10	2		sp|P30153|2AAA_HUMAN	P30153	2AAA_HUMAN	PPP2R1A	Serine/threonine-protein phosphatase 2A 65 kDa regulatory subunit A alpha isoform			0	0	0	0	2	0	0	0	0	0	0	0	0	0	11743.2	0	0	0	0	0	0	0	0	0	0	0	0	0	0	0
PGGLLLGDVAPNFEANTTVGR	PGGLLLGDVAPNFEANTTVGR	M	I	2	22	21	2		sp|P30041|PRDX6_HUMAN	P30041	PRDX6_HUMAN	PRDX6	Peroxiredoxin-6			1	0	0	1	0	0	0	0	0	0	15261.6	0	0	53471.9	0	0	0	0	0	0	15261.6	0	0	53471.9	0	0	0	0	0	0
IGHYVLGDTLGVGTFGK	IGHYVLGDTLGVGTFGK	K	V	13	29	17	2,3		sp|P54646|AAPK2_HUMAN	P54646	AAPK2_HUMAN	PRKAA2	5'-AMP-activated protein kinase catalytic subunit alpha-2			3	0	0	0	0	0	2	3	3	4	91811.7	0	0	0	0	0	47629	62287.1	61137.5	90541.1	58611.9	0	0	0	0	0	30196.8	41585.6	41423	57725.8
SLDVVGK	SLDVVGK	R	I	54	60	7	2		sp|P54646|AAPK2_HUMAN	P54646	AAPK2_HUMAN	PRKAA2	5'-AMP-activated protein kinase catalytic subunit alpha-2	PRKAA1	sp|Q13131-2|AAPK1_HUMAN, sp|Q13131|AAPK1_HUMAN	1	0	0	0	0	0	0	0	0	1	18255.7	0	0	0	0	0	0	0	0	30950.4	18255.7	0	0	0	0	0	0	0	0	30950.4
IADFGLSNMMSDGEFLR	IADFGLSNM[15.9949]M[15.9949]SDGEFLR	K	T	155	171	17	2	10M(15.9949), 9M(15.9949)	sp|P54646|AAPK2_HUMAN	P54646	AAPK2_HUMAN	PRKAA2	5'-AMP-activated protein kinase catalytic subunit alpha-2	PRKAA1	sp|Q13131-2|AAPK1_HUMAN, sp|Q13131|AAPK1_HUMAN	1	0	0	0	0	0	0	2	2	1	48227.6	0	0	0	0	0	0	38941.1	36076.5	46283.2	48227.6	0	0	0	0	0	0	38941.1	36076.5	46283.2
IRGGVFYIPEYLNR	IRGGVFYIPEYLNR	K	S	226	239	14	3		sp|P54646|AAPK2_HUMAN	P54646	AAPK2_HUMAN	PRKAA2	5'-AMP-activated protein kinase catalytic subunit alpha-2			0	0	0	0	0	0	0	1	0	0	0	0	0	0	0	0	0	8701.1	0	0	0	0	0	0	0	0	0	0	0	0
GGVFYIPEYLNR	GGVFYIPEYLNR	R	S	228	239	12	2		sp|P54646|AAPK2_HUMAN	P54646	AAPK2_HUMAN	PRKAA2	5'-AMP-activated protein kinase catalytic subunit alpha-2			1	0	0	0	0	0	0	1	2	1	40557.4	0	0	0	0	0	0	26600.7	28018.9	37418.9	40557.4	0	0	0	0	0	0	26600.7	28018.9	37418.9
MPPLIADSPK	M[15.9949]PPLIADSPK	R	A	370	379	10	2	1M(15.9949)	sp|P54646|AAPK2_HUMAN	P54646	AAPK2_HUMAN	PRKAA2	5'-AMP-activated protein kinase catalytic subunit alpha-2			3	0	0	0	0	0	1	4	6	4	199207	0	0	0	0	0	122730	122119	111962	402887	199207	0	0	0	0	0	122730	122119	111962	402887
SQSKPYDIMAEVYR	SQSKPYDIM[15.9949]AEVYR	R	A	408	421	14	3	9M(15.9949)	sp|P54646|AAPK2_HUMAN	P54646	AAPK2_HUMAN	PRKAA2	5'-AMP-activated protein kinase catalytic subunit alpha-2			1	0	0	0	0	0	0	1	0	1	0	0	0	0	0	0	0	18344.7	0	21980.2	0	0	0	0	0	0	0	18344.7	0	21980.2
QLDFEWK	QLDFEWK	K	V	425	431	7	2		sp|P54646|AAPK2_HUMAN	P54646	AAPK2_HUMAN	PRKAA2	5'-AMP-activated protein kinase catalytic subunit alpha-2			0	0	0	0	0	0	0	0	0	1	0	0	0	0	0	0	0	0	18347.5	29289.1	0	0	0	0	0	0	0	0	18347.5	29289.1
VVNAYHLR	VVNAYHLR	K	V	432	439	8	2,3		sp|P54646|AAPK2_HUMAN	P54646	AAPK2_HUMAN	PRKAA2	5'-AMP-activated protein kinase catalytic subunit alpha-2			2	0	0	0	0	0	0	3	1	0	83196.5	0	0	0	0	0	0	93716.9	63991.2	128931	83196.5	0	0	0	0	0	0	63736.3	63991.2	88277.5
RKNPVTGNYVK	RKNPVTGNYVK	R	M	442	452	11	3		sp|P54646|AAPK2_HUMAN	P54646	AAPK2_HUMAN	PRKAA2	5'-AMP-activated protein kinase catalytic subunit alpha-2			1	0	0	0	0	0	0	0	0	0	15839.7	0	0	0	0	0	0	0	0	0	0	0	0	0	0	0	0	0	0	0
KNPVTGNYVK	KNPVTGNYVK	R	M	443	452	10	2		sp|P54646|AAPK2_HUMAN	P54646	AAPK2_HUMAN	PRKAA2	5'-AMP-activated protein kinase catalytic subunit alpha-2			1	0	0	0	0	0	1	1	1	1	11640.6	0	0	0	0	0	15712.5	25298	14917.5	39050.6	11640.6	0	0	0	0	0	15712.5	25298	14917.5	39050.6
NPVTGNYVK	NPVTGNYVK	K	M	444	452	9	2		sp|P54646|AAPK2_HUMAN	P54646	AAPK2_HUMAN	PRKAA2	5'-AMP-activated protein kinase catalytic subunit alpha-2			0	0	0	0	0	0	0	0	1	1	0	0	0	0	0	0	0	17398.8	22859.8	35027.3	0	0	0	0	0	0	0	17398.8	22859.8	35027.3
MSLQLYLVDNR	M[15.9949]SLQLYLVDNR	K	S	453	463	11	2	1M(15.9949)	sp|P54646|AAPK2_HUMAN	P54646	AAPK2_HUMAN	PRKAA2	5'-AMP-activated protein kinase catalytic subunit alpha-2			1	0	0	0	0	0	1	1	1	1	27950.2	0	0	0	0	0	29827.9	31204.9	27044.4	63288.5	27950.2	0	0	0	0	0	29827.9	31204.9	27044.4	63288.5
SYLLDFK	SYLLDFK	R	S	464	470	7	2		sp|P54646|AAPK2_HUMAN	P54646	AAPK2_HUMAN	PRKAA2	5'-AMP-activated protein kinase catalytic subunit alpha-2			1	0	0	0	0	0	0	0	1	1	20461.1	0	0	0	0	0	0	26295	26567.1	28833.3	20461.1	0	0	0	0	0	0	26295	26567.1	28833.3
SIDDEVVEQR	SIDDEVVEQR	K	S	471	480	10	2		sp|P54646|AAPK2_HUMAN	P54646	AAPK2_HUMAN	PRKAA2	5'-AMP-activated protein kinase catalytic subunit alpha-2			3	0	0	0	0	0	2	3	4	5	406117	0	0	2525.93	0	0	254407	275684	293988	668417	406117	0	0	2525.93	0	0	254407	275684	293988	668417
SRIQVRLGEHNIEVLEGNEQFINAAK	S[79.9663]RIQVRLGEHNIEVLEGNEQFINAAK	K	I	67	92	26	3	1S(79.9663)	sp|P07478|TRY2_HUMAN	P07478	TRY2_HUMAN	PRSS2	Trypsin-2	PRSS1	sp|P07477|TRY1_HUMAN	0	0	0	2	0	0	0	2	0	0	0	64388.7	83207.7	88143.2	0	90953.8	0	62394.7	95033.4	103636	0	64388.7	83207.7	88143.2	0	90953.8	0	62394.7	95033.4	103636
LGEHNIEVLEGNEQFINAAK	LGEHNIEVLEGNEQFINAAK	R	I	73	92	20	2,3		sp|P07478|TRY2_HUMAN	P07478	TRY2_HUMAN	PRSS2	Trypsin-2	PRSS1, PRSS3P2	sp|P07477|TRY1_HUMAN, sp|Q8NHM4|TRY6_HUMAN	5	6	2	2	3	2	4	5	2	2	69396.5	72124.4	52355.5	63051.3	78913.3	62502.6	56002.9	72388.3	65926.9	62054.8	51296.8	53129.2	52355.5	63051.3	58296.4	62502.6	56002.9	53485.2	48682.7	62054.8
TLDNDILLIKLSSPAVINSR	TLDNDILLIKLS[79.9663]SPAVINSR	R	V	103	122	20	3	12S(79.9663)	sp|P07478|TRY2_HUMAN	P07478	TRY2_HUMAN	PRSS2	Trypsin-2			0	0	0	0	0	0	1	0	0	0	0	0	0	0	0	0	41149.2	0	0	0	0	0	0	0	0	0	0	0	0	0
LAQQYYLVYQEPIPTAQLVQR	LAQQYYLVYQEPIPTAQLVQR	K	V	93	113	21	2		sp|P25787|PSA2_HUMAN	P25787	PSA2_HUMAN	PSMA2	Proteasome subunit alpha type-2			0	0	0	1	0	0	0	0	0	0	0	0	0	13287.8	0	0	0	0	0	0	0	0	0	0	0	0	0	0	0	0
PFGVALLFGGVDEK	PFGVALLFGGVDEK	R	G	78	91	14	2		sp|P28066-2|PSA5_HUMAN	P28066-2	PSA5_HUMAN	PSMA5	Isoform 2 of Proteasome subunit alpha type-5		sp|P28066|PSA5_HUMAN	0	0	0	1	0	0	0	0	0	0	0	0	0	14622.6	0	0	0	0	0	0	0	0	0	0	0	0	0	0	0	0
LPIDVTEGEVISLGLPFGK	LPIDVTEGEVISLGLPFGK	K	V	66	84	19	2		sp|P26599-2|PTBP1_HUMAN	P26599-2	PTBP1_HUMAN	PTBP1	Isoform 2 of Polypyrimidine tract-binding protein 1		sp|P26599-3|PTBP1_HUMAN, sp|P26599|PTBP1_HUMAN	1	0	0	1	0	0	0	0	0	0	8116	0	0	17932.1	0	0	0	0	0	0	8116	0	0	17932.1	0	0	0	0	0	0
IAIPGLAGAGNSVLLVSNLNPER	IAIPGLAGAGNSVLLVSNLNPER	R	V	345	367	23	2,3		sp|P26599-2|PTBP1_HUMAN	P26599-2	PTBP1_HUMAN	PTBP1	Isoform 2 of Polypyrimidine tract-binding protein 1		sp|P26599-3|PTBP1_HUMAN, sp|P26599|PTBP1_HUMAN	2	0	0	2	0	0	0	0	0	0	12730.1	0	0	43896.9	0	0	0	0	0	0	12730.1	0	0	30204.2	0	0	0	0	0	0
LNWLSVDFNNWK	LNWLSVDFNNWK	K	D	96	107	12	2		sp|Q15185-4|TEBP_HUMAN	Q15185-4	TEBP_HUMAN	PTGES3	Isoform 4 of Prostaglandin E synthase 3		sp|Q15185-2|TEBP_HUMAN, sp|Q15185|TEBP_HUMAN	0	0	0	2	0	0	0	0	0	0	0	0	0	18494.6	0	0	0	0	0	0	0	0	0	0	0	0	0	0	0	0
VSSPVFGATSSIK	VSS[79.9663]PVFGATSSIK	R	S	325	337	13	2	3S(79.9663)	sp|Q99708-2|CTIP_HUMAN	Q99708-2	CTIP_HUMAN	RBBP8	Isoform 2 of DNA endonuclease RBBP8		sp|Q99708-3|CTIP_HUMAN, sp|Q99708|CTIP_HUMAN	0	0	1	0	0	0	0	0	0	0	0	0	22559.8	0	0	0	0	0	0	0	0	0	0	0	0	0	0	0	0	0
VSSPVFGATSSIK	VS[79.9663]SPVFGATSSIK	R	S	325	337	13	2	2S(79.9663)	sp|Q99708-2|CTIP_HUMAN	Q99708-2	CTIP_HUMAN	RBBP8	Isoform 2 of DNA endonuclease RBBP8		sp|Q99708-3|CTIP_HUMAN, sp|Q99708|CTIP_HUMAN	0	1	0	0	0	0	0	1	0	0	0	13787.8	0	0	0	0	0	15324.5	0	0	0	13787.8	0	0	0	0	0	15324.5	0	0
TDASSASSFLDSDELER	TDASSASSFLDSDELER	R	T	330	346	17	2		sp|Q14498-2|RBM39_HUMAN	Q14498-2	RBM39_HUMAN	RBM39	Isoform 2 of RNA-binding protein 39		sp|Q14498-3|RBM39_HUMAN, sp|Q14498|RBM39_HUMAN	0	0	0	0	1	0	0	0	0	0	0	0	0	0	13443.4	0	0	0	0	0	0	0	0	0	0	0	0	0	0	0
TGIDLGTTGR	TGIDLGTTGR	R	L	347	356	10	2		sp|Q14498-2|RBM39_HUMAN	Q14498-2	RBM39_HUMAN	RBM39	Isoform 2 of RNA-binding protein 39		sp|Q14498-3|RBM39_HUMAN, sp|Q14498|RBM39_HUMAN	0	0	1	1	1	0	0	1	0	0	0	24783.1	41117.8	17807.6	24102	21264.3	0	24838.4	26821.1	28859.7	0	24783.1	41117.8	17807.6	24102	21264.3	0	24838.4	26821.1	28859.7
ILLVGEPR	ILLVGEPR	R	V	7	14	8	2		sp|Q8IXI2-2|MIRO1_HUMAN	Q8IXI2-2	MIRO1_HUMAN	RHOT1	Isoform 2 of Mitochondrial Rho GTPase 1		sp|Q8IXI2-3|MIRO1_HUMAN, sp|Q8IXI2-4|MIRO1_HUMAN, sp|Q8IXI2-5|MIRO1_HUMAN, sp|Q8IXI2-6|MIRO1_HUMAN, sp|Q8IXI2-7|MIRO1_HUMAN, sp|Q8IXI2|MIRO1_HUMAN	2	1	0	0	1	0	1	0	2	0	25737.5	23964.2	0	33798	28610	24923.9	41855.7	31023.9	26141.9	32150.6	25737.5	23964.2	0	33798	28610	24923.9	41855.7	31023.9	26141.9	32150.6
LPLILVGNK	LPLILVGNK	R	S	111	119	9	2		sp|Q8IXI2-2|MIRO1_HUMAN	Q8IXI2-2	MIRO1_HUMAN	RHOT1	Isoform 2 of Mitochondrial Rho GTPase 1	GEM	sp|P55040|GEM_HUMAN, sp|Q8IXI2-3|MIRO1_HUMAN, sp|Q8IXI2-4|MIRO1_HUMAN, sp|Q8IXI2-5|MIRO1_HUMAN, sp|Q8IXI2-6|MIRO1_HUMAN, sp|Q8IXI2-7|MIRO1_HUMAN, sp|Q8IXI2|MIRO1_HUMAN	1	1	0	0	0	0	0	0	0	0	11167.9	21618.8	0	15141.1	15650.5	16548.5	0	0	17845.1	0	11167.9	21618.8	0	15141.1	15650.5	16548.5	0	0	17845.1	0
ISDQDNDGTLNDAELNFFQR	ISDQDNDGTLNDAELNFFQR	K	I	195	214	20	2		sp|Q8IXI2-2|MIRO1_HUMAN	Q8IXI2-2	MIRO1_HUMAN	RHOT1	Isoform 2 of Mitochondrial Rho GTPase 1		sp|Q8IXI2-3|MIRO1_HUMAN, sp|Q8IXI2-4|MIRO1_HUMAN, sp|Q8IXI2-5|MIRO1_HUMAN, sp|Q8IXI2-6|MIRO1_HUMAN, sp|Q8IXI2-7|MIRO1_HUMAN, sp|Q8IXI2|MIRO1_HUMAN	1	1	0	0	0	0	0	1	0	0	10930	9537.71	0	0	0	13867.8	0	11117.2	10881.6	0	10930	9537.71	0	0	0	13867.8	0	11117.2	10881.6	0
SGVLQALLGR	SGVLQALLGR	K	N	432	441	10	2		sp|Q8IXI2-2|MIRO1_HUMAN	Q8IXI2-2	MIRO1_HUMAN	RHOT1	Isoform 2 of Mitochondrial Rho GTPase 1		sp|Q8IXI2-3|MIRO1_HUMAN, sp|Q8IXI2-4|MIRO1_HUMAN, sp|Q8IXI2-5|MIRO1_HUMAN, sp|Q8IXI2-7|MIRO1_HUMAN, sp|Q8IXI2|MIRO1_HUMAN	0	1	0	0	0	1	0	0	0	0	0	7053.69	0	12215.1	10674.8	14562.4	0	0	0	18752	0	7053.69	0	12215.1	10674.8	14562.4	0	0	0	18752
ILLLGEAQVGK	ILLLGEAQVGK	R	T	7	17	11	2		sp|Q8IXI1|MIRO2_HUMAN	Q8IXI1	MIRO2_HUMAN	RHOT2	Mitochondrial Rho GTPase 2			0	0	0	0	0	0	0	1	0	0	0	6540.49	0	0	9233.08	0	0	9747.34	11364.8	0	0	6540.49	0	0	9233.08	0	0	9747.34	11364.8	0
VPIILVGNK	VPIILVGNK	R	S	111	119	9	2		sp|Q8IXI1|MIRO2_HUMAN	Q8IXI1	MIRO2_HUMAN	RHOT2	Mitochondrial Rho GTPase 2	RAP2C, REM1, RHOA, RHOC, RRAD	sp|O75628|REM1_HUMAN, sp|P08134|RHOC_HUMAN, sp|P55042|RAD_HUMAN, sp|P61586|RHOA_HUMAN, sp|Q9Y3L5|RAP2C_HUMAN	1	2	0	1	1	1	1	2	1	0	15494.7	17217.1	0	15424.7	14448.5	13671.9	25638.9	19370.4	17350.5	17636.3	15494.7	17217.1	0	15424.7	14448.5	13671.9	25638.9	19370.4	17350.5	17636.3
LSDQDLDQALSDEELNAFQK	LSDQDLDQALSDEELNAFQK	R	S	195	214	20	2		sp|Q8IXI1|MIRO2_HUMAN	Q8IXI1	MIRO2_HUMAN	RHOT2	Mitochondrial Rho GTPase 2		sp|Q8IXI1-2|MIRO2_HUMAN	0	0	0	0	0	0	0	1	0	0	0	0	0	0	0	0	0	6435.37	0	0	0	0	0	0	0	0	0	0	0	0
LEQQVPVNQVFGQDEMIDVIGVTK	LEQQVPVNQVFGQDEM[15.9949]IDVIGVTK	R	G	201	224	24	2	16M(15.9949)	sp|P39023|RL3_HUMAN	P39023	RL3_HUMAN	RPL3	60S ribosomal protein L3			0	0	0	2	0	0	0	0	0	0	0	0	0	34152.5	0	0	0	0	0	0	0	0	0	0	0	0	0	0	0	0
SINPLGGFVHYGEVTNDFVMLK	SINPLGGFVHYGEVTNDFVM[15.9949]LK	K	G	313	334	22	3	20M(15.9949)	sp|P39023|RL3_HUMAN	P39023	RL3_HUMAN	RPL3	60S ribosomal protein L3			0	0	0	1	0	0	0	0	0	0	0	0	0	14308	0	0	0	0	0	0	0	0	0	0	0	0	0	0	0	0
LYTLVTYVPVTTFK	LYTLVTYVPVTTFK	K	I	102	115	14	2		sp|P62899-2|RL31_HUMAN	P62899-2	RL31_HUMAN	RPL31	Isoform 2 of 60S ribosomal protein L31		sp|P62899-3|RL31_HUMAN, sp|P62899|RL31_HUMAN	0	0	0	1	0	0	0	0	0	0	0	0	0	15488.8	0	0	0	0	0	0	0	0	0	0	0	0	0	0	0	0
TILSNQTVDIPENVDITLK	TILSNQTVDIPENVDITLK	K	G	3	21	19	2		sp|P32969|RL9_HUMAN	P32969	RL9_HUMAN	RPL9	60S ribosomal protein L9			0	0	0	3	0	0	0	0	0	0	0	0	0	22527.8	0	0	0	0	0	0	0	0	0	0	0	0	0	0	0	0
VLALSVETDYTFPLAEK	VLALSVETDYTFPLAEK	R	V	186	202	17	2		sp|P05388-2|RLA0_HUMAN	P05388-2	RLA0_HUMAN	RPLP0	Isoform 2 of 60S acidic ribosomal protein P0		sp|P05388|RLA0_HUMAN	1	0	0	2	0	1	0	0	0	0	10846.4	0	0	38235	0	14253.8	0	0	0	0	10846.4	0	0	38235	0	14253.8	0	0	0	0
AAGVNVEPFWPGLFAK	AAGVNVEPFWPGLFAK	K	A	34	49	16	2		sp|P05386|RLA1_HUMAN	P05386	RLA1_HUMAN	RPLP1	60S acidic ribosomal protein P1			1	0	0	2	0	1	0	0	0	0	19924.1	0	0	101596	0	11255.7	0	0	0	0	19924.1	0	0	101596	0	11255.7	0	0	0	0
ALANVNIGSLICNVGAGGPAPAAGAAPAGGPAPSTAAAPAEEK	ALANVNIGSLIC[71.0371]NVGAGGPAPAAGAAPAGGPAPSTAAAPAEEK	K	K	50	92	43	3	12C(71.0371)	sp|P05386|RLA1_HUMAN	P05386	RLA1_HUMAN	RPLP1	60S acidic ribosomal protein P1		sp|P05386-2|RLA1_HUMAN	0	0	0	1	0	0	0	0	0	0	0	0	0	0	0	0	0	0	0	0	0	0	0	0	0	0	0	0	0	0
DMIILPEMVGSMVGVYNGK	DM[15.9949]IILPEM[15.9949]VGSM[15.9949]VGVYNGK	R	T	82	100	19	2	12M(15.9949), 2M(15.9949), 8M(15.9949)	sp|P62841|RS15_HUMAN	P62841	RS15_HUMAN	RPS15	40S ribosomal protein S15			1	0	0	2	0	0	0	0	0	0	10520.4	0	0	36391.9	0	0	0	0	0	0	10520.4	0	0	36391.9	0	0	0	0	0	0
DNYVPEVSALDQEIIEVDPDTK	DNYVPEVSALDQEIIEVDPDTK	R	E	82	103	22	2		sp|P08708|RS17_HUMAN	P08708	RS17_HUMAN	RPS17	40S ribosomal protein S17			0	0	0	2	0	0	0	0	0	0	0	0	0	38836.1	0	0	0	0	0	0	0	0	0	0	0	0	0	0	0	0
LLDFGSLSNLQVTQPTVGMNFK	LLDFGSLSNLQVTQPTVGM[15.9949]NFK	K	T	108	129	22	2	19M(15.9949)	sp|P08708|RS17_HUMAN	P08708	RS17_HUMAN	RPS17	40S ribosomal protein S17			1	0	0	1	0	1	0	0	0	0	16408.1	0	0	63003.1	0	7533.86	0	0	0	0	16408.1	0	0	63003.1	0	7533.86	0	0	0	0
ELAPYDENWFYTR	ELAPYDENWFYTR	K	A	44	56	13	2		sp|P39019|RS19_HUMAN	P39019	RS19_HUMAN	RPS19	40S ribosomal protein S19			0	0	0	1	0	0	0	0	0	0	0	0	0	23392.4	0	0	0	0	0	0	0	0	0	0	0	0	0	0	0	0
TTGFGMIYDSLDYAK	TTGFGM[15.9949]IYDSLDYAK	K	K	69	83	15	2	6M(15.9949)	sp|P62847-2|RS24_HUMAN	P62847-2	RS24_HUMAN	RPS24	Isoform 2 of 40S ribosomal protein S24		sp|P62847-3|RS24_HUMAN, sp|P62847-4|RS24_HUMAN, sp|P62847|RS24_HUMAN	0	0	0	1	0	0	0	0	0	0	0	0	0	18778.6	0	0	0	0	0	0	0	0	0	0	0	0	0	0	0	0
DISEASVFDAYVLPK	DISEASVFDAYVLPK	R	L	52	66	15	2		sp|P62854|RS26_HUMAN	P62854	RS26_HUMAN	RPS26	40S ribosomal protein S26			0	0	0	1	0	0	0	0	0	0	0	0	0	13681.8	0	0	0	0	0	0	0	0	0	0	0	0	0	0	0	0
TITLEVEPSDTIENVK	TITLEVEPSDTIENVK	K	A	12	27	16	2		contam_sp|P62979|RS27A_HUMAN	P62979	RS27A_HUMAN	RPS27A	Ubiquitin-40S ribosomal protein S27a	UBA52, UBB, UBC	sp|P0CG47|UBB_HUMAN, sp|P0CG48|UBC_HUMAN, sp|P62987|RL40_HUMAN	2	1	1	2	2	2	1	1	2	1	46887.2	45841.6	36601.3	44045.8	41335.4	51148.7	41055	30758	27706.4	43366.7	46887.2	45841.6	36601.3	44045.8	41335.4	51148.7	41055	30758	27706.4	43366.7
TLSDYNIQK	TLSDYNIQK	R	E	55	63	9	2		contam_sp|P62979|RS27A_HUMAN	P62979	RS27A_HUMAN	RPS27A	Ubiquitin-40S ribosomal protein S27a	UBA52, UBB, UBC	sp|P0CG47|UBB_HUMAN, sp|P0CG48|UBC_HUMAN, sp|P62987|RL40_HUMAN	0	1	3	1	1	1	1	1	2	0	78817.7	46858.7	53600.3	49911.7	37611.2	50274.6	44311.2	28781.7	34688.4	63208.3	78817.7	46858.7	53600.3	49911.7	37611.2	50274.6	44311.2	28781.7	34688.4	63208.3
ESTLHLVLR	ESTLHLVLR	K	L	64	72	9	2		contam_sp|P62979|RS27A_HUMAN	P62979	RS27A_HUMAN	RPS27A	Ubiquitin-40S ribosomal protein S27a	UBA52, UBB, UBC	sp|P0CG47|UBB_HUMAN, sp|P0CG48|UBC_HUMAN, sp|P62987|RL40_HUMAN	1	1	1	2	1	1	1	1	1	1	97769.9	56438.8	51836.2	66781.5	51744.2	71476.3	76724.2	50197.8	46399.1	71607.3	97769.9	56438.8	51836.2	66781.5	51744.2	71476.3	76724.2	50197.8	46399.1	71607.3
FGFPEGSVELYAEK	FGFPEGSVELYAEK	R	V	77	90	14	2		sp|P23396|RS3_HUMAN	P23396	RS3_HUMAN	RPS3	40S ribosomal protein S3			0	0	0	1	0	0	0	0	0	0	0	0	0	21718	0	0	0	0	0	0	0	0	0	0	0	0	0	0	0	0
FVDGLMIHSGDPVNYYVDTAVR	FVDGLM[15.9949]IHSGDPVNYYVDTAVR	K	H	152	173	22	3	6M(15.9949)	sp|P23396|RS3_HUMAN	P23396	RS3_HUMAN	RPS3	40S ribosomal protein S3		sp|P23396-2|RS3_HUMAN	0	0	0	1	0	0	0	0	0	0	0	0	0	17244	0	0	0	0	0	0	0	0	0	0	0	0	0	0	0	0
VFEVSLADLQNDEVAFR	VFEVSLADLQNDEVAFR	R	K	66	82	17	2		sp|P61247|RS3A_HUMAN	P61247	RS3A_HUMAN	RPS3A	40S ribosomal protein S3a			2	0	0	2	0	1	0	0	0	0	34927.7	0	0	53315.6	0	20811.4	0	0	0	0	34927.7	0	0	53315.6	0	20811.4	0	0	0	0
TDITYPAGFMDVISIDK	TDITYPAGFM[15.9949]DVISIDK	R	T	78	94	17	2	10M(15.9949)	sp|P62701|RS4X_HUMAN	P62701	RS4X_HUMAN	RPS4X	40S ribosomal protein S4, X isoform			0	0	0	2	0	0	0	0	0	0	0	0	0	22551	0	0	0	0	0	0	0	0	0	0	0	0	0	0	0	0
WSTDDVQINDISLQDYIAVK	WSTDDVQINDISLQDYIAVK	K	E	23	42	20	2		sp|P46782|RS5_HUMAN	P46782	RS5_HUMAN	RPS5	40S ribosomal protein S5			0	0	0	2	0	0	0	0	0	0	0	0	0	25090.9	0	0	0	0	0	0	0	0	0	0	0	0	0	0	0	0
TLTAVHDAILEDLVFPSEIVGK	TLTAVHDAILEDLVFPSEIVGK	R	R	121	142	22	3		sp|P62081|RS7_HUMAN	P62081	RS7_HUMAN	RPS7	40S ribosomal protein S7			0	0	0	1	0	0	0	0	0	0	0	0	0	0	0	0	0	0	0	0	0	0	0	0	0	0	0	0	0	0
FLAAGTHLGGTNLDFQMEQYIYK	FLAAGTHLGGTNLDFQM[15.9949]EQYIYK	K	R	18	40	23	3	17M(15.9949)	sp|P08865|RSSA_HUMAN	P08865	RSSA_HUMAN	RPSA	40S ribosomal protein SA			1	0	0	4	0	0	0	0	0	0	18662	0	0	60739.4	0	0	0	0	0	0	18662	0	0	60739.4	0	0	0	0	0	0
FTPGTFTNQIQAAFR	FTPGTFTNQIQAAFR	R	E	103	117	15	2		sp|P08865|RSSA_HUMAN	P08865	RSSA_HUMAN	RPSA	40S ribosomal protein SA			0	0	0	2	0	0	0	0	0	0	0	0	0	30935.7	0	0	0	0	0	0	0	0	0	0	0	0	0	0	0	0
NIETIINTFHQYSVK	NIETIINTFHQYSVK	R	L	11	25	15	2		sp|P06702|S10A9_HUMAN	P06702	S10A9_HUMAN	S100A9	Protein S100-A9			1	0	0	0	0	0	0	0	0	0	15165.1	0	0	0	0	0	0	0	0	0	0	0	0	0	0	0	0	0	0	0
NDVLDSLGISPDLLPEDFVR	NDVLDSLGISPDLLPEDFVR	R	Y	274	293	20	2		sp|Q9UBE0|SAE1_HUMAN	Q9UBE0	SAE1_HUMAN	SAE1	SUMO-activating enzyme subunit 1			0	0	0	1	0	0	0	0	0	0	0	0	0	4794.03	0	0	0	0	0	0	0	0	0	0	0	0	0	0	0	0
FDQLFDDESDPFEVLK	FDQLFDDESDPFEVLK	R	A	17	32	16	2		sp|Q8NC51-2|PAIRB_HUMAN	Q8NC51-2	PAIRB_HUMAN	SERBP1	Isoform 2 of Plasminogen activator inhibitor 1 RNA-binding protein		sp|Q8NC51-3|PAIRB_HUMAN, sp|Q8NC51-4|PAIRB_HUMAN, sp|Q8NC51|PAIRB_HUMAN	1	0	0	1	0	0	0	0	0	0	14991.2	0	0	40483.3	0	0	0	0	0	0	14991.2	0	0	40483.3	0	0	0	0	0	0
IKTDYTLSIANR	IKTDYTLSIANR	R	L	126	137	12	2		sp|Q96P63-2|SPB12_HUMAN	Q96P63-2	SPB12_HUMAN	SERPINB12	Isoform 2 of Serpin B12		sp|Q96P63|SPB12_HUMAN	0	2	0	0	0	0	0	0	0	0	0	18737.6	0	0	0	0	0	0	0	0	0	0	0	0	0	0	0	0	0	0
TDYTLSIANR	TDYTLSIANR	K	L	128	137	10	2		sp|Q96P63-2|SPB12_HUMAN	Q96P63-2	SPB12_HUMAN	SERPINB12	Isoform 2 of Serpin B12		sp|Q96P63|SPB12_HUMAN	0	1	0	0	0	0	0	0	0	0	0	9501.31	0	0	0	0	0	0	0	0	0	0	0	0	0	0	0	0	0	0
TFVEVDENGTQAAAATGAVVSER	TFVEVDENGTQAAAATGAVVSER	K	S	368	390	23	2		sp|Q96P63-2|SPB12_HUMAN	Q96P63-2	SPB12_HUMAN	SERPINB12	Isoform 2 of Serpin B12		sp|Q96P63|SPB12_HUMAN	0	1	0	0	0	0	0	0	0	0	0	15553.9	0	0	0	0	0	0	0	0	0	0	0	0	0	0	0	0	0	0
IDFYFDENPYFENK	IDFYFDENPYFENK	R	V	147	160	14	2		sp|P0DME0|SETLP_HUMAN	P0DME0	SETLP_HUMAN	SETSIP	Protein SETSIP	SET	sp|Q01105-2|SET_HUMAN, sp|Q01105-3|SET_HUMAN, sp|Q01105-4|SET_HUMAN, sp|Q01105|SET_HUMAN	1	0	0	1	0	1	0	0	0	0	25576.6	0	0	66212.7	0	13659.1	0	0	7495.12	0	25576.6	0	0	66212.7	0	13659.1	0	0	7495.12	0
EELNAISGPNEFAEFYNR	EELNAISGPNEFAEFYNR	K	L	70	87	18	2		sp|Q12874|SF3A3_HUMAN	Q12874	SF3A3_HUMAN	SF3A3	Splicing factor 3A subunit 3			0	0	0	1	0	0	0	0	0	0	0	0	0	17411.4	0	0	0	0	0	0	0	0	0	0	0	0	0	0	0	0
LFVGNLPADITEDEFK	LFVGNLPADITEDEFK	R	R	299	314	16	2		sp|P23246|SFPQ_HUMAN	P23246	SFPQ_HUMAN	SFPQ	Splicing factor, proline- and glutamine-rich		sp|P23246-2|SFPQ_HUMAN	1	0	0	1	0	0	0	0	0	0	18489	0	0	38007.6	0	0	0	0	0	0	18489	0	0	38007.6	0	0	0	0	0	0
PVIVEPLEQLDDEDGLPEK	PVIVEPLEQLDDEDGLPEK	R	L	444	462	19	2		sp|P23246|SFPQ_HUMAN	P23246	SFPQ_HUMAN	SFPQ	Splicing factor, proline- and glutamine-rich		sp|P23246-2|SFPQ_HUMAN	0	0	0	1	0	0	0	0	0	0	0	0	0	19815.6	0	0	0	0	0	0	0	0	0	0	0	0	0	0	0	0
FGQGGAGPVGGQGPR	FGQGGAGPVGGQGPR	R	G	667	681	15	2		sp|P23246|SFPQ_HUMAN	P23246	SFPQ_HUMAN	SFPQ	Splicing factor, proline- and glutamine-rich			0	0	0	0	1	0	0	0	0	0	0	0	0	0	8435	10799.2	0	0	0	0	0	0	0	0	8435	10799.2	0	0	0	0
RADPAELR	RADPAELR	K	T	11	18	8	2		sp|Q9UJS0-2|CMC2_HUMAN	Q9UJS0-2	CMC2_HUMAN	SLC25A13	Isoform 2 of Calcium-binding mitochondrial carrier protein Aralar2		sp|Q9UJS0|CMC2_HUMAN	0	0	1	0	2	0	0	1	1	0	0	20509.5	20253.4	0	18546.2	0	0	11495.4	14313	0	0	20509.5	20253.4	0	18546.2	0	0	11495.4	14313	0
YLNIFGESQPNPK	YLNIFGESQPNPK	R	T	44	56	13	2		sp|Q9UJS0-2|CMC2_HUMAN	Q9UJS0-2	CMC2_HUMAN	SLC25A13	Isoform 2 of Calcium-binding mitochondrial carrier protein Aralar2		sp|Q9UJS0|CMC2_HUMAN	0	1	0	2	1	0	0	1	0	0	0	13627.3	0	14679.8	20767.2	0	0	15805.4	0	0	0	13627.3	0	14679.8	20767.2	0	0	15805.4	0	0
MTLADIER	M[15.9949]TLADIER	R	I	285	292	8	2	1M(15.9949)	sp|Q9UJS0-2|CMC2_HUMAN	Q9UJS0-2	CMC2_HUMAN	SLC25A13	Isoform 2 of Calcium-binding mitochondrial carrier protein Aralar2		sp|Q9UJS0|CMC2_HUMAN	5	2	2	1	3	2	1	1	2	4	23071.6	22708.2	40443.9	21139.1	21346.6	28204.8	36917.4	21476.3	22929.4	42600.9	23071.6	22708.2	40443.9	21139.1	21346.6	28204.8	36917.4	21476.3	22929.4	42600.9
IAPLEEGTLPFNLAEAQR	IAPLEEGTLPFNLAEAQR	R	Q	293	310	18	2		sp|Q9UJS0-2|CMC2_HUMAN	Q9UJS0-2	CMC2_HUMAN	SLC25A13	Isoform 2 of Calcium-binding mitochondrial carrier protein Aralar2		sp|Q9UJS0|CMC2_HUMAN	1	1	1	1	1	1	0	1	0	0	16070.8	11590.4	15808.1	22703.8	16787.9	17938.1	0	21447.7	0	0	16070.8	11590.4	15808.1	22703.8	16787.9	17938.1	0	21447.7	0	0
ASGDSARPVLLQVAESAYR	ASGDSARPVLLQVAESAYR	K	F	314	332	19	3		sp|Q9UJS0-2|CMC2_HUMAN	Q9UJS0-2	CMC2_HUMAN	SLC25A13	Isoform 2 of Calcium-binding mitochondrial carrier protein Aralar2		sp|Q9UJS0|CMC2_HUMAN	0	1	0	0	1	0	0	1	0	0	0	8192.1	0	0	13240.4	6963.67	0	10456	0	0	0	8192.1	0	0	13240.4	6963.67	0	10456	0	0
FGLGSVAGAVGATAVYPIDLVK	FGLGSVAGAVGATAVYPIDLVK	R	T	333	354	22	2		sp|Q9UJS0-2|CMC2_HUMAN	Q9UJS0-2	CMC2_HUMAN	SLC25A13	Isoform 2 of Calcium-binding mitochondrial carrier protein Aralar2		sp|Q9UJS0|CMC2_HUMAN	1	1	0	1	1	1	0	2	1	0	6372.81	3252.12	0	10286	0	6026.73	0	7004.57	6236	0	6372.81	3252.12	0	10286	0	6026.73	0	7004.57	6236	0
YEGFFGLYR	YEGFFGLYR	R	G	385	393	9	2		sp|Q9UJS0-2|CMC2_HUMAN	Q9UJS0-2	CMC2_HUMAN	SLC25A13	Isoform 2 of Calcium-binding mitochondrial carrier protein Aralar2	SLC25A12	sp|O75746-2|CMC1_HUMAN, sp|O75746|CMC1_HUMAN, sp|Q9UJS0|CMC2_HUMAN	1	1	0	1	1	0	0	1	0	0	15108.4	15790.9	0	18019	13429.1	0	0	12928.6	13848	13791.6	15108.4	15790.9	0	18019	13429.1	0	0	12928.6	13848	13791.6
LTVNDFVR	LTVNDFVR	K	D	410	417	8	2		sp|Q9UJS0-2|CMC2_HUMAN	Q9UJS0-2	CMC2_HUMAN	SLC25A13	Isoform 2 of Calcium-binding mitochondrial carrier protein Aralar2	SLC25A12	sp|O75746-2|CMC1_HUMAN, sp|O75746|CMC1_HUMAN, sp|Q9UJS0|CMC2_HUMAN	0	1	1	0	0	1	0	0	0	0	0	27125.4	37818.4	0	0	31651.7	0	0	0	0	0	27125.4	37818.4	0	0	31651.7	0	0	0	0
LQVAGEITTGPR	LQVAGEITTGPR	R	V	457	468	12	2		sp|Q9UJS0-2|CMC2_HUMAN	Q9UJS0-2	CMC2_HUMAN	SLC25A13	Isoform 2 of Calcium-binding mitochondrial carrier protein Aralar2	SLC25A12	sp|O75746-2|CMC1_HUMAN, sp|O75746|CMC1_HUMAN, sp|Q9UJS0|CMC2_HUMAN	2	1	1	1	1	1	1	1	3	1	49760.9	49000.1	51843.3	52456.5	55541.8	58910.6	61342	44168.7	83931.5	66264.1	49760.9	49000.1	51843.3	52456.5	55541.8	58910.6	61342	44168.7	83931.5	66264.1
SSPQFGVTLLTYELLQR	SSPQFGVTLLTYELLQR	R	W	590	606	17	2		sp|Q9UJS0-2|CMC2_HUMAN	Q9UJS0-2	CMC2_HUMAN	SLC25A13	Isoform 2 of Calcium-binding mitochondrial carrier protein Aralar2		sp|Q9UJS0|CMC2_HUMAN	0	1	0	0	1	0	0	0	0	0	0	5461.27	0	0	4229.25	0	0	0	0	0	0	5461.27	0	0	4229.25	0	0	0	0	0
LAVATFAGIENK	LAVATFAGIENK	K	F	643	654	12	2		sp|Q9UJS0-2|CMC2_HUMAN	Q9UJS0-2	CMC2_HUMAN	SLC25A13	Isoform 2 of Calcium-binding mitochondrial carrier protein Aralar2		sp|Q9UJS0|CMC2_HUMAN	0	0	0	0	0	0	0	1	0	0	0	0	0	14084.8	0	13010.1	0	9555.15	14470.9	0	0	0	0	14084.8	0	13010.1	0	9555.15	14470.9	0
IQTQPGYANTLR	IQTQPGYANTLR	R	D	189	200	12	2		sp|Q00325-2|MPCP_HUMAN	Q00325-2	MPCP_HUMAN	SLC25A3	Isoform B of Phosphate carrier protein, mitochondrial		sp|Q00325|MPCP_HUMAN	1	1	0	0	0	0	1	1	2	0	19176.3	22026.3	0	22625	0	14262.4	27029.7	19573.8	18922.9	17892.4	19176.3	22026.3	0	22625	0	14262.4	27029.7	19573.8	18922.9	17892.4
TAVAPIER	TAVAPIER	K	V	24	31	8	2		sp|P05141|ADT2_HUMAN	P05141	ADT2_HUMAN	SLC25A5	ADP/ATP translocase 2	SLC25A31, SLC25A4, SLC25A6	sp|P12235|ADT1_HUMAN, sp|P12236|ADT3_HUMAN, sp|Q9H0C2|ADT4_HUMAN	0	0	0	0	1	1	1	0	1	0	0	17104.9	0	18421.8	31749.7	40598.4	24013.7	34715.7	31719.2	45333.9	0	17104.9	0	18421.8	31749.7	40598.4	24013.7	34715.7	31719.2	45333.9
LLLQVQHASK	LLLQVQHASK	K	Q	34	43	10	2		sp|P05141|ADT2_HUMAN	P05141	ADT2_HUMAN	SLC25A5	ADP/ATP translocase 2	SLC25A4, SLC25A6	sp|P12235|ADT1_HUMAN, sp|P12236|ADT3_HUMAN	0	1	0	0	1	0	0	0	0	0	0	13245.3	0	13200.4	16371.4	0	0	0	16210.8	0	0	13245.3	0	13200.4	16371.4	0	0	0	16210.8	0
EQGVLSFWR	EQGVLSFWR	K	G	64	72	9	2		sp|P05141|ADT2_HUMAN	P05141	ADT2_HUMAN	SLC25A5	ADP/ATP translocase 2	SLC25A6	sp|P12236|ADT3_HUMAN	1	0	0	0	0	0	0	0	0	0	9463.2	0	0	0	0	0	0	0	0	0	0	0	0	0	0	0	0	0	0	0
YFPTQALNFAFK	YFPTQALNFAFK	R	D	81	92	12	2		sp|P05141|ADT2_HUMAN	P05141	ADT2_HUMAN	SLC25A5	ADP/ATP translocase 2	SLC25A31, SLC25A4, SLC25A6	sp|P12235|ADT1_HUMAN, sp|P12236|ADT3_HUMAN, sp|Q9H0C2|ADT4_HUMAN	0	0	0	1	0	0	0	0	0	0	0	0	0	16436.6	0	0	0	0	0	0	0	0	0	0	0	0	0	0	0	0
LVEYDIDEVVYDEDSPYQNIK	LVEYDIDEVVYDEDSPYQNIK	R	I	78	98	21	2		sp|P52788-2|SPSY_HUMAN	P52788-2	SPSY_HUMAN	SMS	Isoform 2 of Spermine synthase		sp|P52788|SPSY_HUMAN	0	0	0	1	0	0	0	0	0	0	0	0	0	15651.5	0	0	0	0	0	0	0	0	0	0	0	0	0	0	0	0
NLPGLVQEGEPFSEEATLFTK	NLPGLVQEGEPFSEEATLFTK	R	E	566	586	21	2		sp|Q7KZF4|SND1_HUMAN	Q7KZF4	SND1_HUMAN	SND1	Staphylococcal nuclease domain-containing protein 1			0	0	0	1	0	0	0	0	0	0	0	0	0	23410.7	0	0	0	0	0	0	0	0	0	0	0	0	0	0	0	0
VLPAQATEYAFAFIQVPQDDDAR	VLPAQATEYAFAFIQVPQDDDAR	R	T	788	810	23	2,3		sp|Q7KZF4|SND1_HUMAN	Q7KZF4	SND1_HUMAN	SND1	Staphylococcal nuclease domain-containing protein 1			0	0	0	2	0	0	0	0	0	0	0	0	0	7481.1	0	0	0	0	0	0	0	0	0	0	0	0	0	0	0	0
VLLESEQFLTELTR	VLLESEQFLTELTR	M	L	2	15	14	2		sp|P37108|SRP14_HUMAN	P37108	SRP14_HUMAN	SRP14	Signal recognition particle 14 kDa protein			1	0	0	1	0	0	0	0	0	0	6081.98	0	0	18232.2	0	0	0	0	0	0	6081.98	0	0	18232.2	0	0	0	0	0	0
YGPIVDVYVPLDFYTR	YGPIVDVYVPLDFYTR	R	R	33	48	16	2		sp|O75494-2|SRS10_HUMAN	O75494-2	SRS10_HUMAN	SRSF10	Isoform 2 of Serine/arginine-rich splicing factor 10		sp|O75494-3|SRS10_HUMAN, sp|O75494-4|SRS10_HUMAN, sp|O75494-5|SRS10_HUMAN, sp|O75494-6|SRS10_HUMAN, sp|O75494|SRS10_HUMAN	1	0	0	1	0	0	0	0	0	0	7294.94	0	0	18579	0	0	0	0	0	0	7294.94	0	0	18579	0	0	0	0	0	0
NPPGFAFVEFEDPR	NPPGFAFVEFEDPR	R	D	44	57	14	2		sp|P84103-2|SRSF3_HUMAN	P84103-2	SRSF3_HUMAN	SRSF3	Isoform 2 of Serine/arginine-rich splicing factor 3	SRSF7	sp|P84103|SRSF3_HUMAN, sp|Q16629-2|SRSF7_HUMAN, sp|Q16629-3|SRSF7_HUMAN, sp|Q16629-4|SRSF7_HUMAN, sp|Q16629|SRSF7_HUMAN	1	0	0	1	0	0	0	0	0	0	16359.3	0	0	46498.8	0	0	0	0	0	0	16359.3	0	0	46498.8	0	0	0	0	0	0
LTTDFNVIVEALSK	LTTDFNVIVEALSK	R	S	61	74	14	2		sp|P05455|LA_HUMAN	P05455	LA_HUMAN	SSB	Lupus La protein			0	0	0	1	0	0	0	0	0	0	0	0	0	15426.3	0	0	0	0	0	0	0	0	0	0	0	0	0	0	0	0
TGYTLDVTTGQR	TGYTLDVTTGQR	R	K	131	142	12	2		sp|O60506-3|HNRPQ_HUMAN	O60506-3	HNRPQ_HUMAN	SYNCRIP	Isoform 3 of Heterogeneous nuclear ribonucleoprotein Q	HNRNPR	sp|O43390-2|HNRPR_HUMAN, sp|O43390-4|HNRPR_HUMAN, sp|O43390|HNRPR_HUMAN, sp|O60506-2|HNRPQ_HUMAN, sp|O60506-4|HNRPQ_HUMAN, sp|O60506|HNRPQ_HUMAN	0	1	2	0	2	0	0	1	1	0	0	15298.8	25864.2	9318.31	21034	15219.1	0	24677.9	5987.58	17753.5	0	15298.8	25864.2	9318.31	21034	15219.1	0	24677.9	5987.58	17753.5
DLFEDELVPLFEK	DLFEDELVPLFEK	R	A	172	184	13	2		sp|O60506-3|HNRPQ_HUMAN	O60506-3	HNRPQ_HUMAN	SYNCRIP	Isoform 3 of Heterogeneous nuclear ribonucleoprotein Q		sp|O60506-2|HNRPQ_HUMAN, sp|O60506-4|HNRPQ_HUMAN, sp|O60506-5|HNRPQ_HUMAN, sp|O60506|HNRPQ_HUMAN	1	0	0	0	0	1	0	0	0	0	4038	0	0	0	0	4427.62	0	0	0	0	4038	0	0	0	0	4427.62	0	0	0	0
AGPIWDLR	AGPIWDLR	K	L	185	192	8	2		sp|O60506-3|HNRPQ_HUMAN	O60506-3	HNRPQ_HUMAN	SYNCRIP	Isoform 3 of Heterogeneous nuclear ribonucleoprotein Q	HNRNPR	sp|O43390-2|HNRPR_HUMAN, sp|O43390-3|HNRPR_HUMAN, sp|O43390-4|HNRPR_HUMAN, sp|O43390|HNRPR_HUMAN, sp|O60506-2|HNRPQ_HUMAN, sp|O60506-4|HNRPQ_HUMAN, sp|O60506-5|HNRPQ_HUMAN, sp|O60506|HNRPQ_HUMAN	0	0	0	0	1	0	0	0	0	0	0	0	0	0	9192.3	0	0	0	0	0	0	0	0	0	0	0	0	0	0	0
YGINTTDIFQTVDLWEGK	YGINTTDIFQTVDLWEGK	R	N	124	141	18	2		sp|P37802-2|TAGL2_HUMAN	P37802-2	TAGL2_HUMAN	TAGLN2	Isoform 2 of Transgelin-2		sp|P37802|TAGL2_HUMAN	2	0	0	2	0	2	1	0	0	0	15149.6	0	0	45978.1	0	10434.8	7688.09	0	0	0	15149.6	0	0	45978.1	0	10434.8	7688.09	0	0	0
DDGLFSGDPNWFPK	DDGLFSGDPNWFPK	R	K	161	174	14	2		sp|P37802-2|TAGL2_HUMAN	P37802-2	TAGL2_HUMAN	TAGLN2	Isoform 2 of Transgelin-2		sp|P37802|TAGL2_HUMAN	0	0	0	1	0	0	0	0	0	0	0	0	0	21979.8	0	0	0	0	0	0	0	0	0	0	0	0	0	0	0	0
SSLGPVGLDK	SSLGPVGLDK	K	M	34	43	10	2		sp|P17987|TCPA_HUMAN	P17987	TCPA_HUMAN	TCP1	T-complex protein 1 subunit alpha			1	1	0	2	2	1	0	0	0	0	16866.7	17800.7	0	21454	19150.7	20797.5	0	10032.7	0	22071.1	16866.7	17800.7	0	21454	19150.7	20797.5	0	10032.7	0	22071.1
MLVDDIGDVTITNDGATILK	M[15.9949]LVDDIGDVTITNDGATILK	K	L	44	63	20	2	1M(15.9949)	sp|P17987|TCPA_HUMAN	P17987	TCPA_HUMAN	TCP1	T-complex protein 1 subunit alpha			0	0	0	2	0	0	0	0	0	0	0	0	0	23255	0	0	0	0	0	0	0	0	0	0	0	0	0	0	0	0
LLEVEHPAAK	LLEVEHPAAK	K	V	64	73	10	2		sp|P17987|TCPA_HUMAN	P17987	TCPA_HUMAN	TCP1	T-complex protein 1 subunit alpha			0	0	0	0	0	1	0	0	0	0	0	0	0	0	0	17538	0	0	0	0	0	0	0	0	0	0	0	0	0	0
TSASIILR	TSASIILR	R	G	371	378	8	2		sp|P17987|TCPA_HUMAN	P17987	TCPA_HUMAN	TCP1	T-complex protein 1 subunit alpha			0	0	0	2	0	0	0	0	0	0	0	0	0	24042.2	0	0	0	0	0	0	0	0	0	0	0	0	0	0	0	0
EQLAIAEFAR	EQLAIAEFAR	R	S	434	443	10	2		sp|P17987|TCPA_HUMAN	P17987	TCPA_HUMAN	TCP1	T-complex protein 1 subunit alpha			1	0	0	1	1	1	0	0	0	1	13157.5	0	0	14910.6	15263.4	11454	0	0	0	18431	13157.5	0	0	14910.6	15263.4	11454	0	0	0	18431
SLLVIPNTLAVNAAQDSTDLVAK	SLLVIPNTLAVNAAQDSTDLVAK	R	L	444	466	23	2		sp|P17987|TCPA_HUMAN	P17987	TCPA_HUMAN	TCP1	T-complex protein 1 subunit alpha			0	0	0	1	1	0	0	0	0	0	0	0	0	19788.5	11704.6	0	0	0	0	0	0	0	0	19788.5	11704.6	0	0	0	0	0
AFHNEAQVNPER	AFHNEAQVNPER	R	K	469	480	12	3		sp|P17987|TCPA_HUMAN	P17987	TCPA_HUMAN	TCP1	T-complex protein 1 subunit alpha			0	0	0	0	1	1	0	0	0	0	0	0	0	0	17131.6	12649.4	0	0	0	9061.52	0	0	0	0	17131.6	12649.4	0	0	0	9061.52
QAGVFEPTIVK	QAGVFEPTIVK	K	V	500	510	11	2		sp|P17987|TCPA_HUMAN	P17987	TCPA_HUMAN	TCP1	T-complex protein 1 subunit alpha			0	0	0	0	1	0	0	0	0	0	0	0	0	8925.45	12074	0	0	0	0	0	0	0	0	8925.45	12074	0	0	0	0	0
FATEAAITILR	FATEAAITILR	K	I	516	526	11	2		sp|P17987|TCPA_HUMAN	P17987	TCPA_HUMAN	TCP1	T-complex protein 1 subunit alpha			2	0	0	1	0	1	0	0	0	0	13869.1	5871.98	0	16853.4	0	14588.4	0	0	0	0	13869.1	5871.98	0	16853.4	0	14588.4	0	0	0	0
VVLAYEPVWAIGTGK	VVLAYEPVWAIGTGK	K	T	161	175	15	2		sp|P60174-1|TPIS_HUMAN	P60174-1	TPIS_HUMAN	TPI1	Isoform 2 of Triosephosphate isomerase		sp|P60174-4|TPIS_HUMAN, sp|P60174|TPIS_HUMAN	1	0	0	1	0	0	0	0	0	0	12147.8	0	0	33299.7	0	0	0	0	0	0	12147.8	0	0	33299.7	0	0	0	0	0	0
ELASQPDVDGFLVGGASLKPEFVDIINAK	ELASQPDVDGFLVGGASLKPEFVDIINAK	K	-	220	248	29	3		sp|P60174-1|TPIS_HUMAN	P60174-1	TPIS_HUMAN	TPI1	Isoform 2 of Triosephosphate isomerase		sp|P60174-4|TPIS_HUMAN, sp|P60174|TPIS_HUMAN	0	0	0	1	0	0	0	0	0	0	0	0	0	22140.1	0	0	0	0	0	0	0	0	0	0	0	0	0	0	0	0
YGPIADVSIVYDQQSR	YGPIADVSIVYDQQSR	K	R	41	56	16	2		sp|P62995-3|TRA2B_HUMAN	P62995-3	TRA2B_HUMAN	TRA2B	Isoform 3 of Transformer-2 protein homolog beta		sp|P62995|TRA2B_HUMAN	0	0	0	1	0	0	0	0	0	0	0	0	0	14210	0	0	0	0	0	0	0	0	0	0	0	0	0	0	0	0
GFAFVYFENVDDAK	GFAFVYFENVDDAK	R	E	60	73	14	2		sp|P62995-3|TRA2B_HUMAN	P62995-3	TRA2B_HUMAN	TRA2B	Isoform 3 of Transformer-2 protein homolog beta		sp|P62995|TRA2B_HUMAN	0	0	0	1	0	0	0	0	0	0	0	0	0	19643.2	0	0	0	0	0	0	0	0	0	0	0	0	0	0	0	0
ALVFQFGQPVR	ALVFQFGQPVR	M	A	2	12	11	2		sp|Q9UPV9|TRAK1_HUMAN	Q9UPV9	TRAK1_HUMAN	TRAK1	Trafficking kinesin-binding protein 1			1	1	1	2	1	1	1	1	2	1	21746.6	32361.8	58954.2	28745.5	29164.7	36401.3	38128.5	32630.9	34558.3	54923.3	21746.6	32361.8	58954.2	28745.5	29164.7	36401.3	38128.5	32630.9	34558.3	54923.3
LRADTIYGYDHDDWLHTPLISPDANIDLTTEQIEETLK	LRADTIYGYDHDDWLHTPLISPDANIDLTTEQIEETLK	K	Y	56	93	38	4,5		sp|Q9UPV9|TRAK1_HUMAN	Q9UPV9	TRAK1_HUMAN	TRAK1	Trafficking kinesin-binding protein 1			0	2	0	0	0	0	0	0	0	0	0	0	0	0	0	0	0	0	0	0	0	0	0	0	0	0	0	0	0	0
ADTIYGYDHDDWLHTPLISPDANIDLTTEQIEETLK	ADTIYGYDHDDWLHTPLISPDANIDLTTEQIEETLK	R	Y	58	93	36	4		sp|Q9UPV9|TRAK1_HUMAN	Q9UPV9	TRAK1_HUMAN	TRAK1	Trafficking kinesin-binding protein 1			1	1	0	1	2	1	0	0	0	0	9703.52	16385.9	0	0	9095.89	0	0	0	0	0	9703.52	16385.9	0	0	9095.89	0	0	0	0	0
TYNDIDAVTR	TYNDIDAVTR	K	L	108	117	10	2		sp|Q9UPV9|TRAK1_HUMAN	Q9UPV9	TRAK1_HUMAN	TRAK1	Trafficking kinesin-binding protein 1		sp|Q9UPV9-2|TRAK1_HUMAN, sp|Q9UPV9-3|TRAK1_HUMAN	13	15	11	17	16	16	10	14	11	12	3.77775e+06	3369980	2894396	4.48168e+06	3.885e+06	3450574	2.88072e+06	3.40709e+06	3.73455e+06	3.09778e+06	3.77775e+06	3369980	2894396	4.48168e+06	3.885e+06	3450574	2.88072e+06	3.40709e+06	3.73455e+06	3.09778e+06
LLEEKERDLELAAR	LLEEKERDLELAAR	R	I	118	131	14	2,3,4		sp|Q9UPV9|TRAK1_HUMAN	Q9UPV9	TRAK1_HUMAN	TRAK1	Trafficking kinesin-binding protein 1		sp|Q9UPV9-2|TRAK1_HUMAN, sp|Q9UPV9-3|TRAK1_HUMAN	2	3	3	2	4	3	2	4	2	2	538836	338134	477768	936034	552304	714888	344332	965905	543605	509437	538836	271787	390970	731756	469116	592323	312271	884583	488767	388884
LLEEKERDLELAAR	LLEEK[42.0106]ERDLELAAR	R	I	118	131	14	3	5K(42.0106)	sp|Q9UPV9|TRAK1_HUMAN	Q9UPV9	TRAK1_HUMAN	TRAK1	Trafficking kinesin-binding protein 1		sp|Q9UPV9-2|TRAK1_HUMAN, sp|Q9UPV9-3|TRAK1_HUMAN	0	0	0	0	0	0	0	1	0	0	0	0	0	13437.2	0	0	0	10917.6	0	0	0	0	0	13437.2	0	0	0	10917.6	0	0
ERDLELAAR	ERDLELAAR	K	I	123	131	9	2,3		sp|Q9UPV9|TRAK1_HUMAN	Q9UPV9	TRAK1_HUMAN	TRAK1	Trafficking kinesin-binding protein 1		sp|Q9UPV9-2|TRAK1_HUMAN, sp|Q9UPV9-3|TRAK1_HUMAN	1	6	3	6	3	3	3	4	4	3	682873	840672	912079	765024	899732	808805	777147	808901	880803	784522	682873	798780	878134	599790	776101	698914	748506	711962	852012	750963
DLELAAR	DLELAAR	R	I	125	131	7	2		sp|Q9UPV9|TRAK1_HUMAN	Q9UPV9	TRAK1_HUMAN	TRAK1	Trafficking kinesin-binding protein 1	TRAK2	sp|O60296-2|TRAK2_HUMAN, sp|O60296|TRAK2_HUMAN, sp|Q9UPV9-2|TRAK1_HUMAN, sp|Q9UPV9-3|TRAK1_HUMAN	0	1	0	2	1	0	1	0	1	0	442047	571871	959035	644580	562374	576024	582915	551187	730465	744951	442047	571871	959035	644580	562374	576024	582915	551187	730465	744951
IGQSLLK	IGQSLLK	R	K	132	138	7	2		sp|Q9UPV9|TRAK1_HUMAN	Q9UPV9	TRAK1_HUMAN	TRAK1	Trafficking kinesin-binding protein 1		sp|Q9UPV9-2|TRAK1_HUMAN, sp|Q9UPV9-3|TRAK1_HUMAN	1	2	1	1	1	3	0	1	2	2	1.66783e+06	1.88485e+06	2423050	1.46208e+06	1.76226e+06	1.9604e+06	2.08078e+06	1.50984e+06	1.74746e+06	2186783	1.66783e+06	1.88485e+06	2423050	1.46208e+06	1.76226e+06	1.9604e+06	2.08078e+06	1.50984e+06	1.74746e+06	2186783
IGQSLLKK	IGQSLLKK	R	N	132	139	8	2		sp|Q9UPV9|TRAK1_HUMAN	Q9UPV9	TRAK1_HUMAN	TRAK1	Trafficking kinesin-binding protein 1		sp|Q9UPV9-2|TRAK1_HUMAN, sp|Q9UPV9-3|TRAK1_HUMAN	5	3	2	4	3	3	1	5	5	4	1090185	807342	883846	958063	1.09789e+06	1.21391e+06	834558	1.41145e+06	1.17837e+06	979788	1090185	807342	883846	958063	1.09789e+06	1.21391e+06	834558	1.41145e+06	1.17837e+06	979788
IGQSLLKK	IGQSLLKK[42.0106]	R	N	132	139	8	2	8K(42.0106)	sp|Q9UPV9|TRAK1_HUMAN	Q9UPV9	TRAK1_HUMAN	TRAK1	Trafficking kinesin-binding protein 1		sp|Q9UPV9-2|TRAK1_HUMAN, sp|Q9UPV9-3|TRAK1_HUMAN	0	1	0	0	2	0	0	0	0	0	0	32937.7	0	0	52010.8	70570.2	0	0	0	0	0	32937.7	0	0	52010.8	70570.2	0	0	0	0
IGQSLLK	IGQSLLK[114.0429]	R	K	132	138	7	2	7K(114.0429)	sp|Q9UPV9|TRAK1_HUMAN	Q9UPV9	TRAK1_HUMAN	TRAK1	Trafficking kinesin-binding protein 1		sp|Q9UPV9-2|TRAK1_HUMAN, sp|Q9UPV9-3|TRAK1_HUMAN	0	0	0	0	0	0	1	0	0	0	0	0	69174.2	0	0	0	75015.7	0	0	0	0	0	69174.2	0	0	0	75015.7	0	0	0
IGQSLLKK	IGQSLLK[114.0429]K	R	N	132	139	8	2	7K(114.0429)	sp|Q9UPV9|TRAK1_HUMAN	Q9UPV9	TRAK1_HUMAN	TRAK1	Trafficking kinesin-binding protein 1		sp|Q9UPV9-2|TRAK1_HUMAN, sp|Q9UPV9-3|TRAK1_HUMAN	0	0	0	0	0	0	0	0	0	1	0	0	0	0	0	0	0	7676.74	0	28600.7	0	0	0	0	0	0	0	7676.74	0	28600.7
IGQSLLKK	IGQSLLK[42.0106]K	R	N	132	139	8	2	7K(42.0106)	sp|Q9UPV9|TRAK1_HUMAN	Q9UPV9	TRAK1_HUMAN	TRAK1	Trafficking kinesin-binding protein 1		sp|Q9UPV9-2|TRAK1_HUMAN, sp|Q9UPV9-3|TRAK1_HUMAN	1	0	1	1	0	1	1	1	1	4	53485.6	35404.4	56123.8	72529.2	56455.9	52151.7	40929.7	68631.6	73276.3	67916.3	53485.6	35404.4	56123.8	72529.2	56455.9	52151.7	40929.7	68631.6	73276.3	67916.3
TLTERNELLEEQVEHIR	TLTERNELLEEQVEHIR	K	E	142	158	17	3,4		sp|Q9UPV9|TRAK1_HUMAN	Q9UPV9	TRAK1_HUMAN	TRAK1	Trafficking kinesin-binding protein 1		sp|Q9UPV9-2|TRAK1_HUMAN, sp|Q9UPV9-3|TRAK1_HUMAN	6	7	3	4	4	8	3	4	6	3	248507	262396	227300	242202	306374	275251	183335	250165	241454	253634	200523	219734	184752	205375	253793	210714	149579	192300	197225	204135
TLTERNELLEEQVEHIREEVSQLR	TLTERNELLEEQVEHIREEVSQLR	K	H	142	165	24	4,5		sp|Q9UPV9|TRAK1_HUMAN	Q9UPV9	TRAK1_HUMAN	TRAK1	Trafficking kinesin-binding protein 1		sp|Q9UPV9-2|TRAK1_HUMAN, sp|Q9UPV9-3|TRAK1_HUMAN	3	6	3	5	6	2	2	4	3	3	724582	439050	379538	811527	557110	667452	336290	713986	451172	452532	724582	417441	379538	800764	492137	645248	336290	684322	451172	452532
NELLEEQVEHIR	NELLEEQVEHIR	R	E	147	158	12	2,3		sp|Q9UPV9|TRAK1_HUMAN	Q9UPV9	TRAK1_HUMAN	TRAK1	Trafficking kinesin-binding protein 1		sp|Q9UPV9-2|TRAK1_HUMAN, sp|Q9UPV9-3|TRAK1_HUMAN	7	8	7	4	6	8	3	3	5	8	255080	547042	352159	152176	411413	322208	339771	195374	283696	517263	165552	405882	258281	114453	291154	240806	236043	147413	202049	380331
NELLEEQVEHIREEVSQLR	NELLEEQVEHIREEVSQLR	R	H	147	165	19	3,4		sp|Q9UPV9|TRAK1_HUMAN	Q9UPV9	TRAK1_HUMAN	TRAK1	Trafficking kinesin-binding protein 1		sp|Q9UPV9-2|TRAK1_HUMAN, sp|Q9UPV9-3|TRAK1_HUMAN	5	10	5	4	10	5	7	7	9	5	453786	718220	492337	446048	684389	650662	408052	414984	433589	584307	413968	769161	459521	407945	669517	649287	329628	384902	383236	524461
EEVSQLR	EEVSQLR	R	H	159	165	7	2		sp|Q9UPV9|TRAK1_HUMAN	Q9UPV9	TRAK1_HUMAN	TRAK1	Trafficking kinesin-binding protein 1		sp|Q9UPV9-2|TRAK1_HUMAN, sp|Q9UPV9-3|TRAK1_HUMAN	0	0	0	0	1	0	0	0	0	0	0	958216	1.01545e+06	0	955898	0	0	539829	0	864791	0	958216	1.01545e+06	0	955898	0	0	539829	0	864791
RNESSSSVQNYFHLDSLQK	RNESSSSVQNYFHLDSLQK	K	K	197	215	19	3		sp|Q9UPV9|TRAK1_HUMAN	Q9UPV9	TRAK1_HUMAN	TRAK1	Trafficking kinesin-binding protein 1		sp|Q9UPV9-2|TRAK1_HUMAN, sp|Q9UPV9-3|TRAK1_HUMAN	2	1	0	0	0	0	2	4	1	1	88853	8914.63	0	0	0	0	45183.1	109695	85969.2	61577	88853	8914.63	0	0	0	0	45183.1	109695	85969.2	61577
RNESSSSVQNYFHLDSLQKK	RNESSSSVQNYFHLDSLQKK	K	L	197	216	20	4		sp|Q9UPV9|TRAK1_HUMAN	Q9UPV9	TRAK1_HUMAN	TRAK1	Trafficking kinesin-binding protein 1		sp|Q9UPV9-2|TRAK1_HUMAN, sp|Q9UPV9-3|TRAK1_HUMAN	0	0	0	0	0	0	0	1	0	0	0	0	0	0	0	0	0	14682.5	0	0	0	0	0	0	0	0	0	0	0	0
RNESSSSVQNYFHLDSLQK	RNES[79.9663]S[79.9663]SSVQNYFHLDSLQK	K	K	197	215	19	3	4S(79.9663), 5S(79.9663)	sp|Q9UPV9|TRAK1_HUMAN	Q9UPV9	TRAK1_HUMAN	TRAK1	Trafficking kinesin-binding protein 1		sp|Q9UPV9-2|TRAK1_HUMAN, sp|Q9UPV9-3|TRAK1_HUMAN	0	1	0	1	0	0	0	0	0	0	0	14026.5	0	50292.4	0	33476.8	0	0	0	0	0	14026.5	0	50292.4	0	33476.8	0	0	0	0
NESSSSVQNYFHLDSLQK	NESSSSVQNYFHLDSLQK	R	K	198	215	18	2,3		sp|Q9UPV9|TRAK1_HUMAN	Q9UPV9	TRAK1_HUMAN	TRAK1	Trafficking kinesin-binding protein 1		sp|Q9UPV9-2|TRAK1_HUMAN, sp|Q9UPV9-3|TRAK1_HUMAN	7	7	2	3	4	3	6	10	11	5	1.07941e+06	230906	93682.5	138005	171013	96792.2	519197	1.01582e+06	859522	712398	827758	172158	52618.5	91841.8	121979	64565.2	354082	791090	646629	504841
NESSSSVQNYFHLDSLQKK	NESSSSVQNYFHLDSLQKK	R	L	198	216	19	3,4		sp|Q9UPV9|TRAK1_HUMAN	Q9UPV9	TRAK1_HUMAN	TRAK1	Trafficking kinesin-binding protein 1		sp|Q9UPV9-2|TRAK1_HUMAN, sp|Q9UPV9-3|TRAK1_HUMAN	2	1	0	1	0	1	1	4	3	1	128451	8531.57	0	20981.8	18244.8	12415.4	38418.8	184397	110805	36786.3	113235	8531.57	0	20981.8	18244.8	12415.4	38418.8	158516	97461.6	36786.3
NESSSSVQNYFHLDSLQK	NESSSSVQNY[79.9663]FHLDSLQK	R	K	198	215	18	2	10Y(79.9663)	sp|Q9UPV9|TRAK1_HUMAN	Q9UPV9	TRAK1_HUMAN	TRAK1	Trafficking kinesin-binding protein 1		sp|Q9UPV9-2|TRAK1_HUMAN, sp|Q9UPV9-3|TRAK1_HUMAN	0	0	0	1	0	0	0	0	0	0	0	0	0	67011.2	0	40480.7	0	0	0	0	0	0	0	67011.2	0	40480.7	0	0	0	0
NESSSSVQNYFHLDSLQK	NESSSS[79.9663]VQNYFHLDSLQK	R	K	198	215	18	3	6S(79.9663)	sp|Q9UPV9|TRAK1_HUMAN	Q9UPV9	TRAK1_HUMAN	TRAK1	Trafficking kinesin-binding protein 1		sp|Q9UPV9-2|TRAK1_HUMAN, sp|Q9UPV9-3|TRAK1_HUMAN	0	1	0	0	0	0	0	0	1	0	0	40264.1	0	0	0	0	0	0	14458.3	0	0	40264.1	0	0	0	0	0	0	14458.3	0
NESSSSVQNYFHLDSLQK	NESSS[79.9663]SVQNYFHLDSLQK	R	K	198	215	18	3	5S(79.9663)	sp|Q9UPV9|TRAK1_HUMAN	Q9UPV9	TRAK1_HUMAN	TRAK1	Trafficking kinesin-binding protein 1		sp|Q9UPV9-2|TRAK1_HUMAN, sp|Q9UPV9-3|TRAK1_HUMAN	0	0	1	1	0	0	0	1	0	0	0	0	18520.3	37711.1	0	19730.8	0	14861.2	0	0	0	0	18520.3	37711.1	0	19730.8	0	14861.2	0	0
NESSSSVQNYFHLDSLQK	NESS[79.9663]SSVQNYFHLDSLQK	R	K	198	215	18	3	4S(79.9663)	sp|Q9UPV9|TRAK1_HUMAN	Q9UPV9	TRAK1_HUMAN	TRAK1	Trafficking kinesin-binding protein 1		sp|Q9UPV9-2|TRAK1_HUMAN, sp|Q9UPV9-3|TRAK1_HUMAN	1	0	0	1	0	1	0	0	0	0	11764.8	0	0	39212.8	0	22374.3	0	0	0	0	11764.8	0	0	39212.8	0	22374.3	0	0	0	0
NESSSSVQNYFHLDSLQK	NES[79.9663]SSSVQNYFHLDSLQK	R	K	198	215	18	2,3	3S(79.9663)	sp|Q9UPV9|TRAK1_HUMAN	Q9UPV9	TRAK1_HUMAN	TRAK1	Trafficking kinesin-binding protein 1		sp|Q9UPV9-2|TRAK1_HUMAN, sp|Q9UPV9-3|TRAK1_HUMAN	1	2	2	2	4	2	0	1	0	0	99083.8	250047	197165	367221	393697	287502	0	82433.9	85359.6	84840.5	71294.4	212292	145480	285559	328153	211631	0	63734.4	59185.1	61587.6
NESSSSVQNYFHLDSLQKK	NES[79.9663]SSSVQNYFHLDSLQKK	R	L	198	216	19	3	3S(79.9663)	sp|Q9UPV9|TRAK1_HUMAN	Q9UPV9	TRAK1_HUMAN	TRAK1	Trafficking kinesin-binding protein 1		sp|Q9UPV9-2|TRAK1_HUMAN, sp|Q9UPV9-3|TRAK1_HUMAN	0	1	0	1	1	2	0	1	0	0	0	12614.4	0	57955	34039.2	21989.7	0	11406.5	0	0	0	12614.4	0	57955	34039.2	21989.7	0	11406.5	0	0
NESSSSVQNYFHLDSLQK	NES[79.9663]SSS[79.9663]VQNYFHLDSLQK	R	K	198	215	18	3	3S(79.9663), 6S(79.9663)	sp|Q9UPV9|TRAK1_HUMAN	Q9UPV9	TRAK1_HUMAN	TRAK1	Trafficking kinesin-binding protein 1		sp|Q9UPV9-2|TRAK1_HUMAN, sp|Q9UPV9-3|TRAK1_HUMAN	0	0	0	1	0	0	0	1	0	0	0	65533.9	0	236656	114547	66171.5	0	12068.3	0	0	0	65533.9	0	236656	114547	66171.5	0	12068.3	0	0
NESSSSVQNYFHLDSLQK	NES[79.9663]SS[79.9663]SVQNYFHLDSLQK	R	K	198	215	18	3	3S(79.9663), 5S(79.9663)	sp|Q9UPV9|TRAK1_HUMAN	Q9UPV9	TRAK1_HUMAN	TRAK1	Trafficking kinesin-binding protein 1		sp|Q9UPV9-2|TRAK1_HUMAN, sp|Q9UPV9-3|TRAK1_HUMAN	0	0	1	1	0	1	0	0	0	0	0	19911.1	68563.2	27635.7	0	118987	0	0	0	0	0	19911.1	68563.2	27635.7	0	118987	0	0	0	0
NESSSSVQNYFHLDSLQKK	NES[79.9663]SS[79.9663]SVQNYFHLDSLQKK	R	L	198	216	19	3	3S(79.9663), 5S(79.9663)	sp|Q9UPV9|TRAK1_HUMAN	Q9UPV9	TRAK1_HUMAN	TRAK1	Trafficking kinesin-binding protein 1		sp|Q9UPV9-2|TRAK1_HUMAN, sp|Q9UPV9-3|TRAK1_HUMAN	0	0	0	1	0	0	0	0	0	0	0	0	0	51166	0	0	0	0	0	0	0	0	0	0	0	0	0	0	0	0
NESSSSVQNYFHLDSLQK	NES[79.9663]S[79.9663]SSVQNYFHLDSLQK	R	K	198	215	18	2	3S(79.9663), 4S(79.9663)	sp|Q9UPV9|TRAK1_HUMAN	Q9UPV9	TRAK1_HUMAN	TRAK1	Trafficking kinesin-binding protein 1		sp|Q9UPV9-2|TRAK1_HUMAN, sp|Q9UPV9-3|TRAK1_HUMAN	0	0	0	0	0	1	0	0	0	0	0	0	0	0	0	48509.8	0	0	0	0	0	0	0	0	0	0	0	0	0	0
KLKDLEEENVVLR	KLKDLEEENVVLR	K	S	216	228	13	2,3,4		sp|Q9UPV9|TRAK1_HUMAN	Q9UPV9	TRAK1_HUMAN	TRAK1	Trafficking kinesin-binding protein 1		sp|Q9UPV9-2|TRAK1_HUMAN, sp|Q9UPV9-3|TRAK1_HUMAN	9	7	10	11	10	10	8	11	8	7	1.22648e+06	948218	1.03329e+06	1.53688e+06	1.3799e+06	1.21593e+06	1.21471e+06	1.47453e+06	1.20827e+06	1.00948e+06	1.021e+06	720863	865040	1.2878e+06	1.03627e+06	1.02659e+06	849678	1.24242e+06	1.01412e+06	800403
KLKDLEEENVVLR	KLK[42.0106]DLEEENVVLR	K	S	216	228	13	2	3K(42.0106)	sp|Q9UPV9|TRAK1_HUMAN	Q9UPV9	TRAK1_HUMAN	TRAK1	Trafficking kinesin-binding protein 1		sp|Q9UPV9-2|TRAK1_HUMAN, sp|Q9UPV9-3|TRAK1_HUMAN	0	0	0	0	0	0	0	0	1	0	0	0	0	0	0	0	0	0	18479.9	14285.7	0	0	0	0	0	0	0	0	18479.9	14285.7
KLKDLEEENVVLR	K[114.0429]LKDLEEENVVLR	K	S	216	228	13	3	1K(114.0429)	sp|Q9UPV9|TRAK1_HUMAN	Q9UPV9	TRAK1_HUMAN	TRAK1	Trafficking kinesin-binding protein 1		sp|Q9UPV9-2|TRAK1_HUMAN, sp|Q9UPV9-3|TRAK1_HUMAN	0	0	1	0	0	0	0	0	0	0	0	0	25686.8	0	0	0	0	0	0	0	0	0	0	0	0	0	0	0	0	0
KLKDLEEENVVLR	K[42.0106]LKDLEEENVVLR	K	S	216	228	13	2,3	1K(42.0106)	sp|Q9UPV9|TRAK1_HUMAN	Q9UPV9	TRAK1_HUMAN	TRAK1	Trafficking kinesin-binding protein 1		sp|Q9UPV9-2|TRAK1_HUMAN, sp|Q9UPV9-3|TRAK1_HUMAN	1	1	1	2	2	1	1	4	1	1	21676.7	17691.4	24789.7	56244.2	46781.4	20831	14644	57822.4	46396.6	23039.7	21676.7	17691.4	24789.7	36332.6	30777.8	20831	14644	37457.8	28942.6	23039.7
LKDLEEENVVLR	LKDLEEENVVLR	K	S	217	228	12	2,3		sp|Q9UPV9|TRAK1_HUMAN	Q9UPV9	TRAK1_HUMAN	TRAK1	Trafficking kinesin-binding protein 1		sp|Q9UPV9-2|TRAK1_HUMAN, sp|Q9UPV9-3|TRAK1_HUMAN	10	11	8	9	7	10	6	12	12	12	1.58528e+06	1.71168e+06	1.80136e+06	1711132	2.03652e+06	1734846	1.57441e+06	1723524	1.6485e+06	1.90815e+06	941411	1.00283e+06	1.0844e+06	1.02389e+06	1.16327e+06	1.03553e+06	892293	1.02468e+06	970780	1.13434e+06
LKDLEEENVVLR	LK[114.0429]DLEEENVVLR	K	S	217	228	12	2	2K(114.0429)	sp|Q9UPV9|TRAK1_HUMAN	Q9UPV9	TRAK1_HUMAN	TRAK1	Trafficking kinesin-binding protein 1		sp|Q9UPV9-2|TRAK1_HUMAN, sp|Q9UPV9-3|TRAK1_HUMAN	0	0	2	0	0	0	1	0	0	0	0	0	54826	0	0	0	35697.5	0	0	18796.7	0	0	54826	0	0	0	35697.5	0	0	18796.7
LKDLEEENVVLR	LK[42.0106]DLEEENVVLR	K	S	217	228	12	2	2K(42.0106)	sp|Q9UPV9|TRAK1_HUMAN	Q9UPV9	TRAK1_HUMAN	TRAK1	Trafficking kinesin-binding protein 1		sp|Q9UPV9-2|TRAK1_HUMAN, sp|Q9UPV9-3|TRAK1_HUMAN	4	7	2	5	4	5	4	6	4	6	77891	69729.7	42775.1	77475.9	74314.9	91839.8	60250.3	79383	92598.2	81033.7	77891	69729.7	42775.1	77475.9	74314.9	91839.8	60250.3	79383	92598.2	81033.7
DLEEENVVLR	DLEEENVVLR	K	S	219	228	10	2		sp|Q9UPV9|TRAK1_HUMAN	Q9UPV9	TRAK1_HUMAN	TRAK1	Trafficking kinesin-binding protein 1		sp|Q9UPV9-2|TRAK1_HUMAN, sp|Q9UPV9-3|TRAK1_HUMAN	7	5	6	7	3	6	3	6	5	7	544336	821510	819721	783060	596928	613232	585178	439337	520208	787393	544336	821510	819721	783060	596928	613232	585178	439337	520208	787393
SEASQLKTETITYEEK	SEASQLKTETITYEEK	R	E	229	244	16	2,3		sp|Q9UPV9|TRAK1_HUMAN	Q9UPV9	TRAK1_HUMAN	TRAK1	Trafficking kinesin-binding protein 1		sp|Q9UPV9-2|TRAK1_HUMAN, sp|Q9UPV9-3|TRAK1_HUMAN	2	2	1	2	3	2	1	3	3	1	55955.6	88539.5	69460.6	131154	115486	50970.2	28444.9	134666	118046	75800.4	57384.7	49464	39561.8	75335.8	61174.3	52272	29171.4	73362.9	67138.4	42396
SEASQLKTETITYEEKEQQLVNDCVK	SEASQLKTETITYEEKEQQLVNDC[71.0371]VK	R	E	229	254	26	4	24C(71.0371)	sp|Q9UPV9|TRAK1_HUMAN	Q9UPV9	TRAK1_HUMAN	TRAK1	Trafficking kinesin-binding protein 1		sp|Q9UPV9-2|TRAK1_HUMAN, sp|Q9UPV9-3|TRAK1_HUMAN	1	0	0	1	0	0	0	0	0	0	0	0	0	0	0	0	0	0	0	0	0	0	0	0	0	0	0	0	0	0
TETITYEEK	TETITYEEK	K	E	236	244	9	2		sp|Q9UPV9|TRAK1_HUMAN	Q9UPV9	TRAK1_HUMAN	TRAK1	Trafficking kinesin-binding protein 1		sp|Q9UPV9-2|TRAK1_HUMAN, sp|Q9UPV9-3|TRAK1_HUMAN	4	3	7	2	4	4	2	3	4	4	446428	659222	644159	170408	528273	500828	438033	312584	421472	606335	446428	659222	644159	170408	528273	500828	438033	312584	421472	606335
ELRDANVQIASISEELAK	ELRDANVQIASISEELAK	K	K	255	272	18	2,3		sp|Q9UPV9|TRAK1_HUMAN	Q9UPV9	TRAK1_HUMAN	TRAK1	Trafficking kinesin-binding protein 1		sp|Q9UPV9-2|TRAK1_HUMAN, sp|Q9UPV9-3|TRAK1_HUMAN	3	2	2	10	4	4	1	6	5	1	440778	111703	56651.2	659744	304173	357438	129062	586336	388451	155523	242126	60294.1	68745.6	357053	165446	197576	64579	323680	211936	83875
ELRDANVQIASISEELAK	ELRDANVQIASISEELAK[42.0106]	K	K	255	272	18	2	18K(42.0106)	sp|Q9UPV9|TRAK1_HUMAN	Q9UPV9	TRAK1_HUMAN	TRAK1	Trafficking kinesin-binding protein 1		sp|Q9UPV9-2|TRAK1_HUMAN, sp|Q9UPV9-3|TRAK1_HUMAN	0	0	0	0	0	0	0	1	0	0	0	0	0	0	0	0	0	17936.1	0	0	0	0	0	0	0	0	0	0	0	0
DANVQIASISEELAK	DANVQIASISEELAK	R	K	258	272	15	2		sp|Q9UPV9|TRAK1_HUMAN	Q9UPV9	TRAK1_HUMAN	TRAK1	Trafficking kinesin-binding protein 1		sp|Q9UPV9-2|TRAK1_HUMAN, sp|Q9UPV9-3|TRAK1_HUMAN	12	10	13	9	15	15	8	10	14	11	1486443	1.45496e+06	1.52132e+06	1.31966e+06	1.54639e+06	1.63244e+06	1.43541e+06	1.29589e+06	1.44181e+06	1.51801e+06	1486443	1.45496e+06	1.52132e+06	1.31966e+06	1.54639e+06	1.63244e+06	1.43541e+06	1.29589e+06	1.44181e+06	1.51801e+06
DANVQIASISEELAKK	DANVQIASISEELAKK	R	T	258	273	16	2,3		sp|Q9UPV9|TRAK1_HUMAN	Q9UPV9	TRAK1_HUMAN	TRAK1	Trafficking kinesin-binding protein 1		sp|Q9UPV9-2|TRAK1_HUMAN, sp|Q9UPV9-3|TRAK1_HUMAN	1	1	0	2	3	1	0	2	1	1	16692.2	18273	0	37172.1	29283	25281.4	0	30471.9	18076.8	16755.9	16692.2	12502	0	25148.7	20026.2	17050.5	0	20852	18076.8	16755.9
DANVQIASISEELAKK	DANVQIASISEELAK[114.0429]K[114.0429]	R	T	258	273	16	2	15K(114.0429), 16K(114.0429)	sp|Q9UPV9|TRAK1_HUMAN	Q9UPV9	TRAK1_HUMAN	TRAK1	Trafficking kinesin-binding protein 1		sp|Q9UPV9-2|TRAK1_HUMAN, sp|Q9UPV9-3|TRAK1_HUMAN	0	2	1	1	0	2	1	0	1	0	0	3593.59	0	4620.99	0	11615.9	0	0	16607.7	0	0	3593.59	0	4620.99	0	11615.9	0	0	16607.7	0
DANVQIASISEELAK	DANVQIASISEELAK[42.0106]	R	K	258	272	15	2	15K(42.0106)	sp|Q9UPV9|TRAK1_HUMAN	Q9UPV9	TRAK1_HUMAN	TRAK1	Trafficking kinesin-binding protein 1		sp|Q9UPV9-2|TRAK1_HUMAN, sp|Q9UPV9-3|TRAK1_HUMAN	1	1	1	1	2	2	1	1	1	1	16457.8	20200.5	21025.8	17906.1	26112.7	24741	13550.2	16041.1	24906.8	16032.9	16457.8	20200.5	21025.8	17906.1	26112.7	24741	13550.2	16041.1	24906.8	16032.9
QQEEITHLLSQIVDLQK	QQEEITHLLSQIVDLQK	R	K	280	296	17	2,3		sp|Q9UPV9|TRAK1_HUMAN	Q9UPV9	TRAK1_HUMAN	TRAK1	Trafficking kinesin-binding protein 1		sp|Q9UPV9-2|TRAK1_HUMAN, sp|Q9UPV9-3|TRAK1_HUMAN	9	14	10	10	11	10	12	8	10	11	650120	919672	733529	821767	883717	838423	753194	831025	860864	893840	424044	633960	497840	543524	591634	570296	511198	556428	590273	574832
QQEEITHLLSQIVDLQKK	QQEEITHLLSQIVDLQKK	R	A	280	297	18	3,4		sp|Q9UPV9|TRAK1_HUMAN	Q9UPV9	TRAK1_HUMAN	TRAK1	Trafficking kinesin-binding protein 1		sp|Q9UPV9-2|TRAK1_HUMAN, sp|Q9UPV9-3|TRAK1_HUMAN	3	3	2	4	2	1	2	4	2	2	167109	61090.4	55616.9	209197	97149.2	136297	62925.6	181339	134720	85369.8	115989	42515.8	37719.2	154460	67085.2	97587.8	44238.6	123432	91660.3	60584.3
QQEEITHLLSQIVDLQK	QQEEITHLLSQIVDLQK[42.0106]	R	K	280	296	17	2	17K(42.0106)	sp|Q9UPV9|TRAK1_HUMAN	Q9UPV9	TRAK1_HUMAN	TRAK1	Trafficking kinesin-binding protein 1		sp|Q9UPV9-2|TRAK1_HUMAN, sp|Q9UPV9-3|TRAK1_HUMAN	0	1	0	0	1	1	0	1	1	0	0	7539.79	0	0	6646.18	7035.75	0	7566.81	6026.35	0	0	7539.79	0	0	6646.18	7035.75	0	7566.81	6026.35	0
ACAVENEELVQHLGAAK	AC[71.0371]AVENEELVQHLGAAK	K	D	300	316	17	2,3	2C(71.0371)	sp|Q9UPV9|TRAK1_HUMAN	Q9UPV9	TRAK1_HUMAN	TRAK1	Trafficking kinesin-binding protein 1		sp|Q9UPV9-2|TRAK1_HUMAN, sp|Q9UPV9-3|TRAK1_HUMAN	0	0	0	0	0	2	0	0	0	1	0	0	0	0	0	0	0	0	0	0	0	0	0	0	0	0	0	0	0	0
ACAVENEELVQHLGAAK	AC[71.0371]AVENEELVQHLGAAK[114.0429]	K	D	300	316	17	3	17K(114.0429), 2C(71.0371)	sp|Q9UPV9|TRAK1_HUMAN	Q9UPV9	TRAK1_HUMAN	TRAK1	Trafficking kinesin-binding protein 1		sp|Q9UPV9-2|TRAK1_HUMAN, sp|Q9UPV9-3|TRAK1_HUMAN	0	0	0	0	0	0	1	0	0	0	0	0	0	0	0	0	0	0	0	0	0	0	0	0	0	0	0	0	0	0
ACAVENEELVQHLGAAK	AC[71.0371]AVENEELVQHLGAAK[42.0106]	K	D	300	316	17	2	17K(42.0106), 2C(71.0371)	sp|Q9UPV9|TRAK1_HUMAN	Q9UPV9	TRAK1_HUMAN	TRAK1	Trafficking kinesin-binding protein 1		sp|Q9UPV9-2|TRAK1_HUMAN, sp|Q9UPV9-3|TRAK1_HUMAN	0	0	0	0	0	1	0	0	0	0	0	0	0	0	0	0	0	0	0	0	0	0	0	0	0	0	0	0	0	0
QLTAELR	QLTAELR	R	E	321	327	7	2		sp|Q9UPV9|TRAK1_HUMAN	Q9UPV9	TRAK1_HUMAN	TRAK1	Trafficking kinesin-binding protein 1		sp|Q9UPV9-2|TRAK1_HUMAN, sp|Q9UPV9-3|TRAK1_HUMAN	1	6	1	2	7	4	1	2	4	2	1.88526e+06	2069537	2.38865e+06	1.42762e+06	2.10861e+06	2.53973e+06	22155	1.1815e+06	2.11097e+06	2.32163e+06	1.88526e+06	2069537	2.38865e+06	1.42762e+06	2.10861e+06	2.53973e+06	22155	1.1815e+06	2.11097e+06	2.32163e+06
QLTAELRELEDK	QLTAELRELEDK	R	Y	321	332	12	2,3		sp|Q9UPV9|TRAK1_HUMAN	Q9UPV9	TRAK1_HUMAN	TRAK1	Trafficking kinesin-binding protein 1		sp|Q9UPV9-2|TRAK1_HUMAN, sp|Q9UPV9-3|TRAK1_HUMAN	0	0	0	1	1	0	0	2	0	0	0	0	0	37561.3	18134.2	0	0	42562.1	0	7755.87	0	0	0	18168.5	21646.9	0	0	21309.5	0	9258.23
RYHSLGLFPMDSLAAEIEGTMR	RYHSLGLFPM[15.9949]DSLAAEIEGTM[15.9949]R	R	K	362	383	22	3,4	10M(15.9949), 21M(15.9949)	sp|Q9UPV9|TRAK1_HUMAN	Q9UPV9	TRAK1_HUMAN	TRAK1	Trafficking kinesin-binding protein 1		sp|Q9UPV9-2|TRAK1_HUMAN, sp|Q9UPV9-3|TRAK1_HUMAN	12	17	4	12	11	11	2	14	13	5	108547	115329	27827.5	158827	132543	79025.8	10909.9	127898	92521.1	57756.4	58699	63301.2	14555.2	87111.2	71798.7	43088.3	11568.9	70322.5	50455	31263.1
RYHSLGLFPMDSLAAEIEGTMRK	RYHSLGLFPM[15.9949]DSLAAEIEGTM[15.9949]RK	R	E	362	384	23	4	10M(15.9949), 21M(15.9949)	sp|Q9UPV9|TRAK1_HUMAN	Q9UPV9	TRAK1_HUMAN	TRAK1	Trafficking kinesin-binding protein 1		sp|Q9UPV9-2|TRAK1_HUMAN, sp|Q9UPV9-3|TRAK1_HUMAN	3	1	0	6	2	3	0	8	4	0	26949.8	9322.09	0	41020.6	26489.5	20942.8	0	42996.9	18958.2	0	26949.8	9322.09	0	41020.6	26489.5	20942.8	0	42996.9	18958.2	0
YHSLGLFPMDSLAAEIEGTMR	YHSLGLFPM[15.9949]DSLAAEIEGTM[15.9949]R	R	K	363	383	21	3	20M(15.9949), 9M(15.9949)	sp|Q9UPV9|TRAK1_HUMAN	Q9UPV9	TRAK1_HUMAN	TRAK1	Trafficking kinesin-binding protein 1		sp|Q9UPV9-2|TRAK1_HUMAN, sp|Q9UPV9-3|TRAK1_HUMAN	8	9	3	5	8	7	5	5	6	6	162488	117085	158961	116993	181607	131591	76406.4	151657	131103	138932	162488	117085	158961	116993	181607	131591	76406.4	151657	131103	138932
YHSLGLFPMDSLAAEIEGTMRK	YHSLGLFPM[15.9949]DSLAAEIEGTM[15.9949]RK	R	E	363	384	22	3	20M(15.9949), 9M(15.9949)	sp|Q9UPV9|TRAK1_HUMAN	Q9UPV9	TRAK1_HUMAN	TRAK1	Trafficking kinesin-binding protein 1		sp|Q9UPV9-2|TRAK1_HUMAN, sp|Q9UPV9-3|TRAK1_HUMAN	2	0	0	1	2	0	0	3	0	0	13719	0	0	13459.1	10398	0	0	10108.3	0	0	13719	0	0	13459.1	10398	0	0	10108.3	0	0
KELQLEEAESPDITHQK	KELQLEEAESPDITHQK	R	R	384	400	17	3,4		sp|Q9UPV9|TRAK1_HUMAN	Q9UPV9	TRAK1_HUMAN	TRAK1	Trafficking kinesin-binding protein 1		sp|Q9UPV9-2|TRAK1_HUMAN, sp|Q9UPV9-3|TRAK1_HUMAN	9	10	2	6	5	13	3	4	7	4	360808	394897	350602	358860	388861	435932	326186	348613	370686	385532	280817	344809	260038	303458	340601	358477	263887	276356	312808	299914
KELQLEEAESPDITHQKR	KELQLEEAESPDITHQKR	R	V	384	401	18	3,4		sp|Q9UPV9|TRAK1_HUMAN	Q9UPV9	TRAK1_HUMAN	TRAK1	Trafficking kinesin-binding protein 1		sp|Q9UPV9-2|TRAK1_HUMAN, sp|Q9UPV9-3|TRAK1_HUMAN	8	7	7	8	9	8	6	7	9	7	357152	226507	229877	346165	332395	370166	170229	432573	314566	238614	300482	219311	187466	286814	305843	318107	144605	412321	280105	200907
KELQLEEAESPDITHQK	K[114.0429]ELQLEEAESPDITHQK	R	R	384	400	17	3	1K(114.0429)	sp|Q9UPV9|TRAK1_HUMAN	Q9UPV9	TRAK1_HUMAN	TRAK1	Trafficking kinesin-binding protein 1		sp|Q9UPV9-2|TRAK1_HUMAN, sp|Q9UPV9-3|TRAK1_HUMAN	1	1	0	0	1	2	0	1	0	1	0	0	0	0	0	0	0	0	0	0	0	0	0	0	0	0	0	0	0	0
KELQLEEAESPDITHQK	K[42.0106]ELQLEEAESPDITHQK	R	R	384	400	17	3	1K(42.0106)	sp|Q9UPV9|TRAK1_HUMAN	Q9UPV9	TRAK1_HUMAN	TRAK1	Trafficking kinesin-binding protein 1		sp|Q9UPV9-2|TRAK1_HUMAN, sp|Q9UPV9-3|TRAK1_HUMAN	0	0	0	0	0	0	0	0	1	0	0	0	0	0	0	0	0	0	13098.7	0	0	0	0	0	0	0	0	0	0	0
ELQLEEAESPDITHQK	ELQLEEAESPDITHQK	K	R	385	400	16	2,3		sp|Q9UPV9|TRAK1_HUMAN	Q9UPV9	TRAK1_HUMAN	TRAK1	Trafficking kinesin-binding protein 1		sp|Q9UPV9-2|TRAK1_HUMAN, sp|Q9UPV9-3|TRAK1_HUMAN	14	15	10	16	4	15	10	10	14	10	709694	941201	839695	620611	885293	841138	624701	708358	680538	862943	385718	515819	455973	335122	476863	457529	342302	387973	371541	472952
ELQLEEAESPDITHQKR	ELQLEEAESPDITHQKR	K	V	385	401	17	2,3,4		sp|Q9UPV9|TRAK1_HUMAN	Q9UPV9	TRAK1_HUMAN	TRAK1	Trafficking kinesin-binding protein 1		sp|Q9UPV9-2|TRAK1_HUMAN, sp|Q9UPV9-3|TRAK1_HUMAN	15	15	8	14	8	12	11	11	11	10	1.13095e+06	730781	640144	1067487	1.07997e+06	1.05032e+06	705591	1.23276e+06	978788	817573	754501	481047	380856	719554	751122	709695	472709	831902	628960	543078
ELQLEEAESPDITHQK	ELQLEEAESPDITHQK[114.0429]	K	R	385	400	16	2,3	16K(114.0429)	sp|Q9UPV9|TRAK1_HUMAN	Q9UPV9	TRAK1_HUMAN	TRAK1	Trafficking kinesin-binding protein 1		sp|Q9UPV9-2|TRAK1_HUMAN, sp|Q9UPV9-3|TRAK1_HUMAN	0	0	2	0	0	0	0	0	0	1	0	0	60882.8	0	0	0	0	0	0	18209.8	0	0	38511.8	0	0	0	0	0	0	18209.8
ELQLEEAESPDITHQKR	ELQLEEAESPDITHQK[114.0429]R	K	V	385	401	17	3	16K(114.0429)	sp|Q9UPV9|TRAK1_HUMAN	Q9UPV9	TRAK1_HUMAN	TRAK1	Trafficking kinesin-binding protein 1		sp|Q9UPV9-2|TRAK1_HUMAN, sp|Q9UPV9-3|TRAK1_HUMAN	0	0	1	0	0	0	0	0	0	0	0	0	32515.6	0	0	0	0	0	0	0	0	0	0	0	0	0	0	0	0	0
ELQLEEAESPDITHQK	ELQLEEAESPDITHQK[42.0106]	K	R	385	400	16	2	16K(42.0106)	sp|Q9UPV9|TRAK1_HUMAN	Q9UPV9	TRAK1_HUMAN	TRAK1	Trafficking kinesin-binding protein 1		sp|Q9UPV9-2|TRAK1_HUMAN, sp|Q9UPV9-3|TRAK1_HUMAN	0	2	0	0	2	0	0	0	0	0	0	10306.4	0	0	18252.3	0	0	0	0	0	0	10306.4	0	0	18252.3	0	0	0	0	0
ELQLEEAESPDITHQK	ELQLEEAES[79.9663]PDITHQK	K	R	385	400	16	2	9S(79.9663)	sp|Q9UPV9|TRAK1_HUMAN	Q9UPV9	TRAK1_HUMAN	TRAK1	Trafficking kinesin-binding protein 1		sp|Q9UPV9-2|TRAK1_HUMAN, sp|Q9UPV9-3|TRAK1_HUMAN	1	2	0	0	1	0	0	1	0	0	17712.5	23000.4	0	0	18875	0	0	16655.9	0	0	17712.5	23000.4	0	0	18875	0	0	16655.9	0	0
ELQLEEAESPDITHQKR	ELQLEEAES[79.9663]PDITHQKR	K	V	385	401	17	2,3	9S(79.9663)	sp|Q9UPV9|TRAK1_HUMAN	Q9UPV9	TRAK1_HUMAN	TRAK1	Trafficking kinesin-binding protein 1		sp|Q9UPV9-2|TRAK1_HUMAN, sp|Q9UPV9-3|TRAK1_HUMAN	1	2	1	1	2	1	0	1	2	0	14817.1	13516	14197.1	17963.8	31564.8	14107.7	0	19437	17328.8	0	14817.1	13516	14197.1	17963.8	19738.7	14107.7	0	19437	17328.8	0
RVFETVR	RVFETVR	K	N	401	407	7	2		sp|Q9UPV9|TRAK1_HUMAN	Q9UPV9	TRAK1_HUMAN	TRAK1	Trafficking kinesin-binding protein 1		sp|Q9UPV9-2|TRAK1_HUMAN, sp|Q9UPV9-3|TRAK1_HUMAN	3	4	2	3	6	4	2	3	5	7	1.04017e+06	1.08426e+06	1.1694e+06	769189	1.33445e+06	1.05358e+06	668664	1.37364e+06	1.16757e+06	1157332	1.04017e+06	1.08426e+06	1.1694e+06	769189	1.33445e+06	1.05358e+06	668664	1.37364e+06	1.16757e+06	1157332
NINQVVK	NINQVVK	R	Q	408	414	7	2		sp|Q9UPV9|TRAK1_HUMAN	Q9UPV9	TRAK1_HUMAN	TRAK1	Trafficking kinesin-binding protein 1		sp|Q9UPV9-2|TRAK1_HUMAN, sp|Q9UPV9-3|TRAK1_HUMAN	2	5	1	5	3	3	0	2	4	0	1.90655e+06	2523795	2.4192e+06	1.61003e+06	2.61062e+06	2.67642e+06	2.16489e+06	2.82377e+06	2.09478e+06	0	1.90655e+06	2523795	2.4192e+06	1.61003e+06	2.61062e+06	2.67642e+06	2.16489e+06	2.82377e+06	2.09478e+06	0
NINQVVK	NINQVVK[114.0429]	R	Q	408	414	7	2	7K(114.0429)	sp|Q9UPV9|TRAK1_HUMAN	Q9UPV9	TRAK1_HUMAN	TRAK1	Trafficking kinesin-binding protein 1		sp|Q9UPV9-2|TRAK1_HUMAN, sp|Q9UPV9-3|TRAK1_HUMAN	0	0	0	0	0	0	0	0	0	1	0	0	0	0	0	0	0	0	0	8349.43	0	0	0	0	0	0	0	0	0	0
NINQVVK	NINQVVK[42.0106]	R	Q	408	414	7	2	7K(42.0106)	sp|Q9UPV9|TRAK1_HUMAN	Q9UPV9	TRAK1_HUMAN	TRAK1	Trafficking kinesin-binding protein 1		sp|Q9UPV9-2|TRAK1_HUMAN, sp|Q9UPV9-3|TRAK1_HUMAN	0	0	0	0	0	1	0	0	0	0	0	0	0	0	0	34683.1	0	0	32097.6	34589.3	0	0	0	0	0	34683.1	0	0	32097.6	34589.3
SLTPSPMNIPGSNQSSAMNSLLSSCVSTPR	SLTPSPM[15.9949]NIPGSNQSSAM[15.9949]NSLLSSC[71.0371]VSTPR	R	S	417	446	30	3	18M(15.9949), 25C(71.0371), 7M(15.9949)	sp|Q9UPV9|TRAK1_HUMAN	Q9UPV9	TRAK1_HUMAN	TRAK1	Trafficking kinesin-binding protein 1		sp|Q9UPV9-2|TRAK1_HUMAN, sp|Q9UPV9-3|TRAK1_HUMAN	2	7	2	3	3	6	0	3	7	3	0	0	0	0	0	0	0	0	0	0	0	0	0	0	0	0	0	0	0	0
SSFYGSDIGNVVLDNK	SSFYGSDIGNVVLDNK	R	T	447	462	16	2		sp|Q9UPV9|TRAK1_HUMAN	Q9UPV9	TRAK1_HUMAN	TRAK1	Trafficking kinesin-binding protein 1		sp|Q9UPV9-2|TRAK1_HUMAN, sp|Q9UPV9-3|TRAK1_HUMAN	11	12	13	15	13	13	9	10	16	12	1.29067e+06	1.70536e+06	1.34729e+06	1.19837e+06	1.69993e+06	1.35602e+06	1276316	1.16133e+06	1350570	1385025	1.29067e+06	1.70536e+06	1.34729e+06	1.19837e+06	1.69993e+06	1.35602e+06	1276316	1.16133e+06	1350570	1385025
SSFYGSDIGNVVLDNKTNSIILETEAADLGNDER	SSFYGSDIGNVVLDNKTNSIILETEAADLGNDER	R	S	447	480	34	3,4		sp|Q9UPV9|TRAK1_HUMAN	Q9UPV9	TRAK1_HUMAN	TRAK1	Trafficking kinesin-binding protein 1		sp|Q9UPV9-2|TRAK1_HUMAN, sp|Q9UPV9-3|TRAK1_HUMAN	2	5	1	5	3	3	1	4	4	1	99018.4	27757.8	26150.1	217434	65123.8	70269.3	20866.6	177407	86289	33631.7	99018.4	27757.8	26150.1	206146	65123.8	70269.3	20866.6	167019	86289	33631.7
SSFYGSDIGNVVLDNK	SSFYGSDIGNVVLDNK[42.0106]	R	T	447	462	16	2	16K(42.0106)	sp|Q9UPV9|TRAK1_HUMAN	Q9UPV9	TRAK1_HUMAN	TRAK1	Trafficking kinesin-binding protein 1		sp|Q9UPV9-2|TRAK1_HUMAN, sp|Q9UPV9-3|TRAK1_HUMAN	1	1	1	1	2	1	0	1	1	1	16770.5	25120.5	24552.8	20217.9	28175.6	18269.8	0	20520.7	24414.8	16935.7	16770.5	25120.5	24552.8	20217.9	28175.6	18269.8	0	20520.7	24414.8	16935.7
TNSIILETEAADLGNDER	TNSIILETEAADLGNDER	K	S	463	480	18	2,3		sp|Q9UPV9|TRAK1_HUMAN	Q9UPV9	TRAK1_HUMAN	TRAK1	Trafficking kinesin-binding protein 1		sp|Q9UPV9-2|TRAK1_HUMAN, sp|Q9UPV9-3|TRAK1_HUMAN	20	31	20	18	21	24	17	19	25	22	2.46906e+06	2931433	2899164	2.14492e+06	3.13201e+06	2.94007e+06	2696318	2274218	2.74597e+06	3058079	2424726	2.72608e+06	2872499	2.18482e+06	2.85384e+06	2.83131e+06	2511371	2.21601e+06	2.5501e+06	2979457
SKKPGTPGTPGSHDLETALR	SKKPGTPGTPGSHDLETALR	R	R	481	500	20	3,4		sp|Q9UPV9|TRAK1_HUMAN	Q9UPV9	TRAK1_HUMAN	TRAK1	Trafficking kinesin-binding protein 1		sp|Q9UPV9-2|TRAK1_HUMAN, sp|Q9UPV9-3|TRAK1_HUMAN	9	14	5	8	9	13	9	8	12	9	1.14589e+06	1439774	1.18342e+06	997496	1.41424e+06	1.33969e+06	1.12979e+06	1.15328e+06	1.30344e+06	1.13334e+06	842976	1.06769e+06	853512	814654	1062824	1.04458e+06	834285	906585	1.00757e+06	878955
SKKPGTPGTPGSHDLETALR	SK[114.0429]K[114.0429]PGTPGTPGSHDLETALR	R	R	481	500	20	4	2K(114.0429), 3K(114.0429)	sp|Q9UPV9|TRAK1_HUMAN	Q9UPV9	TRAK1_HUMAN	TRAK1	Trafficking kinesin-binding protein 1		sp|Q9UPV9-2|TRAK1_HUMAN, sp|Q9UPV9-3|TRAK1_HUMAN	0	3	0	0	0	2	0	1	0	0	0	16040.6	0	0	0	12086.9	0	8220.59	11349	0	0	16040.6	0	0	0	12086.9	0	8220.59	11349	0
SKKPGTPGTPGSHDLETALR	SK[42.0106]KPGTPGTPGSHDLETALR	R	R	481	500	20	3,4	2K(42.0106)	sp|Q9UPV9|TRAK1_HUMAN	Q9UPV9	TRAK1_HUMAN	TRAK1	Trafficking kinesin-binding protein 1		sp|Q9UPV9-2|TRAK1_HUMAN, sp|Q9UPV9-3|TRAK1_HUMAN	0	1	0	0	1	0	0	1	1	0	17603.5	15417.6	0	17471.5	28471.7	19182.2	0	17244.2	16472	22527.7	17603.5	15417.6	0	17471.5	14269.5	19182.2	0	17244.2	16472	22527.7
KPGTPGTPGSHDLETALR	KPGTPGTPGSHDLETALR	K	R	483	500	18	2,3,4		sp|Q9UPV9|TRAK1_HUMAN	Q9UPV9	TRAK1_HUMAN	TRAK1	Trafficking kinesin-binding protein 1		sp|Q9UPV9-2|TRAK1_HUMAN, sp|Q9UPV9-3|TRAK1_HUMAN	5	7	5	4	5	9	3	6	4	3	1.00654e+06	988957	1.0797e+06	664161	922149	1.08846e+06	769110	735345	826712	857034	872663	951264	1.27754e+06	591426	1.07879e+06	963511	769110	646309	784268	783322
KPGTPGTPGSHDLETALRR	KPGTPGTPGSHDLETALRR	K	L	483	501	19	3,4		sp|Q9UPV9|TRAK1_HUMAN	Q9UPV9	TRAK1_HUMAN	TRAK1	Trafficking kinesin-binding protein 1		sp|Q9UPV9-2|TRAK1_HUMAN, sp|Q9UPV9-3|TRAK1_HUMAN	12	12	7	10	13	8	7	10	13	10	582023	583757	531830	833424	693652	786603	420538	618272	572343	598352	531498	534602	531830	691823	662765	729035	432035	614090	502144	565630
KPGTPGTPGSHDLETALR	KPGT[79.9663]PGTPGSHDLETALR	K	R	483	500	18	3	4T(79.9663)	sp|Q9UPV9|TRAK1_HUMAN	Q9UPV9	TRAK1_HUMAN	TRAK1	Trafficking kinesin-binding protein 1		sp|Q9UPV9-2|TRAK1_HUMAN, sp|Q9UPV9-3|TRAK1_HUMAN	1	2	0	0	1	1	1	2	1	1	15282.7	33532.1	0	0	33278.9	28432.2	11364.7	23079.8	18525	19864.2	15282.7	33532.1	0	0	33278.9	28432.2	11364.7	23079.8	18525	19864.2
KPGTPGTPGSHDLETALRR	KPGT[79.9663]PGTPGSHDLETALRR	K	L	483	501	19	4	4T(79.9663)	sp|Q9UPV9|TRAK1_HUMAN	Q9UPV9	TRAK1_HUMAN	TRAK1	Trafficking kinesin-binding protein 1		sp|Q9UPV9-2|TRAK1_HUMAN, sp|Q9UPV9-3|TRAK1_HUMAN	1	2	0	1	2	0	0	1	0	0	12480.7	10466.1	0	18941.9	16279.4	0	0	18193.3	0	8499.08	12480.7	10466.1	0	18941.9	16279.4	0	0	18193.3	0	8499.08
KPGTPGTPGSHDLETALR	K[42.0106]PGTPGTPGSHDLETALR	K	R	483	500	18	3	1K(42.0106)	sp|Q9UPV9|TRAK1_HUMAN	Q9UPV9	TRAK1_HUMAN	TRAK1	Trafficking kinesin-binding protein 1		sp|Q9UPV9-2|TRAK1_HUMAN, sp|Q9UPV9-3|TRAK1_HUMAN	0	2	1	1	1	1	0	2	1	0	0	17593.8	20214.7	14355.1	18166.7	17866.2	0	12365.8	10292.8	0	0	17593.8	20214.7	14355.1	18166.7	17866.2	0	12365.8	10292.8	0
KPGTPGTPGSHDLETALRR	K[42.0106]PGTPGTPGSHDLETALRR	K	L	483	501	19	4	1K(42.0106)	sp|Q9UPV9|TRAK1_HUMAN	Q9UPV9	TRAK1_HUMAN	TRAK1	Trafficking kinesin-binding protein 1		sp|Q9UPV9-2|TRAK1_HUMAN, sp|Q9UPV9-3|TRAK1_HUMAN	0	0	0	0	0	0	0	1	0	0	0	7985.52	0	0	0	0	0	15328.7	0	0	0	7985.52	0	0	0	0	0	15328.7	0	0
PGTPGTPGSHDLETALR	PGTPGTPGSHDLETALR	K	R	484	500	17	3		sp|Q9UPV9|TRAK1_HUMAN	Q9UPV9	TRAK1_HUMAN	TRAK1	Trafficking kinesin-binding protein 1		sp|Q9UPV9-2|TRAK1_HUMAN, sp|Q9UPV9-3|TRAK1_HUMAN	0	1	0	0	1	1	0	0	0	0	0	14426.9	0	0	13014.3	12820	0	6528.08	0	0	0	14426.9	0	0	13014.3	12820	0	6528.08	0	0
RENYLSER	RENYLSER	R	R	506	513	8	2		sp|Q9UPV9|TRAK1_HUMAN	Q9UPV9	TRAK1_HUMAN	TRAK1	Trafficking kinesin-binding protein 1		sp|Q9UPV9-2|TRAK1_HUMAN, sp|Q9UPV9-3|TRAK1_HUMAN	5	4	0	4	2	4	2	3	4	1	14251.9	293643	0	47201.3	9219.21	40587.9	21911	318228	89668.6	67697.9	14251.9	293643	0	47201.3	9219.21	40587.9	21911	318228	89668.6	67697.9
ENYLSER	ENYLSER	R	R	507	513	7	2		sp|Q9UPV9|TRAK1_HUMAN	Q9UPV9	TRAK1_HUMAN	TRAK1	Trafficking kinesin-binding protein 1		sp|Q9UPV9-2|TRAK1_HUMAN, sp|Q9UPV9-3|TRAK1_HUMAN	8	11	5	6	9	4	3	6	7	5	3657640	3391943	2079844	3742670	3.45356e+06	3.01188e+06	2.05348e+06	2.99273e+06	3.63713e+06	2.3657e+06	3657640	3391943	2079844	3742670	3.45356e+06	3.01188e+06	2.05348e+06	2.99273e+06	3.63713e+06	2.3657e+06
ENYLSERR	ENYLSERR	R	F	507	514	8	2		sp|Q9UPV9|TRAK1_HUMAN	Q9UPV9	TRAK1_HUMAN	TRAK1	Trafficking kinesin-binding protein 1		sp|Q9UPV9-2|TRAK1_HUMAN, sp|Q9UPV9-3|TRAK1_HUMAN	0	1	0	0	1	0	0	1	2	1	0	19501.5	0	0	61266.8	0	0	224151	18525.5	18819.6	0	19501.5	0	0	61266.8	0	0	224151	18525.5	18819.6
RFFEEEQER	RFFEEEQER	R	K	514	522	9	2,3		sp|Q9UPV9|TRAK1_HUMAN	Q9UPV9	TRAK1_HUMAN	TRAK1	Trafficking kinesin-binding protein 1		sp|Q9UPV9-2|TRAK1_HUMAN, sp|Q9UPV9-3|TRAK1_HUMAN	16	18	12	16	20	19	12	18	19	13	3421236	3.03014e+06	3463457	4.03826e+06	3972098	4232458	3.61123e+06	3.8142e+06	3.99355e+06	3.6915e+06	3156691	2.64904e+06	2.7966e+06	3.83448e+06	3.35597e+06	3737583	2.81439e+06	3.21171e+06	3.37124e+06	3.24565e+06
RFFEEEQERK	RFFEEEQERK	R	L	514	523	10	3		sp|Q9UPV9|TRAK1_HUMAN	Q9UPV9	TRAK1_HUMAN	TRAK1	Trafficking kinesin-binding protein 1		sp|Q9UPV9-2|TRAK1_HUMAN, sp|Q9UPV9-3|TRAK1_HUMAN	1	3	2	2	5	1	1	6	3	2	13575.6	181237	167775	5498.07	241780	66298.1	81658.1	211911	126474	152567	13575.6	181237	167775	5498.07	241780	66298.1	81658.1	211911	126474	152567
FFEEEQER	FFEEEQER	R	K	515	522	8	2		sp|Q9UPV9|TRAK1_HUMAN	Q9UPV9	TRAK1_HUMAN	TRAK1	Trafficking kinesin-binding protein 1		sp|Q9UPV9-2|TRAK1_HUMAN, sp|Q9UPV9-3|TRAK1_HUMAN	10	8	6	10	10	12	6	10	9	7	1.37993e+06	1411711	1.51295e+06	1.41171e+06	1.527e+06	1.71807e+06	1.4204e+06	1.40058e+06	1.57274e+06	1.5802e+06	1.37993e+06	1411711	1.51295e+06	1.41171e+06	1.527e+06	1.71807e+06	1.4204e+06	1.40058e+06	1.57274e+06	1.5802e+06
FFEEEQERK	FFEEEQERK	R	L	515	523	9	2,3		sp|Q9UPV9|TRAK1_HUMAN	Q9UPV9	TRAK1_HUMAN	TRAK1	Trafficking kinesin-binding protein 1		sp|Q9UPV9-2|TRAK1_HUMAN, sp|Q9UPV9-3|TRAK1_HUMAN	1	1	2	0	2	1	1	2	1	1	9342.07	27480.3	47777.8	0	44351.4	35788.6	11866.1	44247.8	15972.9	19817.1	9342.07	27480.3	28438.4	0	26157.3	22817	11866.1	27426.6	15972.9	19817.1
KLQELAEK	KLQELAEK	R	G	523	530	8	2		sp|Q9UPV9|TRAK1_HUMAN	Q9UPV9	TRAK1_HUMAN	TRAK1	Trafficking kinesin-binding protein 1		sp|Q9UPV9-2|TRAK1_HUMAN, sp|Q9UPV9-3|TRAK1_HUMAN	2	12	4	5	9	6	2	4	11	7	131645	955392	933572	31887.3	828297	277904	145349	321749	396014	605714	131645	955392	933572	31887.3	828297	277904	145349	321749	396014	605714
KLQELAEKGELR	KLQELAEKGELR	R	S	523	534	12	2,3,4		sp|Q9UPV9|TRAK1_HUMAN	Q9UPV9	TRAK1_HUMAN	TRAK1	Trafficking kinesin-binding protein 1		sp|Q9UPV9-2|TRAK1_HUMAN, sp|Q9UPV9-3|TRAK1_HUMAN	13	17	13	15	12	17	8	13	14	14	2826615	1.96047e+06	1.98969e+06	2.24496e+06	2.38087e+06	2842463	2.41714e+06	2.43225e+06	2.5966e+06	1.88443e+06	2.65833e+06	1.68891e+06	1.62968e+06	2.28807e+06	2.14484e+06	2950266	1.70567e+06	2.70908e+06	2.31412e+06	1.63063e+06
KLQELAEKGELR	KLQELAEK[42.0106]GELR	R	S	523	534	12	2,3	8K(42.0106)	sp|Q9UPV9|TRAK1_HUMAN	Q9UPV9	TRAK1_HUMAN	TRAK1	Trafficking kinesin-binding protein 1		sp|Q9UPV9-2|TRAK1_HUMAN, sp|Q9UPV9-3|TRAK1_HUMAN	1	2	0	1	1	1	0	3	2	1	20421.2	19990.5	23167.7	26206.5	33615.5	31698.4	0	48895.3	41846.2	21767.2	20421.2	19990.5	23167.7	26206.5	33615.5	31698.4	0	32145.9	30938.1	21767.2
KLQELAEK	K[114.0429]LQELAEK	R	G	523	530	8	2	1K(114.0429)	sp|Q9UPV9|TRAK1_HUMAN	Q9UPV9	TRAK1_HUMAN	TRAK1	Trafficking kinesin-binding protein 1		sp|Q9UPV9-2|TRAK1_HUMAN, sp|Q9UPV9-3|TRAK1_HUMAN	0	0	0	0	0	0	0	0	0	1	0	0	0	0	0	0	0	0	0	29576	0	0	0	0	0	0	0	0	0	0
KLQELAEKGELR	K[114.0429]LQELAEKGELR	R	S	523	534	12	3	1K(114.0429)	sp|Q9UPV9|TRAK1_HUMAN	Q9UPV9	TRAK1_HUMAN	TRAK1	Trafficking kinesin-binding protein 1		sp|Q9UPV9-2|TRAK1_HUMAN, sp|Q9UPV9-3|TRAK1_HUMAN	0	0	3	0	0	0	3	2	0	3	0	0	95516.6	0	0	0	47540.7	14116	15688.4	40521.4	0	0	95516.6	0	0	0	47540.7	14116	15688.4	40521.4
KLQELAEK	K[42.0106]LQELAEK	R	G	523	530	8	2	1K(42.0106)	sp|Q9UPV9|TRAK1_HUMAN	Q9UPV9	TRAK1_HUMAN	TRAK1	Trafficking kinesin-binding protein 1		sp|Q9UPV9-2|TRAK1_HUMAN, sp|Q9UPV9-3|TRAK1_HUMAN	2	5	1	3	2	0	2	1	2	2	96424.5	103554	49318.5	68647.9	100083	107374	89632.6	23577.9	107360	146015	96424.5	103554	49318.5	68647.9	100083	107374	89632.6	23577.9	107360	146015
KLQELAEKGELR	K[42.0106]LQELAEKGELR	R	S	523	534	12	2,3	1K(42.0106)	sp|Q9UPV9|TRAK1_HUMAN	Q9UPV9	TRAK1_HUMAN	TRAK1	Trafficking kinesin-binding protein 1		sp|Q9UPV9-2|TRAK1_HUMAN, sp|Q9UPV9-3|TRAK1_HUMAN	5	5	4	4	6	6	1	6	5	5	109757	84385.1	102584	161193	130077	92733.6	51029.1	148953	128936	101123	77573.9	66579.1	83413.8	125637	104745	74419.2	51029.1	118454	101476	79651.2
LQELAEKGELR	LQELAEKGELR	K	S	524	534	11	2,3		sp|Q9UPV9|TRAK1_HUMAN	Q9UPV9	TRAK1_HUMAN	TRAK1	Trafficking kinesin-binding protein 1		sp|Q9UPV9-2|TRAK1_HUMAN, sp|Q9UPV9-3|TRAK1_HUMAN	2	3	3	2	4	3	2	5	3	2	164288	156253	171772	185041	177782	206549	163910	297553	212830	155752	91216.2	91639	100049	105783	103061	119929	95633.7	173861	125086	91498.5
SGSLTPTESIMSLGTHSR	SGSLTPTESIM[15.9949]SLGTHSR	R	F	535	552	18	2,3	11M(15.9949)	sp|Q9UPV9|TRAK1_HUMAN	Q9UPV9	TRAK1_HUMAN	TRAK1	Trafficking kinesin-binding protein 1		sp|Q9UPV9-2|TRAK1_HUMAN, sp|Q9UPV9-3|TRAK1_HUMAN	13	14	11	11	13	14	8	11	12	10	2.00314e+06	2013656	1.44763e+06	2.1184e+06	2.15358e+06	2.42529e+06	1.35176e+06	2.05453e+06	1.78249e+06	1.62942e+06	1.53501e+06	1547154	1.14754e+06	1.53918e+06	1820963	1.70959e+06	975870	1.70086e+06	1.34962e+06	1.31467e+06
SGSLTPTESIMSLGTHSR	SGSLTPT[79.9663]ESIM[15.9949]SLGTHSR	R	F	535	552	18	3	11M(15.9949), 7T(79.9663)	sp|Q9UPV9|TRAK1_HUMAN	Q9UPV9	TRAK1_HUMAN	TRAK1	Trafficking kinesin-binding protein 1		sp|Q9UPV9-2|TRAK1_HUMAN, sp|Q9UPV9-3|TRAK1_HUMAN	1	0	0	0	1	0	0	0	0	0	58944.5	0	0	0	71437	0	0	0	0	0	58944.5	0	0	0	71437	0	0	0	0	0
SGSLTPTESIMSLGTHSR	SGSLT[79.9663]PTESIM[15.9949]SLGTHSR	R	F	535	552	18	3	11M(15.9949), 5T(79.9663)	sp|Q9UPV9|TRAK1_HUMAN	Q9UPV9	TRAK1_HUMAN	TRAK1	Trafficking kinesin-binding protein 1		sp|Q9UPV9-2|TRAK1_HUMAN, sp|Q9UPV9-3|TRAK1_HUMAN	0	0	1	1	0	1	0	1	0	1	60303.2	0	44428.5	93255.5	73408.4	72921.3	0	63722.6	51646.7	61444.4	60303.2	0	44428.5	93255.5	73408.4	72921.3	0	63722.6	51646.7	61444.4
SGSLTPTESIMSLGTHSR	S[79.9663]GSLTPTESIM[15.9949]SLGTHSR	R	F	535	552	18	3	11M(15.9949), 1S(79.9663)	sp|Q9UPV9|TRAK1_HUMAN	Q9UPV9	TRAK1_HUMAN	TRAK1	Trafficking kinesin-binding protein 1		sp|Q9UPV9-2|TRAK1_HUMAN, sp|Q9UPV9-3|TRAK1_HUMAN	0	1	0	0	0	0	0	0	1	0	0	67780.3	0	87418.9	0	65421.6	0	62490.1	42874.5	66928.8	0	67780.3	0	87418.9	0	65421.6	0	62490.1	42874.5	66928.8
FSEFTGFSGMSFSSR	FSEFTGFSGM[15.9949]SFSSR	R	S	553	567	15	2,3	10M(15.9949)	sp|Q9UPV9|TRAK1_HUMAN	Q9UPV9	TRAK1_HUMAN	TRAK1	Trafficking kinesin-binding protein 1		sp|Q9UPV9-2|TRAK1_HUMAN, sp|Q9UPV9-3|TRAK1_HUMAN	7	9	8	8	8	10	7	8	8	5	1.39836e+06	1.24093e+06	1.27579e+06	1.38094e+06	1.49356e+06	1.37171e+06	1.1317e+06	1.40214e+06	1.31236e+06	1.24293e+06	1.39836e+06	1.24093e+06	1.27579e+06	1.38094e+06	1.49356e+06	1.37171e+06	1.1317e+06	1.38929e+06	1.31236e+06	1.24293e+06
TLDVDLDEVYCLNDFEEDDTGDHISLPR	TLDVDLDEVYC[71.0371]LNDFEEDDTGDHISLPR	R	L	614	641	28	3,4	11C(71.0371)	sp|Q9UPV9|TRAK1_HUMAN	Q9UPV9	TRAK1_HUMAN	TRAK1	Trafficking kinesin-binding protein 1		sp|Q9UPV9-2|TRAK1_HUMAN	3	4	0	5	8	3	2	6	3	3	0	0	0	0	0	0	0	0	0	0	0	0	0	0	0	0	0	0	0	0
LATSTPVQHPETSAHHPGK	LATSTPVQHPETSAHHPGK	R	C	642	660	19	3,4,5		sp|Q9UPV9|TRAK1_HUMAN	Q9UPV9	TRAK1_HUMAN	TRAK1	Trafficking kinesin-binding protein 1			14	18	9	15	15	14	10	11	11	12	1.44025e+06	2.42336e+06	2.03338e+06	1.20354e+06	2.09918e+06	2.56307e+06	1.73475e+06	1.78126e+06	1.78596e+06	1.66695e+06	977657	1.63046e+06	1.41935e+06	851978	1389985	1.77443e+06	1.10187e+06	1.19942e+06	1.20282e+06	1.17246e+06
LATSTPVQHPETSAHHPGK	LATSTPVQHPETSAHHPGK[114.0429]	R	C	642	660	19	4	19K(114.0429)	sp|Q9UPV9|TRAK1_HUMAN	Q9UPV9	TRAK1_HUMAN	TRAK1	Trafficking kinesin-binding protein 1			0	0	0	0	0	0	0	0	1	1	0	0	0	0	0	0	0	0	9123.91	11972.8	0	0	0	0	0	0	0	0	9123.91	11972.8
LATSTPVQHPETSAHHPGK	LATSTPVQHPETSAHHPGK[42.0106]	R	C	642	660	19	3,4	19K(42.0106)	sp|Q9UPV9|TRAK1_HUMAN	Q9UPV9	TRAK1_HUMAN	TRAK1	Trafficking kinesin-binding protein 1			0	2	0	1	1	1	0	0	0	0	0	16631.6	0	12115.4	13459.9	11848.5	0	0	0	0	0	8783.18	0	12115.4	13459.9	11848.5	0	0	0	0
ILHPSDELTR	ILHPSDELTR	R	V	676	685	10	2,3		sp|Q9UPV9|TRAK1_HUMAN	Q9UPV9	TRAK1_HUMAN	TRAK1	Trafficking kinesin-binding protein 1			19	18	17	20	16	20	10	22	19	15	4329421	4.93359e+06	4.70325e+06	4874784	5.00288e+06	5.11905e+06	3.32158e+06	5151344	4.15192e+06	4962213	2.70497e+06	3.23442e+06	3.01486e+06	3044734	3.27382e+06	3.29663e+06	2.00292e+06	3.36719e+06	2.65709e+06	3.19867e+06
STPVATPCTPR	STPVATPC[71.0371]TPR	K	R	706	716	11	2	8C(71.0371)	sp|Q9UPV9|TRAK1_HUMAN	Q9UPV9	TRAK1_HUMAN	TRAK1	Trafficking kinesin-binding protein 1			0	0	0	0	0	3	0	0	0	0	0	0	0	0	0	23936.2	0	0	0	0	0	0	0	0	0	0	0	0	0	0
RLSLAESFTNTR	RLSLAESFTNTR	R	E	717	728	12	2,3		sp|Q9UPV9|TRAK1_HUMAN	Q9UPV9	TRAK1_HUMAN	TRAK1	Trafficking kinesin-binding protein 1			12	12	11	14	8	13	8	9	14	8	2.13264e+06	1.88587e+06	2.22523e+06	2582850	2741068	2.34381e+06	2.23006e+06	2456004	2.34179e+06	2.28885e+06	1.84028e+06	1444229	1.94035e+06	2252247	2003210	2.07604e+06	1.81569e+06	1.98798e+06	1.97675e+06	1.96243e+06
RLSLAESFTNTR	RLS[79.9663]LAESFTNTR	R	E	717	728	12	2,3	3S(79.9663)	sp|Q9UPV9|TRAK1_HUMAN	Q9UPV9	TRAK1_HUMAN	TRAK1	Trafficking kinesin-binding protein 1			2	2	1	2	2	3	0	3	0	1	132412	21996.1	182948	168511	191829	137687	0	168373	0	182706	117316	23068.9	197990	139687	158334	107186	0	127794	0	146349
LSLAESFTNTR	LSLAESFTNTR	R	E	718	728	11	2		sp|Q9UPV9|TRAK1_HUMAN	Q9UPV9	TRAK1_HUMAN	TRAK1	Trafficking kinesin-binding protein 1			8	10	7	7	7	6	7	6	7	6	1.21123e+06	1.14557e+06	1562675	1.25965e+06	1780998	1.18689e+06	1.49936e+06	1.36088e+06	1.26406e+06	1.3152e+06	1.21123e+06	1.14557e+06	1562675	1.25965e+06	1780998	1.18689e+06	1.49936e+06	1.36088e+06	1.26406e+06	1.3152e+06
ESTTTMSTSLGLVWLLK	ESTTTM[15.9949]STSLGLVWLLK	R	E	729	745	17	2,3	6M(15.9949)	sp|Q9UPV9|TRAK1_HUMAN	Q9UPV9	TRAK1_HUMAN	TRAK1	Trafficking kinesin-binding protein 1			9	10	6	8	8	7	4	11	10	7	388376	219496	257063	440931	289761	337504	187544	355517	298142	387172	384243	232423	257063	459983	274710	356962	187544	330449	292170	291387
ERGISAAVYDPQSWDR	ERGISAAVYDPQSWDR	K	A	746	761	16	3		sp|Q9UPV9|TRAK1_HUMAN	Q9UPV9	TRAK1_HUMAN	TRAK1	Trafficking kinesin-binding protein 1			1	0	0	1	1	1	0	1	1	0	21441.1	0	0	27750.5	20246.4	14462.4	0	21083.2	16385.4	0	21441.1	0	0	27750.5	20246.4	14462.4	0	21083.2	16385.4	0
GISAAVYDPQSWDR	GISAAVYDPQSWDR	R	A	748	761	14	2		sp|Q9UPV9|TRAK1_HUMAN	Q9UPV9	TRAK1_HUMAN	TRAK1	Trafficking kinesin-binding protein 1			7	7	6	8	7	8	8	8	8	7	670594	581750	667485	735182	705126	610662	529587	703798	777039	681970	670594	581750	667485	735182	705126	610662	529587	703798	777039	681970
GSLLHSYTPK	GSLLHSYTPK	R	M	765	774	10	2		sp|Q9UPV9|TRAK1_HUMAN	Q9UPV9	TRAK1_HUMAN	TRAK1	Trafficking kinesin-binding protein 1			6	11	5	8	7	6	4	6	7	4	697213	980032	1011271	1.05197e+06	968492	943735	493899	699877	750379	612575	697213	980032	1011271	1.05197e+06	968492	943735	493899	699877	750379	612575
MAVIPSTPPNSPMQTPTSSPPSFEFK	M[15.9949]AVIPSTPPNSPM[15.9949]QTPTSSPPSFEFK	K	C	775	800	26	2,3	13M(15.9949), 1M(15.9949)	sp|Q9UPV9|TRAK1_HUMAN	Q9UPV9	TRAK1_HUMAN	TRAK1	Trafficking kinesin-binding protein 1			22	16	21	19	18	24	11	22	22	19	591618	500061	784217	722779	757433	853263	480825	852059	661093	886140	319358	268917	419121	386718	408683	460598	257338	459647	353684	477526
MAVIPSTPPNSPMQTPTSSPPSFEFK	M[15.9949]AVIPSTPPNSPM[15.9949]QTPTSSPPSFEFK[42.0106]	K	C	775	800	26	3	13M(15.9949), 1M(15.9949), 26K(42.0106)	sp|Q9UPV9|TRAK1_HUMAN	Q9UPV9	TRAK1_HUMAN	TRAK1	Trafficking kinesin-binding protein 1			0	0	0	0	0	0	1	0	0	0	0	0	0	0	0	0	0	0	0	0	0	0	0	0	0	0	0	0	0	0
MAVIPSTPPNSPMQTPTSSPPSFEFK	M[15.9949]AVIPSTPPNSPM[15.9949]QTPT[79.9663]SSPPSFEFK	K	C	775	800	26	3	13M(15.9949), 17T(79.9663), 1M(15.9949)	sp|Q9UPV9|TRAK1_HUMAN	Q9UPV9	TRAK1_HUMAN	TRAK1	Trafficking kinesin-binding protein 1			0	0	0	0	0	0	0	1	0	0	0	0	0	0	0	0	0	17031.6	0	0	0	0	0	0	0	0	0	0	0	0
MAVIPSTPPNSPMQTPTSSPPSFEFK	M[15.9949]AVIPSTPPNS[79.9663]PM[15.9949]QTPTSSPPSFEFK	K	C	775	800	26	3	11S(79.9663), 13M(15.9949), 1M(15.9949)	sp|Q9UPV9|TRAK1_HUMAN	Q9UPV9	TRAK1_HUMAN	TRAK1	Trafficking kinesin-binding protein 1			0	0	0	0	0	1	0	0	0	0	0	0	0	15760.5	18953.1	18987.6	0	0	0	0	0	0	0	15760.5	18953.1	18987.6	0	0	0	0
MAVIPSTPPNSPMQTPTSSPPSFEFK	M[15.9949]AVIPS[79.9663]TPPNSPM[15.9949]QTPTSSPPSFEFK	K	C	775	800	26	3	13M(15.9949), 1M(15.9949), 6S(79.9663)	sp|Q9UPV9|TRAK1_HUMAN	Q9UPV9	TRAK1_HUMAN	TRAK1	Trafficking kinesin-binding protein 1			0	1	0	0	1	0	0	2	0	0	0	12723	0	13199.5	0	20682.2	0	19456.9	0	0	0	12723	0	13199.5	0	20682.2	0	19456.9	0	0
CTSPPYDNFLASKPASSILR	C[71.0371]TSPPYDNFLASKPASSILR	K	E	801	820	20	3	1C(71.0371)	sp|Q9UPV9|TRAK1_HUMAN	Q9UPV9	TRAK1_HUMAN	TRAK1	Trafficking kinesin-binding protein 1			0	0	0	0	0	1	0	0	0	0	0	0	0	0	0	0	0	0	0	0	0	0	0	0	0	0	0	0	0	0
PASSILR	PASSILR	K	E	814	820	7	2		sp|Q9UPV9|TRAK1_HUMAN	Q9UPV9	TRAK1_HUMAN	TRAK1	Trafficking kinesin-binding protein 1			1	2	0	2	2	2	0	0	2	0	10574.3	1.38445e+06	1.51581e+06	436023	886140	1.3408e+06	1.16588e+06	723217	805237	1.28677e+06	10574.3	1.38445e+06	1.51581e+06	436023	886140	1.3408e+06	1.16588e+06	723217	805237	1.28677e+06
SSESQTDVSVSNLNLVDK	SSESQTDVSVSNLNLVDK	R	V	829	846	18	2,3		sp|Q9UPV9|TRAK1_HUMAN	Q9UPV9	TRAK1_HUMAN	TRAK1	Trafficking kinesin-binding protein 1			9	13	14	13	13	12	9	12	12	13	1.57192e+06	1.88126e+06	1.96996e+06	1.5324e+06	2.21911e+06	1.86202e+06	1.86566e+06	1.8573e+06	1.81454e+06	1.93791e+06	1.55793e+06	1.98905e+06	1.96416e+06	1.56114e+06	2.17412e+06	2.07213e+06	1.43951e+06	1.94408e+06	1818503	1.76782e+06
SSESQTDVSVSNLNLVDKVR	SSESQTDVSVSNLNLVDKVR	R	R	829	848	20	2,3		sp|Q9UPV9|TRAK1_HUMAN	Q9UPV9	TRAK1_HUMAN	TRAK1	Trafficking kinesin-binding protein 1			12	7	7	10	8	10	4	7	11	10	571812	332918	486620	690296	563147	577370	368638	725260	575594	549665	385080	216661	326103	451545	371954	391205	236650	493587	383210	367335
SSESQTDVSVSNLNLVDK	SSESQTDVSVSNLNLVDK[42.0106]	R	V	829	846	18	2	18K(42.0106)	sp|Q9UPV9|TRAK1_HUMAN	Q9UPV9	TRAK1_HUMAN	TRAK1	Trafficking kinesin-binding protein 1			1	1	1	1	1	1	0	1	1	1	14728.8	14611.2	20650.9	19918	24717.2	18016.7	0	16722.1	23983.3	17660.6	14728.8	14611.2	20650.9	19918	24717.2	18016.7	0	16722.1	23983.3	17660.6
SSESQTDVSVSNLNLVDK	S[79.9663]SESQTDVSVSNLNLVDK	R	V	829	846	18	2	1S(79.9663)	sp|Q9UPV9|TRAK1_HUMAN	Q9UPV9	TRAK1_HUMAN	TRAK1	Trafficking kinesin-binding protein 1			0	0	0	0	1	0	0	0	0	0	0	0	0	0	5954.39	0	0	0	0	0	0	0	0	0	0	0	0	0	0	0
AHVPTLTEEQGPLLCGPPGPAPALVPR	AHVPTLTEEQGPLLC[71.0371]GPPGPAPALVPR	R	G	861	887	27	3,4	15C(71.0371)	sp|Q9UPV9|TRAK1_HUMAN	Q9UPV9	TRAK1_HUMAN	TRAK1	Trafficking kinesin-binding protein 1			5	10	9	7	10	10	9	11	13	11	0	842.319	0	0	0	0	0	0	0	0	0	0	0	0	0	0	0	0	0	0
GLVPEGLPLR	GLVPEGLPLR	R	C	888	897	10	2		sp|Q9UPV9|TRAK1_HUMAN	Q9UPV9	TRAK1_HUMAN	TRAK1	Trafficking kinesin-binding protein 1			4	5	1	2	3	4	3	3	5	1	1227558	1.30303e+06	1483422	1410691	1.41809e+06	1.45724e+06	1.40478e+06	1.17041e+06	1.31344e+06	1.30857e+06	1227558	1.30303e+06	1483422	1410691	1.41809e+06	1.45724e+06	1.40478e+06	1.17041e+06	1.31344e+06	1.30857e+06
CPTVTSAIGGLQLNSGIR	C[71.0371]PTVTSAIGGLQLNSGIR	R	R	898	915	18	2	1C(71.0371)	sp|Q9UPV9|TRAK1_HUMAN	Q9UPV9	TRAK1_HUMAN	TRAK1	Trafficking kinesin-binding protein 1			0	0	1	0	0	1	1	0	1	0	0	0	0	0	0	0	0	0	0	0	0	0	0	0	0	0	0	0	0	0
SFPTMVGSSMQMK	SFPTM[15.9949]VGSSM[15.9949]QM[15.9949]K	R	A	919	931	13	2,3	10M(15.9949), 12M(15.9949), 5M(15.9949)	sp|Q9UPV9|TRAK1_HUMAN	Q9UPV9	TRAK1_HUMAN	TRAK1	Trafficking kinesin-binding protein 1			11	5	1	2	6	7	3	11	13	9	621992	225293	126580	197786	211869	265888	342522	632368	635178	647992	600239	221294	126580	201207	211869	270344	342522	578056	597256	517631
APVTLTSGILMGAK	APVTLTSGILM[15.9949]GAK	K	L	932	945	14	2,3	11M(15.9949)	sp|Q9UPV9|TRAK1_HUMAN	Q9UPV9	TRAK1_HUMAN	TRAK1	Trafficking kinesin-binding protein 1			8	7	10	8	6	9	8	10	8	8	1.95948e+06	2.02493e+06	1967381	2.16124e+06	2.00031e+06	2.18923e+06	2.00564e+06	1.86224e+06	1.85435e+06	1805023	1.95948e+06	2.02493e+06	1967381	2136615	2.00031e+06	2.18923e+06	2.00564e+06	1.86224e+06	1.85435e+06	1805023
APVTLTSGILMGAK	APVTLTSGILM[15.9949]GAK[42.0106]	K	L	932	945	14	2	11M(15.9949), 14K(42.0106)	sp|Q9UPV9|TRAK1_HUMAN	Q9UPV9	TRAK1_HUMAN	TRAK1	Trafficking kinesin-binding protein 1			1	3	1	1	1	1	0	2	1	1	22219.5	23646.2	35455	29625.8	25740	34054.9	0	26579.9	30601.8	24771.8	22219.5	23646.2	35455	29625.8	25740	34054.9	0	26579.9	30601.8	24771.8
FQWDLNAWTK	FQWDLNAWTK	K	S	309	318	10	2		sp|Q13263-2|TIF1B_HUMAN	Q13263-2	TIF1B_HUMAN	TRIM28	Isoform 2 of Transcription intermediary factor 1-beta		sp|Q13263|TIF1B_HUMAN	0	0	0	1	0	0	0	0	0	0	0	0	0	15202.8	0	0	0	0	0	0	0	0	0	0	0	0	0	0	0	0
SGEGEVSGLMR	SGEGEVSGLM[15.9949]R	R	K	391	401	11	2	10M(15.9949)	sp|Q13263-2|TIF1B_HUMAN	Q13263-2	TIF1B_HUMAN	TRIM28	Isoform 2 of Transcription intermediary factor 1-beta		sp|Q13263|TIF1B_HUMAN	0	0	0	0	1	0	0	0	0	0	0	0	0	8004.44	16560.6	0	0	0	0	0	0	0	0	8004.44	16560.6	0	0	0	0	0
LDLDLTADSQPPVFK	LDLDLTADSQPPVFK	R	V	411	425	15	2		sp|Q13263-2|TIF1B_HUMAN	Q13263-2	TIF1B_HUMAN	TRIM28	Isoform 2 of Transcription intermediary factor 1-beta		sp|Q13263|TIF1B_HUMAN	0	1	0	0	0	0	0	0	0	0	0	7005.2	0	0	0	0	0	0	0	0	0	0	0	0	0	0	0	0	0	0
TIGGGDDSFNTFFSETGAGK	TIGGGDDSFNTFFSETGAGK	K	H	41	60	20	2		sp|P68363|TBA1B_HUMAN	P68363	TBA1B_HUMAN	TUBA1B	Tubulin alpha-1B chain	TUBA1A, TUBA1C, TUBA3C, TUBA3D, TUBA3E	sp|P0DPH7-2|TBA3C_HUMAN, sp|P0DPH7|TBA3C_HUMAN, sp|P0DPH8|TBA3D_HUMAN, sp|P68363-2|TBA1B_HUMAN, sp|Q6PEY2|TBA3E_HUMAN, sp|Q71U36-2|TBA1A_HUMAN, sp|Q71U36|TBA1A_HUMAN, sp|Q9BQE3|TBA1C_HUMAN	1	1	1	3	1	3	1	1	1	1	51834.3	13691.8	20216.6	139248	18158.1	38709.9	41593.9	15915.8	27415	13809.8	51834.3	13691.8	20216.6	139248	18158.1	38709.9	41593.9	15915.8	27415	13809.8
AVFVDLEPTVIDEVR	AVFVDLEPTVIDEVR	R	T	65	79	15	2		sp|P68363|TBA1B_HUMAN	P68363	TBA1B_HUMAN	TUBA1B	Tubulin alpha-1B chain	TUBA1A, TUBA1C	sp|P68363-2|TBA1B_HUMAN, sp|Q71U36-2|TBA1A_HUMAN, sp|Q71U36|TBA1A_HUMAN, sp|Q9BQE3|TBA1C_HUMAN	3	3	2	3	2	2	3	2	4	3	94372.9	20911.1	26202.1	97843.9	31637	38424	49215.3	30387.2	38855	47640.8	94372.9	20911.1	26202.1	97843.9	31637	38424	49215.3	30387.2	38855	47640.8
EIIDLVLDR	EIIDLVLDR	K	I	113	121	9	2		sp|P68363|TBA1B_HUMAN	P68363	TBA1B_HUMAN	TUBA1B	Tubulin alpha-1B chain	TUBA1A, TUBA1C	sp|Q71U36-2|TBA1A_HUMAN, sp|Q71U36|TBA1A_HUMAN, sp|Q9BQE3|TBA1C_HUMAN	1	0	0	0	0	0	1	0	0	0	14821.6	0	0	0	0	0	16076.5	0	0	0	14821.6	0	0	0	0	0	16076.5	0	0	0
SFGGGTGSGFTSLLMER	SFGGGTGSGFTSLLM[15.9949]ER	H	L	140	156	17	2	15M(15.9949)	sp|P68363|TBA1B_HUMAN	P68363	TBA1B_HUMAN	TUBA1B	Tubulin alpha-1B chain	TUBA1A, TUBA1C, TUBA4A, TUBA8, TUBAL3	sp|A6NHL2-2|TBAL3_HUMAN, sp|A6NHL2|TBAL3_HUMAN, sp|P68366-2|TBA4A_HUMAN, sp|P68366|TBA4A_HUMAN, sp|Q71U36-2|TBA1A_HUMAN, sp|Q71U36|TBA1A_HUMAN, sp|Q9BQE3|TBA1C_HUMAN, sp|Q9NY65-2|TBA8_HUMAN, sp|Q9NY65|TBA8_HUMAN	0	0	0	1	0	0	0	0	0	0	0	0	0	13285.2	0	0	0	0	0	0	0	0	0	0	0	0	0	0	0	0
FDGALNVDLTEFQTNLVPYPR	FDGALNVDLTEFQTNLVPYPR	R	I	244	264	21	2		sp|P68363|TBA1B_HUMAN	P68363	TBA1B_HUMAN	TUBA1B	Tubulin alpha-1B chain	TUBA1A, TUBA1C, TUBA3C, TUBA3D, TUBA3E, TUBA4A, TUBA8	sp|P0DPH7-2|TBA3C_HUMAN, sp|P0DPH7|TBA3C_HUMAN, sp|P0DPH8|TBA3D_HUMAN, sp|P68363-2|TBA1B_HUMAN, sp|P68366-2|TBA4A_HUMAN, sp|P68366|TBA4A_HUMAN, sp|Q6PEY2|TBA3E_HUMAN, sp|Q71U36-2|TBA1A_HUMAN, sp|Q71U36|TBA1A_HUMAN, sp|Q9BQE3|TBA1C_HUMAN, sp|Q9NY65-2|TBA8_HUMAN, sp|Q9NY65|TBA8_HUMAN	2	1	1	3	2	2	2	1	1	1	47670.3	10947.5	7102.09	111428	9655.94	32180.8	31525.9	6837.87	15723.6	17367.6	47670.3	10947.5	7102.09	111428	9655.94	32180.8	31525.9	6837.87	15723.6	17367.6
AYHEQLSVAEITNACFEPANQMVK	AYHEQLSVAEITNAC[71.0371]FEPANQM[15.9949]VK	K	C	281	304	24	3	15C(71.0371), 22M(15.9949)	sp|P68363|TBA1B_HUMAN	P68363	TBA1B_HUMAN	TUBA1B	Tubulin alpha-1B chain	TUBA1A, TUBA3C, TUBA3D, TUBA3E, TUBA4A	sp|P0DPH7-2|TBA3C_HUMAN, sp|P0DPH7|TBA3C_HUMAN, sp|P0DPH8|TBA3D_HUMAN, sp|P68363-2|TBA1B_HUMAN, sp|P68366-2|TBA4A_HUMAN, sp|P68366|TBA4A_HUMAN, sp|Q6PEY2|TBA3E_HUMAN, sp|Q71U36-2|TBA1A_HUMAN, sp|Q71U36|TBA1A_HUMAN	0	0	0	3	0	0	0	0	0	0	0	0	0	18050.7	0	0	0	0	0	0	0	0	0	0	0	0	0	0	0	0
DVNAAIATIK	DVNAAIATIK	K	T	327	336	10	2		sp|P68363|TBA1B_HUMAN	P68363	TBA1B_HUMAN	TUBA1B	Tubulin alpha-1B chain	TUBA1A, TUBA1C, TUBA3C, TUBA3D, TUBA3E	sp|P0DPH7-2|TBA3C_HUMAN, sp|P0DPH7|TBA3C_HUMAN, sp|P0DPH8|TBA3D_HUMAN, sp|P68363-2|TBA1B_HUMAN, sp|Q6PEY2|TBA3E_HUMAN, sp|Q71U36-2|TBA1A_HUMAN, sp|Q71U36|TBA1A_HUMAN, sp|Q9BQE3|TBA1C_HUMAN	1	1	0	0	0	1	2	1	1	0	17610.2	10383.9	0	17898.8	0	13298.4	42664.2	11769.4	15401.2	32470.7	17610.2	10383.9	0	17898.8	0	13298.4	42664.2	11769.4	15401.2	32470.7
VGINYQPPTVVPGGDLAK	VGINYQPPTVVPGGDLAK	K	V	353	370	18	2		sp|P68363|TBA1B_HUMAN	P68363	TBA1B_HUMAN	TUBA1B	Tubulin alpha-1B chain	TUBA1A, TUBA1C, TUBA3C, TUBA3D, TUBA3E, TUBA4A, TUBA8	sp|P0DPH7-2|TBA3C_HUMAN, sp|P0DPH7|TBA3C_HUMAN, sp|P0DPH8|TBA3D_HUMAN, sp|P68363-2|TBA1B_HUMAN, sp|P68366-2|TBA4A_HUMAN, sp|P68366|TBA4A_HUMAN, sp|Q6PEY2|TBA3E_HUMAN, sp|Q71U36-2|TBA1A_HUMAN, sp|Q71U36|TBA1A_HUMAN, sp|Q9BQE3|TBA1C_HUMAN, sp|Q9NY65-2|TBA8_HUMAN, sp|Q9NY65|TBA8_HUMAN	1	0	0	2	0	2	0	0	0	0	18303.4	0	0	40512.8	0	13980.7	0	0	0	0	18303.4	0	0	40512.8	0	13980.7	0	0	0	0
AFVHWYVGEGMEEGEFSEAR	AFVHWYVGEGM[15.9949]EEGEFSEAR	R	E	403	422	20	2,3	11M(15.9949)	sp|P68363|TBA1B_HUMAN	P68363	TBA1B_HUMAN	TUBA1B	Tubulin alpha-1B chain	TUBA1A, TUBA1C, TUBA3C, TUBA3D, TUBA3E, TUBA4A, TUBA8	sp|P0DPH7|TBA3C_HUMAN, sp|P0DPH8|TBA3D_HUMAN, sp|P68363-2|TBA1B_HUMAN, sp|P68366-2|TBA4A_HUMAN, sp|P68366|TBA4A_HUMAN, sp|Q6PEY2|TBA3E_HUMAN, sp|Q71U36-2|TBA1A_HUMAN, sp|Q71U36|TBA1A_HUMAN, sp|Q9BQE3|TBA1C_HUMAN, sp|Q9NY65-2|TBA8_HUMAN, sp|Q9NY65|TBA8_HUMAN	2	0	0	4	0	0	0	0	0	0	15777.6	0	0	89889.6	0	0	0	0	0	0	15777.6	0	0	59922.9	0	0	0	0	0	0
DYEEVGVDSVEGEGEEEGEEY	DYEEVGVDSVEGEGEEEGEEY	K	-	431	451	21	2		sp|P68363|TBA1B_HUMAN	P68363	TBA1B_HUMAN	TUBA1B	Tubulin alpha-1B chain	TUBA1A	sp|P68363-2|TBA1B_HUMAN, sp|Q71U36-2|TBA1A_HUMAN, sp|Q71U36|TBA1A_HUMAN	3	0	0	6	0	1	1	0	0	0	43406.5	0	0	154283	0	18119.1	17328.5	0	0	0	43406.5	0	0	154283	0	18119.1	17328.5	0	0	0
FWEVISDEHGIDPTGTYHGDSDLQLDR	FWEVISDEHGIDPTGTYHGDSDLQLDR	K	I	20	46	27	3,4		sp|P07437|TBB5_HUMAN	P07437	TBB5_HUMAN	TUBB	Tubulin beta chain			1	0	0	7	0	0	0	0	0	0	11610.7	0	0	125468	0	0	0	0	0	0	13939.3	0	0	61701	0	0	0	0	0	0
ISVYYNEATGGK	ISVYYNEATGGK	R	Y	47	58	12	2		sp|P07437|TBB5_HUMAN	P07437	TBB5_HUMAN	TUBB	Tubulin beta chain			1	2	0	0	0	0	1	0	1	0	12583.4	11765.5	0	0	0	0	26490.6	0	15965.5	0	12583.4	11765.5	0	0	0	0	26490.6	0	15965.5	0
AILVDLEPGTMDSVR	AILVDLEPGTM[15.9949]DSVR	R	S	63	77	15	2	11M(15.9949)	sp|P07437|TBB5_HUMAN	P07437	TBB5_HUMAN	TUBB	Tubulin beta chain	TUBB2A, TUBB2B, TUBB3	sp|Q13509|TBB3_HUMAN, sp|Q13885|TBB2A_HUMAN, sp|Q9BVA1|TBB2B_HUMAN	1	1	0	1	2	2	1	1	3	0	24960.3	12043.7	10014.5	35763	13643.3	21827.7	36111.8	14312.3	19192.3	18435.5	24960.3	12043.7	10014.5	35763	13643.3	21827.7	36111.8	14312.3	19192.3	18435.5
SGPFGQIFRPDNFVFGQSGAGNNWAK	SGPFGQIFRPDNFVFGQSGAGNNWAK	R	G	78	103	26	3		sp|P07437|TBB5_HUMAN	P07437	TBB5_HUMAN	TUBB	Tubulin beta chain	TUBB2A, TUBB2B, TUBB4A, TUBB4B	sp|P04350|TBB4A_HUMAN, sp|P68371|TBB4B_HUMAN, sp|Q13885|TBB2A_HUMAN, sp|Q9BVA1|TBB2B_HUMAN	0	0	0	2	0	0	0	0	0	0	0	0	0	80007.6	0	0	0	0	0	0	0	0	0	0	0	0	0	0	0	0
GHYTEGAELVDSVLDVVR	GHYTEGAELVDSVLDVVR	K	K	104	121	18	2,3		sp|P07437|TBB5_HUMAN	P07437	TBB5_HUMAN	TUBB	Tubulin beta chain	TUBB2A, TUBB2B, TUBB3, TUBB4B	sp|P68371|TBB4B_HUMAN, sp|Q13509-2|TBB3_HUMAN, sp|Q13509|TBB3_HUMAN, sp|Q13885|TBB2A_HUMAN, sp|Q9BVA1|TBB2B_HUMAN	0	0	0	2	0	0	0	0	0	0	0	0	0	46988.2	0	0	0	0	0	0	0	0	0	0	0	0	0	0	0	0
LAVNMVPFPR	LAVNM[15.9949]VPFPR	K	L	253	262	10	2	5M(15.9949)	sp|P07437|TBB5_HUMAN	P07437	TBB5_HUMAN	TUBB	Tubulin beta chain	TUBB1, TUBB2A, TUBB2B, TUBB3, TUBB4A, TUBB4B, TUBB6, TUBB8	sp|A6NNZ2|TBB8L_HUMAN, sp|P04350|TBB4A_HUMAN, sp|P68371|TBB4B_HUMAN, sp|Q13509-2|TBB3_HUMAN, sp|Q13509|TBB3_HUMAN, sp|Q13885|TBB2A_HUMAN, sp|Q3ZCM7|TBB8_HUMAN, sp|Q9BUF5|TBB6_HUMAN, sp|Q9BVA1|TBB2B_HUMAN, sp|Q9H4B7|TBB1_HUMAN	2	0	0	4	0	0	2	0	1	0	18318.5	0	0	23549.2	0	11885.1	19309.7	0	15620.9	0	18318.5	0	0	23549.2	0	11885.1	19309.7	0	15620.9	0
LHFFMPGFAPLTSR	LHFFM[15.9949]PGFAPLTSR	R	G	263	276	14	2,3	5M(15.9949)	sp|P07437|TBB5_HUMAN	P07437	TBB5_HUMAN	TUBB	Tubulin beta chain	TUBB2A, TUBB2B, TUBB4A, TUBB4B, TUBB6, TUBB8	sp|A6NNZ2|TBB8L_HUMAN, sp|P04350|TBB4A_HUMAN, sp|P68371|TBB4B_HUMAN, sp|Q13885|TBB2A_HUMAN, sp|Q3ZCM7|TBB8_HUMAN, sp|Q9BUF5|TBB6_HUMAN, sp|Q9BVA1|TBB2B_HUMAN	5	0	0	2	0	1	1	0	0	0	33185.4	0	0	64308.8	0	12610.6	6403.29	0	0	0	17556.3	0	0	33440.3	0	12144.8	7443.54	0	0	0
ALTVPELTQQVFDAK	ALTVPELTQQVFDAK	R	N	283	297	15	2		sp|P07437|TBB5_HUMAN	P07437	TBB5_HUMAN	TUBB	Tubulin beta chain			0	0	0	1	0	0	0	0	0	0	0	0	0	19258.7	0	0	0	0	0	0	0	0	0	0	0	0	0	0	0	0
YLTVAAVFR	YLTVAAVFR	R	G	310	318	9	2		sp|P07437|TBB5_HUMAN	P07437	TBB5_HUMAN	TUBB	Tubulin beta chain	TUBB4A, TUBB4B	sp|P04350|TBB4A_HUMAN, sp|P68371|TBB4B_HUMAN	1	1	0	1	0	0	0	0	0	0	15067.6	11216.8	0	18986	0	7512.19	0	0	0	0	15067.6	11216.8	0	18986	0	7512.19	0	0	0	0
NSSYFVEWIPNNVK	NSSYFVEWIPNNVK	K	T	337	350	14	2		sp|P07437|TBB5_HUMAN	P07437	TBB5_HUMAN	TUBB	Tubulin beta chain	TUBB2A, TUBB2B, TUBB3, TUBB4A, TUBB4B, TUBB6	sp|P04350|TBB4A_HUMAN, sp|P68371|TBB4B_HUMAN, sp|Q13509-2|TBB3_HUMAN, sp|Q13509|TBB3_HUMAN, sp|Q13885|TBB2A_HUMAN, sp|Q9BUF5|TBB6_HUMAN, sp|Q9BVA1|TBB2B_HUMAN	2	0	0	2	0	1	1	0	0	0	48164.3	0	0	108111	0	30177.3	29538.2	0	0	0	48164.3	0	0	108111	0	30177.3	29538.2	0	0	0
MAVTFIGNSTAIQELFK	M[15.9949]AVTFIGNSTAIQELFK	K	R	363	379	17	2	1M(15.9949)	sp|P07437|TBB5_HUMAN	P07437	TBB5_HUMAN	TUBB	Tubulin beta chain			3	0	0	3	0	2	1	0	0	0	25770.6	0	0	72581.7	0	14345.9	7174.96	0	0	0	25770.6	0	0	72581.7	0	14345.9	7174.96	0	0	0
ISEQFTAMFR	ISEQFTAM[15.9949]FR	R	R	381	390	10	2	8M(15.9949)	sp|P07437|TBB5_HUMAN	P07437	TBB5_HUMAN	TUBB	Tubulin beta chain	TUBB2A, TUBB2B, TUBB3, TUBB4A, TUBB4B	sp|P04350|TBB4A_HUMAN, sp|P68371|TBB4B_HUMAN, sp|Q13509-2|TBB3_HUMAN, sp|Q13509|TBB3_HUMAN, sp|Q13885|TBB2A_HUMAN, sp|Q9BVA1|TBB2B_HUMAN	3	1	0	2	2	1	1	1	2	1	97106.7	25217.5	25724.5	114814	17558	38919.6	74533.7	19453.2	49674	33857.2	97106.7	25217.5	25724.5	114814	17558	38919.6	74533.7	19453.2	49674	33857.2
FWEVISDEHGIDPTGTYHGDSDLQLER	FWEVISDEHGIDPTGTYHGDSDLQLER	K	I	20	46	27	4		sp|P68371|TBB4B_HUMAN	P68371	TBB4B_HUMAN	TUBB4B	Tubulin beta-4B chain	TUBB4A	sp|P04350|TBB4A_HUMAN	0	0	0	1	0	0	0	0	0	0	0	0	0	13558.3	0	0	0	0	0	0	0	0	0	0	0	0	0	0	0	0
AVLVDLEPGTMDSVR	AVLVDLEPGTM[15.9949]DSVR	R	S	63	77	15	2	11M(15.9949)	sp|P68371|TBB4B_HUMAN	P68371	TBB4B_HUMAN	TUBB4B	Tubulin beta-4B chain	TUBB4A, TUBB8	sp|P04350|TBB4A_HUMAN, sp|Q3ZCM7|TBB8_HUMAN	1	0	0	0	0	0	0	0	0	0	15522.8	0	0	12130.2	0	0	0	0	0	0	15522.8	0	0	12130.2	0	0	0	0	0	0
MSATFIGNSTAIQELFK	M[15.9949]SATFIGNSTAIQELFK	K	R	363	379	17	2	1M(15.9949)	sp|P68371|TBB4B_HUMAN	P68371	TBB4B_HUMAN	TUBB4B	Tubulin beta-4B chain	TUBB2A, TUBB2B	sp|Q13885|TBB2A_HUMAN, sp|Q9BVA1|TBB2B_HUMAN	0	0	0	2	0	0	0	0	0	0	0	0	0	28274.4	0	0	0	0	0	0	0	0	0	0	0	0	0	0	0	0
SLVASLAEPDFVVTDFAK	SLVASLAEPDFVVTDFAK	K	F	265	282	18	2		sp|P22314-2|UBA1_HUMAN	P22314-2	UBA1_HUMAN	UBA1	Isoform 2 of Ubiquitin-like modifier-activating enzyme 1		sp|P22314|UBA1_HUMAN	0	0	0	2	0	0	0	0	0	0	0	0	0	15916.6	0	0	0	0	0	0	0	0	0	0	0	0	0	0	0	0
SLYASSPGGVYATR	SLYASSPGGVYATR	R	S	51	64	14	2		sp|P08670|VIME_HUMAN	P08670	VIME_HUMAN	VIM	Vimentin			2	0	0	0	1	0	0	1	0	0	22316.6	0	0	0	13200.2	0	0	10643.6	0	18243.3	22316.6	0	0	0	13200.2	0	0	10643.6	0	18243.3
LLQDSVDFSLADAINTEFK	LLQDSVDFSLADAINTEFK	R	N	79	97	19	2		sp|P08670|VIME_HUMAN	P08670	VIME_HUMAN	VIM	Vimentin			2	0	0	1	0	1	1	1	1	1	18905.3	0	0	19954.3	0	10150.2	10204.2	4720.57	7713.1	15271.9	18905.3	0	0	19954.3	0	10150.2	10204.2	4720.57	7713.1	15271.9
LGDLYEEEMR	LGDLYEEEM[15.9949]R	R	E	146	155	10	2	9M(15.9949)	sp|P08670|VIME_HUMAN	P08670	VIME_HUMAN	VIM	Vimentin			1	0	0	0	0	0	0	0	0	0	14744	0	0	0	0	0	0	0	0	0	0	0	0	0	0	0	0	0	0	0
DNLAEDIMR	DNLAEDIM[15.9949]R	R	L	176	184	9	2	8M(15.9949)	sp|P08670|VIME_HUMAN	P08670	VIME_HUMAN	VIM	Vimentin			1	0	0	0	0	0	0	0	0	0	0	0	0	0	0	0	0	0	0	0	0	0	0	0	0	0	0	0	0	0
EEAENTLQSFR	EEAENTLQSFR	R	Q	197	207	11	2		sp|P08670|VIME_HUMAN	P08670	VIME_HUMAN	VIM	Vimentin			0	0	0	0	0	0	0	0	0	2	0	0	0	0	0	0	0	0	0	19293.3	0	0	0	0	0	0	0	0	0	0
QDVDNASLAR	QDVDNASLAR	R	L	208	217	10	2		sp|P08670|VIME_HUMAN	P08670	VIME_HUMAN	VIM	Vimentin			1	0	0	0	1	0	1	1	0	1	13918.8	0	0	0	11691	0	15926.7	15603.3	0	50733.7	13918.8	0	0	0	11691	0	15926.7	15603.3	0	50733.7
FADLSEAANR	FADLSEAANR	K	N	295	304	10	2		sp|P08670|VIME_HUMAN	P08670	VIME_HUMAN	VIM	Vimentin			1	0	0	0	1	1	2	1	1	1	46084.2	8816.2	0	7841.31	17544.2	13587.8	24996	20309.7	21748.3	66264.7	46084.2	8816.2	0	7841.31	17544.2	13587.8	24996	20309.7	21748.3	66264.7
EMEENFAVEAANYQDTIGR	EM[15.9949]EENFAVEAANYQDTIGR	R	L	346	364	19	2	2M(15.9949)	sp|P08670|VIME_HUMAN	P08670	VIME_HUMAN	VIM	Vimentin			1	0	0	2	0	0	0	0	0	0	20038.8	0	0	26855.4	0	0	0	0	0	0	20038.8	0	0	26855.4	0	0	0	0	0	0
YAPTEAQLNAVDALIDSMSLAK	YAPTEAQLNAVDALIDSM[15.9949]SLAK	K	K	444	465	22	2	18M(15.9949)	sp|P13010|XRCC5_HUMAN	P13010	XRCC5_HUMAN	XRCC5	X-ray repair cross-complementing protein 5			0	0	0	1	0	0	0	0	0	0	0	0	0	15193.9	0	0	0	0	0	0	0	0	0	0	0	0	0	0	0	0
TAFDEAIAELDTLNEESYK	TAFDEAIAELDTLNEESYK	K	D	194	212	19	2		sp|P31946-2|1433B_HUMAN	P31946-2	1433B_HUMAN	YWHAB	Isoform Short of 14-3-3 protein beta/alpha		sp|P31946|1433B_HUMAN	2	0	0	1	0	1	0	0	0	0	13093	0	0	34454.1	0	9393.52	0	0	0	0	13093	0	0	34454.1	0	9393.52	0	0	0	0
VAGMDVELTVEER	VAGM[15.9949]DVELTVEER	K	N	8	20	13	2	4M(15.9949)	sp|P62258-2|1433E_HUMAN	P62258-2	1433E_HUMAN	YWHAE	Isoform SV of 14-3-3 protein epsilon		sp|P62258|1433E_HUMAN	0	0	0	1	0	0	0	0	0	0	0	0	0	13706.8	0	0	0	0	0	0	0	0	0	0	0	0	0	0	0	0
[truncated: 22 more rows]

## Sheet: TRAK1_ALL_Peptides
Peptide Sequence	Modified Sequence	Prev AA	Next AA	Start	End	Sample1_AMPK+	Sample2_AMPK+	Sample3_AMPK+	Sample4_AMPK+	Sample5_AMPK+	Sample6_AMPK-	Sample7_AMPK-	Sample8_AMPK-	Sample9_AMPK-	Sample10_AMPK-					20221108_SG_Jill_TRACK1_Sample10_Slot2-29_1_8060 MaxLFQ Intensity	20221108_SG_Jill_TRACK1_Sample1_Slot2-33_1_8065 MaxLFQ Intensity	20221108_SG_Jill_TRACK1_Sample2_Slot2-37_1_8069 MaxLFQ Intensity	20221108_SG_Jill_TRACK1_Sample3_Slot2-28_1_8059 MaxLFQ Intensity	20221108_SG_Jill_TRACK1_Sample4_Slot2-35_1_8067 MaxLFQ Intensity	20221108_SG_Jill_TRACK1_Sample5_Slot2-30_1_8061 MaxLFQ Intensity	20221108_SG_Jill_TRACK1_Sample6_Slot2-31_1_8062 MaxLFQ Intensity	20221108_SG_Jill_TRACK1_Sample7_Slot2-36_1_8068 MaxLFQ Intensity	20221108_SG_Jill_TRACK1_Sample8_Slot2-32_1_8063 MaxLFQ Intensity	20221108_SG_Jill_TRACK1_Sample9_Slot2-34_1_8066 MaxLFQ Intensity
[truncated: 293 more rows]

[truncated: 1 more sheets: TRAK1_Normalised_Modified_Pep]
